# Supplementary material for: Seeking Optimal Region-Of-Interest (ROI) Single-Value Summary Measures for fMRI Studies in Imaging Genetics
Source: PLoS One. 2016 Mar 14;11(3):e0151391. doi: 10.1371/journal.pone.0151391 (PMC4790904; doi:10.1371/journal.pone.0151391)
Supplement: S1 Data — The statistics include: N, mean, standard deviation, P values, effect size, and power. (ZIP) [file pone.0151391.s010.zip]

Archive with 6 entries (6 files):
- dset4_stats.xlsx
- dset1_1000_resample_stats.xlsx
- dset1a_stats.xlsx
- dset1b_stats.xlsx
- dset2_stats.xlsx
- dset3_stats.xlsx
