# Supplementary material for: Seeking Optimal Region-Of-Interest (ROI) Single-Value Summary Measures for fMRI Studies in Imaging Genetics
Source: PLoS One. 2016 Mar 14;11(3):e0151391. doi: 10.1371/journal.pone.0151391 (PMC4790904; doi:10.1371/journal.pone.0151391)
Supplement: S1 Data — The statistics include: N, mean, standard deviation, P values, effect size, and power. (ZIP) [file pone.0151391.s010.zip › dset4_stats.xlsx]

## Sheet: 10mm_ROI
roi measure	n_nc	avg_nc	std_nc	n_pts	avg_pts	std_pts	P_PT>NC	cohen's d	power
peak	28	1.914	1.132	28	1.067	0.9928	0.0044	0.810145	0.985
mean	28	0.2839	0.7654	28	-0.23	0.7135	0.0121	0.707294	0.9502
mean p<0.05	21	1.54	0.5259	14	1.211	0.4513	0.0648	0.680575	0.9345
median	28	0.2496	0.7593	28	-0.243	0.7055	0.0149	0.684464	0.937
median p<0.05	21	1.52	0.508	14	1.193	0.4315	0.0563	0.702581	0.9477
cluster p<0.05	21	1.553	0.5251	14	1.216	0.461	0.0596	0.692975	0.9422
ext p<0.05	21	30.67	33.54	14	14.43	19.3	0.1115	0.581049	0.8422
sph r=6mm	28	1.192	0.9061	28	0.4693	0.8211	0.0028	0.851172	0.9913
sph r=7.5mm	28	0.9264	0.8639	28	0.2293	0.7801	0.0025	0.862496	0.9926
sph r=10mm	28	0.6729	0.8243	28	0.0318	0.759	0.0038	0.823988	0.9875
sph p<0.05, r=6	21	1.695	0.6712	14	1.298	0.6196	0.0866	0.627691	0.8927
sph p<0.05, r=7.5	21	1.638	0.6268	14	1.246	0.5242	0.0624	0.685964	0.938
sph p<0.05, r=10	21	1.596	0.5826	14	1.222	0.4731	0.0541	0.710495	0.9518
pctl q=.75	28	1.123	0.9371	28	0.4471	0.8005	0.0053	0.789809	0.9806
pctl q=.90	28	1.378	0.9796	28	0.6782	0.8868	0.0071	0.762711	0.9731
pctl q=.95	28	1.498	0.99	28	0.7868	0.9082	0.0071	0.762384	0.973
pctl p<0.05, q=.75	21	1.85	0.7935	14	1.43	0.789	0.1333	0.546322	0.7958
pctl p<0.05, q=.9	21	1.949	0.8069	14	1.478	0.9077	0.1172	0.571981	0.8308
pctl p<0.05, q=.95	21	1.978	0.8045	14	1.494	0.9253	0.1101	0.583577	0.8453
pkcorr, corr=.7	28	0.9293	0.9413	28	0.3671	0.7305	0.0156	0.67953	0.9339
pkcorr, corr=.8	28	1.195	0.9776	28	0.5518	0.8044	0.0095	0.731684	0.9617
pkcorr, corr=.9	28	1.472	1.066	28	0.7575	0.8833	0.0085	0.743278	0.9664
pkcor p<0.05, corr=.7	21	1.648	0.6331	14	1.254	0.4711	0.0553	0.705972	0.9495
pkcorr p<0.05, corr=.8	21	1.72	0.7138	14	1.313	0.5681	0.0834	0.634836	0.8993
pkcorr p<0.05, corr=.9	21	1.879	0.8538	14	1.436	0.7498	0.1246	0.560188	0.8152
top 10 voxels	28	1.413	1.024	28	0.6646	0.8973	0.0053	0.791632	0.981
top 20 voxels	28	1.225	0.9496	28	0.5014	0.8392	0.0039	0.822315	0.9872
top 50 voxels	28	0.9546	0.9116	28	0.2746	0.7842	0.0042	0.814403	0.9858
eigen	28	0.5186	1.273	28	-0.231	0.7829	0.0104	0.722358	0.9576
eigen p<0.05	21	1.601	0.5923	14	1.234	0.4924	0.0634	0.680887	0.9347

## Sheet: anat ROI
roi measure	n_nc	avg_nc	std_nc	n_pts	avg_pts	std_pts	P_PT>NC	cohen's d	power
peak	28	2.769	1.075	28	2.314	1.173	0.1359	0.411841	0.5563
mean	28	-0.091	0.328	28	-0.329	0.3171	0.0079	0.751303	0.9693
mean p<0.05	27	1.452	0.4182	27	1.225	0.3544	0.0358	0.596789	0.8608
median	28	-0.126	0.3412	28	-0.328	0.3414	0.0312	0.602715	0.8674
median p<0.05	27	1.37	0.3872	27	1.154	0.3343	0.0331	0.608525	0.8736
cluster p<0.05	27	1.485	0.4408	27	1.26	0.3732	0.0483	0.561424	0.8169
ext p<0.05	27	181	150.1	27	82.11	69.52	0.0031	0.86155	0.9925
sph r=6mm	28	1.669	0.6606	28	1.335	0.6822	0.0685	0.506531	0.7337
sph r=7.5mm	28	1.374	0.5789	28	1.053	0.603	0.047	0.553046	0.8054
sph r=10mm	28	1.064	0.5052	28	0.7575	0.5371	0.0324	0.598634	0.8629
sph p<0.05, r=6	27	1.807	0.589	27	1.504	0.5779	0.0616	0.529194	0.7702
sph p<0.05, r=7.5	27	1.663	0.5213	27	1.407	0.4821	0.0667	0.519589	0.7551
sph p<0.05, r=10	27	1.601	0.4998	27	1.354	0.4319	0.057	0.538885	0.7849
pctl q=.75	28	0.8525	0.4803	28	0.4996	0.3614	0.003	0.845534	0.9906
pctl q=.90	28	1.283	0.6328	28	0.8764	0.4476	0.0076	0.755477	0.9707
pctl q=.95	28	1.545	0.733	28	1.144	0.5554	0.0248	0.627962	0.893
pctl p<0.05, q=.75	27	1.901	0.6855	27	1.61	0.5837	0.0989	0.465796	0.6615
pctl p<0.05, q=.9	27	2.09	0.7792	27	1.79	0.7332	0.1516	0.404091	0.5406
pctl p<0.05, q=.95	27	2.204	0.8431	27	1.864	0.8581	0.148	0.407316	0.5471
pkcorr, corr=.7	28	1.499	0.7407	28	1.171	0.7663	0.1098	0.443226	0.6185
pkcorr, corr=.8	28	1.827	0.8039	28	1.48	0.8493	0.1221	0.427334	0.5872
pkcorr, corr=.9	28	2.164	0.8652	28	1.78	0.9449	0.119	0.431653	0.5958
pkcor p<0.05, corr=.7	27	1.887	0.5862	27	1.53	0.5718	0.028	0.628277	0.8933
pkcorr p<0.05, corr=.8	27	2.047	0.6859	27	1.698	0.701	0.0705	0.512837	0.7441
pkcorr p<0.05, corr=.9	27	2.295	0.8093	27	1.911	0.8544	0.0956	0.470243	0.6697
top 10 voxels	28	2.018	0.8893	28	1.647	0.825	0.1113	0.440462	0.6131
top 20 voxels	28	1.819	0.7982	28	1.487	0.7977	0.1256	0.423701	0.58
top 50 voxels	28	1.592	0.7744	28	1.211	0.7198	0.062	0.518984	0.7541
eigen	28	0.0079	0.9633	28	-0.184	2.154	0.6689	0.117125	0.0919
eigen p<0.05	27	1.628	0.5101	27	1.377	0.4582	0.0622	0.527553	0.7677

## Sheet: task_ROI
roi measure	n_nc	avg_nc	std_nc	n_pts	avg_pts	std_pts	P_PT>NC	mean diff	pooled var	cohen's d	power
peak	28	2.297	1.082	28	1.756	0.9743	0.0548	0.541	1.01101	0.53511	0.7792
mean	28	0.4943	0.6348	28	-0.005	0.5715	0.0031	0.4993	0.593096	0.841853	0.9901
mean p<0.05	25	1.45	0.4146	22	1.232	0.3556	0.0604	0.218	0.379835	0.573933	0.8333
median	28	0.455	0.5843	28	-0.018	0.5563	0.003	0.473	0.560192	0.844353	0.9905
median p<0.05	25	1.392	0.3948	22	1.175	0.3204	0.0461	0.217	0.354202	0.612644	0.8779
cluster p<0.05	25	1.462	0.4183	22	1.235	0.3492	0.0503	0.227	0.379253	0.598545	0.8628
ext p<0.05	25	95.88	60.95	22	52.32	41.62	0.0071	43.56	51.6812	0.84286	0.9903
sph r=6mm	28	1.512	0.8006	28	1.131	0.7647	0.0741	0.381	0.768749	0.49561	0.7151
sph r=7.5mm	28	1.285	0.7622	28	0.8875	0.6904	0.0457	0.3975	0.714083	0.556658	0.8104
sph r=10mm	28	1.069	0.7584	28	0.6493	0.6646	0.0318	0.4197	0.700195	0.599404	0.8637
sph p<0.05, r=6	25	1.781	0.5766	22	1.482	0.5861	0.0856	0.299	0.568555	0.525894	0.7651
sph p<0.05, r=7.5	25	1.646	0.5261	22	1.38	0.4954	0.0823	0.266	0.50099	0.530948	0.7729
sph p<0.05, r=10	25	1.582	0.5318	22	1.32	0.426	0.0705	0.262	0.474868	0.551733	0.8035
pctl q=.75	28	1.36	0.8264	28	0.8236	0.6623	0.0097	0.5364	0.735364	0.729434	0.9607
pctl q=.90	28	1.651	0.9117	28	1.144	0.7604	0.0277	0.507	0.824339	0.615038	0.8804
pctl q=.95	28	1.784	0.9524	28	1.312	0.8163	0.0515	0.472	0.870982	0.541917	0.7894
pctl p<0.05, q=.75	25	1.902	0.6794	22	1.594	0.6456	0.1186	0.308	0.649563	0.474165	0.6769
pctl p<0.05, q=.9	25	2.062	0.7676	22	1.733	0.7468	0.1443	0.329	0.741662	0.443598	0.6192
pctl p<0.05, q=.95	25	2.15	0.7645	22	1.802	0.8643	0.1492	0.348	0.795123	0.437668	0.6076
pkcorr, corr=.7	28	1.429	0.8343	28	0.9736	0.5878	0.0218	0.4554	0.708649	0.642631	0.9061
pkcorr, corr=.8	28	1.64	0.8673	28	1.183	0.6995	0.0344	0.457	0.773683	0.590681	0.8538
pkcorr, corr=.9	28	1.872	0.9027	28	1.431	0.8018	0.0583	0.441	0.838358	0.526028	0.7653
pkcor p<0.05, corr=.7	25	1.758	0.6112	22	1.38	0.4072	0.018	0.378	0.514629	0.73451	0.9629
pkcorr p<0.05, corr=.8	25	1.888	0.6805	22	1.506	0.5273	0.0385	0.382	0.600583	0.636049	0.9004
pkcorr p<0.05, corr=.9	25	2.076	0.7324	22	1.703	0.7028	0.0821	0.373	0.70328	0.530372	0.772
top 10 voxels	28	1.77	0.9484	28	1.325	0.8911	0.0759	0.445	0.903615	0.492467	0.7097
top 20 voxels	28	1.572	0.843	28	1.12	0.8313	0.0486	0.452	0.822085	0.549821	0.8008
top 50 voxels	28	1.394	0.8758	28	0.8739	0.7932	0.0237	0.5201	0.820466	0.633908	0.8985
eigen	28	0.6193	0.8011	28	0.0157	0.7123	0.0043	0.6036	0.744343	0.810917	0.9851
eigen p<0.05	25	1.559	0.4987	22	1.293	0.3955	0.0511	0.266	0.443719	0.599479	0.8638
