# Supplementary material for: Seeking Optimal Region-Of-Interest (ROI) Single-Value Summary Measures for fMRI Studies in Imaging Genetics
Source: PLoS One. 2016 Mar 14;11(3):e0151391. doi: 10.1371/journal.pone.0151391 (PMC4790904; doi:10.1371/journal.pone.0151391)
Supplement: S1 Data — The statistics include: N, mean, standard deviation, P values, effect size, and power. (ZIP) [file pone.0151391.s010.zip › dset1_1000_resample_stats.xlsx]

## Sheet: cohensd_10mm
	peak	mean	pmean_p0.05	median	pmedian_p0.05	pclu_p0.05	ext_p0.05	sph_r6	sph_r7.5	sph_r10	psph_p0.05_r6	psph_p0.05_r7.5	psph_p0.05_r10	pctl_q75	pctl_q90	pctl_q95	ppctl_p0.05_q75	ppctl_p0.05_q90	ppctl_p0.05_q95	pkcorr_corr0.7	pkcorr_corr0.8	pkcorr_corr0.9	ppkcorr_p0.05_corr0.7	ppkcorr_p0.05_corr0.8	ppkcorr_p0.05_corr0.9	topvox_n10	topvox_n20	topvox_n50	eigen	peigen_p0.05
match 1	0.38	0.571	0.465	0.565	0.49	0.465	0.4	0.369	0.405	0.457	0.366	0.395	0.448	0.443	0.401	0.381	0.395	0.383	0.347	0.493	0.455	0.45	0.477	0.451	0.452	0.404	0.39	0.481	0.524	0.44
match 2	0.426	0.491	0.488	0.496	0.517	0.487	0.286	0.399	0.416	0.433	0.408	0.424	0.462	0.463	0.419	0.4	0.435	0.405	0.37	0.423	0.405	0.44	0.442	0.417	0.45	0.438	0.405	0.483	0.515	0.468
match 3	0.342	0.457	0.371	0.455	0.394	0.371	0.357	0.299	0.335	0.379	0.296	0.329	0.361	0.384	0.337	0.331	0.328	0.33	0.297	0.522	0.449	0.429	0.505	0.444	0.431	0.334	0.304	0.406	0.464	0.371
match 4	0.57	0.549	0.603	0.515	0.609	0.603	0.267	0.524	0.526	0.521	0.532	0.539	0.563	0.578	0.561	0.551	0.58	0.57	0.541	0.568	0.541	0.566	0.591	0.557	0.575	0.545	0.522	0.585	0.553	0.603
match 5	0.38	0.522	0.419	0.516	0.449	0.418	0.455	0.348	0.376	0.407	0.359	0.382	0.428	0.427	0.392	0.358	0.385	0.363	0.327	0.451	0.452	0.484	0.467	0.466	0.495	0.374	0.364	0.443	0.479	0.402
match 6	0.438	0.568	0.472	0.575	0.512	0.47	0.442	0.44	0.463	0.482	0.436	0.448	0.463	0.512	0.485	0.465	0.452	0.46	0.437	0.531	0.483	0.494	0.502	0.473	0.495	0.48	0.464	0.531	0.551	0.456
match 7	0.315	0.426	0.368	0.421	0.4	0.368	0.348	0.269	0.313	0.34	0.265	0.292	0.326	0.37	0.339	0.301	0.334	0.316	0.269	0.44	0.378	0.391	0.417	0.371	0.393	0.315	0.302	0.381	0.442	0.35
match 8	0.504	0.601	0.53	0.571	0.546	0.529	0.445	0.479	0.512	0.552	0.475	0.496	0.532	0.548	0.502	0.483	0.498	0.49	0.459	0.641	0.589	0.581	0.622	0.58	0.582	0.506	0.485	0.566	0.616	0.523
match 9	0.313	0.422	0.334	0.443	0.327	0.333	0.37	0.286	0.314	0.345	0.284	0.297	0.321	0.37	0.353	0.334	0.332	0.339	0.311	0.359	0.316	0.331	0.34	0.309	0.333	0.34	0.33	0.409	0.403	0.327
match 10	0.491	0.585	0.567	0.566	0.599	0.567	0.339	0.451	0.492	0.55	0.45	0.495	0.555	0.543	0.489	0.47	0.512	0.492	0.446	0.635	0.554	0.554	0.625	0.552	0.555	0.472	0.447	0.582	0.584	0.554
match 11	0.405	0.4	0.475	0.384	0.504	0.475	0.199	0.324	0.356	0.392	0.332	0.365	0.415	0.405	0.363	0.342	0.415	0.372	0.341	0.525	0.474	0.474	0.547	0.49	0.483	0.357	0.335	0.44	0.435	0.467
match 12	0.33	0.435	0.47	0.428	0.522	0.469	0.223	0.307	0.335	0.37	0.317	0.35	0.398	0.381	0.338	0.31	0.372	0.338	0.285	0.461	0.391	0.375	0.485	0.409	0.386	0.358	0.337	0.419	0.43	0.436
match 13	0.22	0.287	0.337	0.302	0.375	0.337	0.149	0.181	0.208	0.235	0.189	0.214	0.26	0.245	0.237	0.223	0.265	0.266	0.219	0.326	0.282	0.274	0.345	0.295	0.285	0.231	0.204	0.271	0.273	0.28
match 14	0.325	0.449	0.426	0.442	0.487	0.426	0.251	0.29	0.32	0.345	0.298	0.329	0.362	0.38	0.323	0.291	0.358	0.309	0.27	0.421	0.375	0.377	0.442	0.387	0.386	0.308	0.301	0.396	0.461	0.422
match 15	0.375	0.355	0.355	0.357	0.371	0.354	0.168	0.295	0.302	0.304	0.305	0.322	0.348	0.37	0.359	0.34	0.354	0.351	0.31	0.364	0.349	0.388	0.388	0.363	0.396	0.325	0.314	0.378	0.394	0.354
match 16	0.38	0.443	0.45	0.456	0.506	0.45	0.253	0.3	0.324	0.357	0.298	0.316	0.362	0.365	0.329	0.319	0.354	0.342	0.302	0.501	0.467	0.448	0.491	0.461	0.45	0.317	0.306	0.387	0.417	0.397
match 17	0.239	0.342	0.31	0.337	0.338	0.309	0.266	0.195	0.222	0.26	0.202	0.229	0.266	0.29	0.268	0.245	0.275	0.267	0.231	0.361	0.334	0.333	0.377	0.346	0.343	0.227	0.218	0.337	0.316	0.3
match 18	0.368	0.502	0.431	0.515	0.473	0.43	0.401	0.343	0.395	0.449	0.342	0.384	0.444	0.441	0.393	0.36	0.393	0.376	0.328	0.552	0.47	0.458	0.525	0.46	0.46	0.366	0.359	0.478	0.494	0.417
match 19	0.334	0.333	0.392	0.331	0.442	0.391	0.166	0.231	0.25	0.286	0.239	0.264	0.31	0.306	0.285	0.272	0.315	0.313	0.26	0.395	0.357	0.374	0.415	0.372	0.383	0.242	0.233	0.324	0.328	0.357
match 20	0.402	0.468	0.396	0.468	0.399	0.395	0.366	0.344	0.371	0.392	0.342	0.367	0.399	0.455	0.432	0.4	0.414	0.421	0.36	0.45	0.402	0.434	0.438	0.398	0.436	0.391	0.37	0.474	0.499	0.418
match 21	0.26	0.401	0.319	0.432	0.367	0.319	0.321	0.18	0.22	0.262	0.179	0.214	0.266	0.313	0.249	0.222	0.259	0.227	0.186	0.375	0.33	0.332	0.365	0.326	0.334	0.228	0.228	0.342	0.388	0.293
match 22	0.351	0.516	0.457	0.541	0.505	0.456	0.364	0.367	0.386	0.411	0.374	0.391	0.433	0.459	0.424	0.396	0.411	0.397	0.373	0.434	0.414	0.428	0.451	0.427	0.437	0.389	0.383	0.489	0.475	0.426
match 23	0.569	0.693	0.673	0.689	0.706	0.673	0.372	0.515	0.565	0.627	0.514	0.561	0.625	0.628	0.571	0.555	0.593	0.569	0.529	0.727	0.644	0.628	0.716	0.642	0.629	0.54	0.535	0.663	0.672	0.658
match 24	0.295	0.39	0.385	0.397	0.443	0.384	0.215	0.28	0.311	0.35	0.286	0.314	0.364	0.342	0.299	0.27	0.309	0.285	0.248	0.338	0.33	0.37	0.35	0.341	0.38	0.283	0.267	0.357	0.375	0.331
match 25	0.446	0.59	0.49	0.591	0.506	0.489	0.44	0.422	0.463	0.503	0.431	0.472	0.509	0.494	0.442	0.406	0.431	0.405	0.366	0.456	0.446	0.475	0.482	0.463	0.484	0.433	0.436	0.518	0.54	0.482
match 26	0.178	0.292	0.252	0.328	0.276	0.251	0.207	0.134	0.168	0.209	0.133	0.16	0.218	0.177	0.155	0.137	0.161	0.157	0.125	0.31	0.28	0.263	0.302	0.276	0.266	0.169	0.152	0.229	0.233	0.2
match 27	0.502	0.442	0.499	0.408	0.489	0.499	0.233	0.415	0.431	0.434	0.424	0.449	0.487	0.496	0.473	0.453	0.517	0.505	0.439	0.523	0.505	0.512	0.552	0.522	0.522	0.45	0.422	0.507	0.5	0.532
match 28	0.504	0.52	0.553	0.508	0.557	0.553	0.273	0.454	0.477	0.495	0.452	0.47	0.518	0.538	0.517	0.5	0.527	0.528	0.494	0.575	0.54	0.56	0.57	0.538	0.561	0.489	0.494	0.567	0.524	0.536
match 29	0.362	0.441	0.321	0.448	0.333	0.32	0.372	0.261	0.291	0.33	0.257	0.278	0.315	0.395	0.359	0.32	0.331	0.328	0.28	0.46	0.432	0.443	0.434	0.421	0.445	0.304	0.296	0.412	0.457	0.33
match 30	0.344	0.45	0.325	0.426	0.337	0.325	0.343	0.319	0.342	0.367	0.317	0.335	0.348	0.367	0.331	0.3	0.316	0.316	0.26	0.371	0.339	0.352	0.36	0.336	0.355	0.321	0.312	0.39	0.474	0.343
match 31	0.356	0.447	0.367	0.438	0.387	0.367	0.293	0.344	0.37	0.399	0.345	0.371	0.398	0.396	0.37	0.362	0.355	0.368	0.336	0.43	0.395	0.408	0.423	0.392	0.41	0.358	0.357	0.428	0.463	0.376
match 32	0.557	0.496	0.589	0.451	0.603	0.589	0.194	0.509	0.517	0.521	0.518	0.527	0.555	0.546	0.52	0.5	0.549	0.53	0.486	0.618	0.587	0.604	0.643	0.602	0.613	0.53	0.513	0.568	0.576	0.585
match 33	0.431	0.386	0.432	0.378	0.446	0.432	0.177	0.362	0.379	0.403	0.36	0.372	0.404	0.388	0.396	0.409	0.395	0.426	0.404	0.529	0.462	0.465	0.518	0.456	0.467	0.411	0.37	0.432	0.404	0.428
match 34	0.2	0.285	0.292	0.296	0.338	0.291	0.168	0.183	0.208	0.23	0.19	0.217	0.263	0.21	0.196	0.182	0.214	0.211	0.17	0.237	0.22	0.243	0.252	0.232	0.253	0.19	0.17	0.245	0.221	0.226
match 35	0.517	0.634	0.54	0.62	0.558	0.539	0.443	0.481	0.511	0.534	0.477	0.5	0.531	0.591	0.529	0.499	0.531	0.501	0.478	0.629	0.572	0.578	0.608	0.566	0.579	0.507	0.494	0.601	0.624	0.553
match 36	0.36	0.525	0.342	0.54	0.385	0.341	0.544	0.339	0.363	0.407	0.334	0.343	0.367	0.42	0.371	0.33	0.339	0.332	0.296	0.485	0.434	0.426	0.452	0.422	0.427	0.364	0.336	0.438	0.519	0.359
match 37	0.296	0.426	0.363	0.47	0.44	0.363	0.264	0.247	0.267	0.317	0.245	0.263	0.313	0.311	0.277	0.264	0.28	0.279	0.244	0.408	0.35	0.338	0.396	0.346	0.341	0.282	0.256	0.338	0.354	0.311
match 38	0.482	0.561	0.547	0.544	0.579	0.546	0.334	0.496	0.53	0.563	0.494	0.515	0.545	0.542	0.506	0.458	0.506	0.489	0.433	0.632	0.574	0.561	0.618	0.567	0.562	0.503	0.505	0.578	0.567	0.535
match 39	0.406	0.489	0.499	0.475	0.538	0.498	0.299	0.391	0.415	0.449	0.399	0.422	0.463	0.442	0.408	0.383	0.432	0.416	0.376	0.452	0.42	0.417	0.473	0.434	0.427	0.401	0.389	0.471	0.465	0.48
match 40	0.347	0.568	0.417	0.586	0.467	0.417	0.502	0.363	0.39	0.42	0.362	0.384	0.411	0.438	0.388	0.374	0.369	0.368	0.339	0.531	0.476	0.453	0.506	0.467	0.455	0.406	0.375	0.452	0.549	0.393
match 41	0.349	0.337	0.347	0.342	0.377	0.346	0.191	0.299	0.323	0.33	0.307	0.338	0.358	0.331	0.332	0.327	0.339	0.35	0.32	0.368	0.337	0.353	0.38	0.347	0.361	0.327	0.318	0.355	0.367	0.35
match 42	0.352	0.376	0.396	0.37	0.427	0.396	0.271	0.345	0.367	0.384	0.353	0.375	0.408	0.422	0.382	0.371	0.398	0.38	0.344	0.451	0.402	0.422	0.47	0.418	0.432	0.374	0.365	0.455	0.455	0.408
match 43	0.328	0.454	0.399	0.455	0.424	0.398	0.333	0.255	0.303	0.372	0.253	0.29	0.346	0.355	0.311	0.292	0.327	0.313	0.273	0.44	0.386	0.381	0.43	0.383	0.383	0.29	0.277	0.399	0.414	0.377
match 44	0.419	0.574	0.513	0.586	0.561	0.512	0.42	0.41	0.449	0.475	0.407	0.433	0.453	0.525	0.473	0.444	0.471	0.443	0.404	0.508	0.467	0.489	0.497	0.462	0.491	0.454	0.438	0.561	0.588	0.499
match 45	0.663	0.64	0.589	0.581	0.565	0.588	0.387	0.586	0.607	0.632	0.583	0.594	0.617	0.644	0.646	0.615	0.62	0.639	0.58	0.606	0.6	0.635	0.598	0.597	0.636	0.617	0.597	0.657	0.625	0.624
match 46	0.469	0.505	0.503	0.508	0.518	0.502	0.284	0.415	0.439	0.468	0.415	0.435	0.486	0.47	0.439	0.411	0.444	0.434	0.391	0.582	0.539	0.537	0.571	0.53	0.538	0.443	0.433	0.492	0.474	0.471
match 47	0.586	0.676	0.625	0.66	0.649	0.625	0.425	0.558	0.598	0.632	0.558	0.6	0.647	0.69	0.636	0.608	0.634	0.615	0.562	0.747	0.659	0.642	0.737	0.657	0.643	0.613	0.599	0.723	0.75	0.65
match 48	0.53	0.563	0.579	0.558	0.606	0.578	0.286	0.495	0.52	0.54	0.494	0.517	0.551	0.568	0.536	0.515	0.54	0.522	0.487	0.622	0.568	0.589	0.62	0.566	0.591	0.521	0.515	0.598	0.63	0.581
match 49	0.39	0.53	0.388	0.52	0.405	0.388	0.478	0.36	0.386	0.414	0.357	0.376	0.386	0.423	0.394	0.374	0.385	0.386	0.354	0.449	0.418	0.424	0.427	0.412	0.426	0.392	0.371	0.464	0.516	0.411
match 50	0.404	0.517	0.528	0.532	0.566	0.527	0.235	0.361	0.376	0.4	0.371	0.39	0.442	0.463	0.425	0.389	0.435	0.406	0.356	0.451	0.411	0.439	0.478	0.427	0.448	0.398	0.392	0.489	0.499	0.501
match 51	0.432	0.461	0.45	0.446	0.448	0.449	0.261	0.345	0.364	0.389	0.353	0.382	0.422	0.441	0.43	0.416	0.43	0.438	0.39	0.497	0.444	0.453	0.52	0.46	0.462	0.406	0.378	0.469	0.485	0.458
match 52	0.351	0.533	0.453	0.535	0.48	0.452	0.408	0.342	0.387	0.447	0.349	0.388	0.441	0.431	0.382	0.33	0.396	0.357	0.308	0.45	0.41	0.418	0.47	0.422	0.428	0.362	0.351	0.471	0.5	0.443
match 53	0.304	0.522	0.368	0.536	0.391	0.367	0.44	0.287	0.313	0.363	0.288	0.311	0.359	0.381	0.349	0.319	0.329	0.322	0.286	0.399	0.381	0.378	0.384	0.375	0.38	0.311	0.309	0.413	0.444	0.34
match 54	0.364	0.422	0.387	0.402	0.41	0.386	0.284	0.331	0.348	0.359	0.342	0.357	0.385	0.406	0.381	0.352	0.376	0.369	0.312	0.387	0.341	0.364	0.407	0.354	0.374	0.367	0.341	0.418	0.479	0.401
match 55	0.315	0.385	0.448	0.414	0.491	0.447	0.139	0.259	0.288	0.32	0.267	0.298	0.355	0.351	0.328	0.308	0.365	0.341	0.303	0.388	0.349	0.349	0.409	0.362	0.359	0.305	0.29	0.38	0.344	0.392
match 56	0.36	0.442	0.393	0.436	0.412	0.392	0.307	0.344	0.361	0.389	0.353	0.378	0.406	0.391	0.374	0.356	0.36	0.368	0.334	0.412	0.405	0.402	0.43	0.418	0.411	0.386	0.357	0.419	0.418	0.382
match 57	0.606	0.566	0.595	0.522	0.575	0.595	0.328	0.54	0.565	0.584	0.551	0.573	0.603	0.597	0.578	0.572	0.586	0.58	0.547	0.575	0.559	0.61	0.599	0.573	0.62	0.584	0.558	0.614	0.603	0.612
match 58	0.343	0.454	0.409	0.475	0.458	0.408	0.321	0.347	0.38	0.41	0.345	0.371	0.407	0.438	0.391	0.364	0.396	0.38	0.34	0.432	0.383	0.411	0.418	0.379	0.413	0.362	0.363	0.467	0.498	0.418
match 59	0.201	0.336	0.252	0.326	0.27	0.252	0.316	0.154	0.189	0.241	0.161	0.193	0.233	0.191	0.166	0.153	0.171	0.168	0.133	0.293	0.263	0.257	0.308	0.277	0.268	0.192	0.164	0.242	0.264	0.235
match 60	0.351	0.413	0.434	0.411	0.472	0.434	0.23	0.329	0.349	0.372	0.337	0.357	0.39	0.405	0.375	0.359	0.396	0.383	0.346	0.487	0.427	0.408	0.511	0.441	0.417	0.363	0.341	0.44	0.443	0.431
match 61	0.404	0.495	0.433	0.514	0.458	0.432	0.349	0.344	0.363	0.394	0.343	0.354	0.391	0.443	0.413	0.388	0.401	0.391	0.36	0.442	0.402	0.427	0.426	0.399	0.429	0.389	0.384	0.469	0.519	0.422
match 62	0.285	0.352	0.338	0.353	0.371	0.337	0.256	0.208	0.233	0.277	0.206	0.227	0.286	0.294	0.255	0.244	0.289	0.284	0.229	0.373	0.336	0.315	0.346	0.328	0.317	0.225	0.212	0.309	0.344	0.33
match 63	0.332	0.447	0.335	0.449	0.372	0.335	0.369	0.255	0.292	0.34	0.253	0.287	0.327	0.348	0.314	0.288	0.314	0.317	0.249	0.421	0.372	0.377	0.41	0.368	0.379	0.28	0.263	0.382	0.416	0.328
match 64	0.379	0.466	0.431	0.465	0.488	0.431	0.323	0.323	0.352	0.391	0.321	0.345	0.393	0.4	0.362	0.345	0.36	0.361	0.323	0.512	0.43	0.424	0.493	0.424	0.426	0.38	0.346	0.434	0.483	0.423
match 65	0.406	0.354	0.436	0.343	0.444	0.436	0.157	0.349	0.359	0.344	0.357	0.364	0.386	0.399	0.389	0.365	0.418	0.402	0.355	0.501	0.481	0.475	0.527	0.497	0.484	0.389	0.355	0.408	0.391	0.424
match 66	0.329	0.453	0.419	0.466	0.478	0.419	0.343	0.243	0.261	0.307	0.251	0.275	0.331	0.339	0.297	0.285	0.308	0.3	0.264	0.463	0.403	0.401	0.48	0.415	0.412	0.283	0.261	0.359	0.423	0.391
match 67	0.28	0.558	0.424	0.593	0.5	0.423	0.461	0.245	0.312	0.39	0.243	0.297	0.357	0.418	0.323	0.278	0.335	0.28	0.223	0.448	0.369	0.366	0.431	0.365	0.368	0.282	0.281	0.452	0.51	0.398
match 68	0.361	0.558	0.449	0.574	0.48	0.449	0.437	0.394	0.435	0.481	0.392	0.418	0.453	0.467	0.414	0.373	0.408	0.386	0.346	0.465	0.426	0.427	0.449	0.418	0.429	0.404	0.399	0.497	0.505	0.438
match 69	0.497	0.637	0.53	0.63	0.548	0.53	0.418	0.387	0.418	0.479	0.388	0.422	0.479	0.513	0.458	0.427	0.447	0.43	0.391	0.541	0.506	0.547	0.536	0.504	0.548	0.407	0.415	0.525	0.579	0.509
match 70	0.375	0.484	0.423	0.455	0.461	0.423	0.338	0.336	0.357	0.387	0.343	0.361	0.397	0.406	0.361	0.338	0.369	0.348	0.31	0.455	0.417	0.423	0.466	0.428	0.433	0.375	0.369	0.454	0.471	0.416
match 71	0.458	0.591	0.557	0.594	0.59	0.557	0.383	0.381	0.417	0.465	0.378	0.414	0.465	0.497	0.453	0.409	0.472	0.456	0.385	0.602	0.539	0.514	0.593	0.534	0.515	0.41	0.415	0.528	0.544	0.528
match 72	0.602	0.758	0.648	0.746	0.686	0.647	0.495	0.54	0.591	0.659	0.538	0.582	0.639	0.642	0.602	0.551	0.593	0.578	0.517	0.672	0.634	0.633	0.656	0.628	0.634	0.564	0.561	0.671	0.695	0.636
match 73	0.402	0.572	0.506	0.565	0.555	0.505	0.384	0.321	0.351	0.41	0.319	0.337	0.395	0.465	0.412	0.38	0.417	0.392	0.355	0.477	0.447	0.464	0.465	0.44	0.465	0.359	0.361	0.496	0.515	0.484
match 74	0.317	0.445	0.369	0.472	0.416	0.369	0.345	0.301	0.32	0.355	0.299	0.312	0.358	0.344	0.329	0.306	0.317	0.324	0.302	0.441	0.394	0.381	0.432	0.391	0.383	0.337	0.32	0.383	0.398	0.354
match 75	0.458	0.485	0.482	0.471	0.496	0.482	0.254	0.42	0.443	0.454	0.417	0.432	0.456	0.453	0.444	0.436	0.446	0.451	0.428	0.535	0.493	0.519	0.522	0.487	0.52	0.445	0.419	0.472	0.47	0.46
match 76	0.492	0.722	0.575	0.73	0.628	0.575	0.565	0.487	0.539	0.612	0.483	0.529	0.578	0.59	0.527	0.507	0.51	0.5	0.455	0.637	0.572	0.575	0.619	0.563	0.576	0.518	0.483	0.603	0.657	0.561
match 77	0.408	0.543	0.46	0.556	0.467	0.459	0.429	0.351	0.388	0.439	0.349	0.383	0.435	0.453	0.402	0.377	0.411	0.387	0.345	0.488	0.429	0.43	0.478	0.427	0.432	0.397	0.376	0.496	0.566	0.467
match 78	0.587	0.629	0.595	0.608	0.602	0.594	0.372	0.533	0.568	0.59	0.53	0.563	0.598	0.633	0.604	0.57	0.602	0.584	0.537	0.649	0.613	0.627	0.641	0.609	0.628	0.569	0.566	0.667	0.653	0.614
match 79	0.483	0.512	0.512	0.517	0.549	0.511	0.298	0.402	0.428	0.458	0.399	0.416	0.455	0.493	0.47	0.448	0.473	0.457	0.424	0.605	0.561	0.565	0.586	0.556	0.566	0.45	0.435	0.515	0.546	0.483
match 80	0.25	0.582	0.416	0.617	0.47	0.415	0.488	0.228	0.298	0.385	0.236	0.306	0.378	0.39	0.31	0.269	0.313	0.265	0.216	0.364	0.314	0.315	0.385	0.33	0.325	0.264	0.279	0.454	0.451	0.369
match 81	0.148	0.286	0.207	0.307	0.245	0.207	0.216	0.1	0.115	0.14	0.106	0.124	0.155	0.158	0.126	0.109	0.133	0.12	0.083	0.192	0.182	0.21	0.205	0.193	0.219	0.117	0.097	0.177	0.209	0.161
match 82	0.423	0.545	0.486	0.548	0.528	0.486	0.396	0.396	0.424	0.451	0.393	0.411	0.444	0.476	0.416	0.402	0.413	0.398	0.358	0.529	0.456	0.478	0.511	0.45	0.479	0.439	0.403	0.489	0.541	0.458
match 83	0.414	0.647	0.504	0.657	0.536	0.504	0.511	0.401	0.461	0.541	0.4	0.446	0.497	0.508	0.443	0.404	0.439	0.416	0.361	0.497	0.448	0.464	0.482	0.44	0.465	0.415	0.4	0.533	0.607	0.484
match 84	0.262	0.411	0.399	0.447	0.455	0.398	0.221	0.232	0.264	0.308	0.243	0.28	0.345	0.322	0.267	0.25	0.287	0.256	0.225	0.364	0.327	0.325	0.383	0.338	0.334	0.26	0.245	0.354	0.398	0.354
match 85	0.357	0.352	0.367	0.318	0.365	0.367	0.186	0.28	0.298	0.315	0.287	0.304	0.319	0.315	0.31	0.301	0.321	0.319	0.295	0.431	0.401	0.389	0.453	0.415	0.398	0.336	0.297	0.355	0.348	0.371
match 86	0.389	0.493	0.503	0.486	0.56	0.503	0.315	0.379	0.407	0.432	0.387	0.422	0.474	0.454	0.405	0.38	0.434	0.411	0.363	0.542	0.482	0.477	0.568	0.5	0.488	0.397	0.384	0.485	0.507	0.492
match 87	0.31	0.42	0.409	0.436	0.467	0.409	0.267	0.258	0.29	0.338	0.265	0.293	0.337	0.345	0.306	0.288	0.332	0.311	0.274	0.386	0.339	0.326	0.397	0.349	0.335	0.301	0.286	0.389	0.403	0.393
match 88	0.471	0.488	0.445	0.456	0.444	0.444	0.332	0.412	0.421	0.433	0.421	0.435	0.449	0.466	0.452	0.425	0.45	0.449	0.392	0.412	0.392	0.444	0.435	0.409	0.454	0.423	0.416	0.484	0.508	0.459
match 89	0.361	0.355	0.42	0.345	0.449	0.419	0.135	0.365	0.388	0.397	0.374	0.4	0.423	0.39	0.367	0.347	0.396	0.383	0.34	0.452	0.428	0.424	0.467	0.441	0.433	0.366	0.353	0.409	0.389	0.406
match 90	0.411	0.465	0.416	0.444	0.426	0.416	0.365	0.388	0.405	0.429	0.398	0.411	0.433	0.44	0.413	0.4	0.406	0.408	0.369	0.475	0.432	0.446	0.496	0.445	0.456	0.413	0.38	0.444	0.482	0.425
match 91	0.348	0.43	0.415	0.457	0.479	0.414	0.28	0.302	0.32	0.331	0.31	0.33	0.361	0.405	0.365	0.339	0.367	0.339	0.31	0.436	0.401	0.415	0.458	0.416	0.424	0.357	0.341	0.417	0.451	0.394
match 92	0.449	0.522	0.43	0.505	0.439	0.43	0.407	0.394	0.431	0.48	0.391	0.418	0.444	0.469	0.436	0.409	0.425	0.422	0.37	0.568	0.526	0.527	0.546	0.517	0.528	0.407	0.386	0.489	0.545	0.425
match 93	0.399	0.378	0.359	0.348	0.348	0.359	0.222	0.34	0.346	0.348	0.34	0.335	0.357	0.402	0.38	0.374	0.371	0.373	0.354	0.477	0.442	0.462	0.466	0.437	0.464	0.374	0.359	0.412	0.443	0.372
match 94	0.324	0.301	0.37	0.284	0.382	0.369	0.133	0.238	0.244	0.255	0.246	0.254	0.291	0.299	0.293	0.284	0.316	0.303	0.283	0.427	0.403	0.395	0.45	0.417	0.404	0.282	0.272	0.328	0.316	0.354
match 95	0.299	0.44	0.372	0.447	0.414	0.372	0.287	0.292	0.32	0.346	0.29	0.318	0.348	0.371	0.325	0.318	0.335	0.326	0.279	0.384	0.341	0.357	0.368	0.336	0.359	0.326	0.3	0.397	0.378	0.336
match 96	0.379	0.441	0.468	0.454	0.496	0.468	0.239	0.38	0.398	0.403	0.388	0.406	0.436	0.425	0.407	0.405	0.422	0.415	0.384	0.496	0.453	0.462	0.524	0.471	0.472	0.435	0.391	0.47	0.453	0.446
match 97	0.393	0.51	0.472	0.535	0.512	0.471	0.31	0.38	0.396	0.412	0.381	0.397	0.432	0.454	0.43	0.425	0.413	0.415	0.4	0.563	0.49	0.474	0.546	0.484	0.475	0.429	0.413	0.484	0.538	0.454
match 98	0.283	0.458	0.379	0.474	0.424	0.378	0.345	0.245	0.269	0.313	0.253	0.276	0.323	0.352	0.311	0.28	0.305	0.292	0.24	0.341	0.303	0.317	0.352	0.315	0.327	0.29	0.276	0.362	0.408	0.346
match 99	0.477	0.59	0.521	0.59	0.534	0.52	0.432	0.462	0.505	0.55	0.46	0.499	0.545	0.528	0.477	0.453	0.487	0.471	0.424	0.511	0.477	0.495	0.499	0.472	0.496	0.468	0.466	0.561	0.619	0.527
match 100	0.397	0.548	0.446	0.539	0.462	0.445	0.433	0.361	0.407	0.467	0.369	0.415	0.465	0.454	0.412	0.366	0.413	0.384	0.337	0.47	0.44	0.447	0.493	0.455	0.456	0.373	0.363	0.469	0.501	0.432
match 101	0.487	0.661	0.556	0.677	0.586	0.555	0.493	0.494	0.537	0.571	0.491	0.521	0.559	0.614	0.569	0.52	0.557	0.535	0.477	0.553	0.518	0.552	0.536	0.513	0.553	0.53	0.523	0.658	0.658	0.558
match 102	0.352	0.539	0.483	0.55	0.55	0.483	0.336	0.314	0.354	0.403	0.312	0.348	0.405	0.446	0.373	0.329	0.396	0.348	0.298	0.518	0.451	0.445	0.512	0.449	0.447	0.347	0.361	0.497	0.508	0.453
match 103	0.072	0.305	0.231	0.372	0.311	0.231	0.216	0.073	0.104	0.144	0.08	0.114	0.167	0.168	0.108	0.079	0.123	0.088	0.048	0.188	0.13	0.141	0.197	0.141	0.151	0.1	0.098	0.207	0.227	0.163
match 104	0.248	0.363	0.273	0.404	0.321	0.272	0.311	0.212	0.222	0.244	0.21	0.21	0.227	0.272	0.255	0.222	0.237	0.231	0.201	0.328	0.296	0.298	0.312	0.29	0.301	0.236	0.211	0.284	0.288	0.235
match 105	0.38	0.375	0.409	0.356	0.424	0.408	0.165	0.347	0.355	0.352	0.355	0.372	0.395	0.395	0.384	0.378	0.394	0.39	0.367	0.398	0.383	0.42	0.42	0.398	0.429	0.375	0.353	0.434	0.398	0.415
match 106	0.258	0.447	0.35	0.467	0.403	0.349	0.337	0.243	0.288	0.327	0.25	0.295	0.335	0.345	0.305	0.274	0.3	0.276	0.226	0.347	0.297	0.305	0.364	0.31	0.315	0.298	0.275	0.391	0.422	0.326
match 107	0.297	0.389	0.359	0.415	0.413	0.358	0.291	0.258	0.293	0.317	0.254	0.281	0.319	0.341	0.288	0.261	0.301	0.277	0.223	0.363	0.311	0.328	0.35	0.305	0.33	0.283	0.28	0.362	0.387	0.324
match 108	0.349	0.512	0.408	0.524	0.452	0.408	0.42	0.346	0.38	0.419	0.354	0.379	0.418	0.44	0.402	0.36	0.391	0.372	0.318	0.437	0.414	0.435	0.457	0.427	0.446	0.372	0.362	0.458	0.488	0.387
match 109	0.312	0.376	0.387	0.373	0.413	0.387	0.212	0.251	0.297	0.342	0.258	0.306	0.367	0.332	0.285	0.271	0.319	0.287	0.248	0.365	0.346	0.366	0.38	0.359	0.376	0.258	0.259	0.356	0.363	0.351
match 110	0.438	0.578	0.559	0.6	0.602	0.559	0.339	0.395	0.433	0.49	0.403	0.443	0.503	0.486	0.43	0.413	0.454	0.428	0.392	0.511	0.481	0.488	0.534	0.494	0.496	0.42	0.413	0.531	0.527	0.524
match 111	0.258	0.409	0.34	0.412	0.375	0.339	0.303	0.248	0.294	0.338	0.256	0.31	0.368	0.333	0.272	0.24	0.287	0.253	0.2	0.318	0.297	0.325	0.336	0.312	0.335	0.249	0.246	0.358	0.396	0.323
match 112	0.266	0.384	0.323	0.376	0.349	0.323	0.34	0.289	0.325	0.359	0.297	0.334	0.369	0.313	0.281	0.276	0.286	0.289	0.254	0.417	0.372	0.356	0.425	0.383	0.366	0.312	0.289	0.355	0.391	0.314
match 113	0.381	0.58	0.487	0.59	0.532	0.486	0.42	0.378	0.425	0.48	0.374	0.41	0.455	0.476	0.422	0.39	0.409	0.394	0.343	0.478	0.428	0.433	0.458	0.419	0.435	0.403	0.402	0.511	0.536	0.461
match 114	0.405	0.48	0.441	0.471	0.451	0.44	0.353	0.356	0.382	0.407	0.362	0.379	0.42	0.443	0.408	0.377	0.406	0.39	0.356	0.451	0.435	0.462	0.463	0.444	0.471	0.381	0.384	0.464	0.523	0.443
match 115	0.294	0.396	0.411	0.422	0.457	0.41	0.209	0.262	0.287	0.308	0.27	0.298	0.345	0.336	0.288	0.267	0.315	0.283	0.236	0.389	0.342	0.353	0.416	0.359	0.363	0.295	0.265	0.367	0.402	0.371
match 116	0.208	0.263	0.249	0.277	0.282	0.248	0.191	0.16	0.161	0.173	0.168	0.169	0.205	0.197	0.194	0.183	0.201	0.211	0.178	0.302	0.247	0.257	0.312	0.262	0.268	0.203	0.175	0.23	0.214	0.219
match 117	0.279	0.29	0.357	0.293	0.384	0.357	0.158	0.193	0.203	0.209	0.201	0.214	0.267	0.282	0.248	0.234	0.296	0.278	0.228	0.432	0.37	0.353	0.448	0.381	0.364	0.226	0.201	0.291	0.303	0.326
match 118	0.464	0.59	0.529	0.582	0.546	0.528	0.377	0.425	0.456	0.497	0.425	0.452	0.501	0.519	0.479	0.438	0.484	0.461	0.408	0.523	0.496	0.516	0.515	0.49	0.517	0.438	0.44	0.541	0.574	0.506
match 119	0.408	0.538	0.508	0.551	0.549	0.507	0.333	0.402	0.439	0.482	0.402	0.433	0.493	0.464	0.419	0.4	0.428	0.409	0.375	0.47	0.432	0.462	0.453	0.423	0.464	0.41	0.409	0.503	0.496	0.467
match 120	0.35	0.434	0.41	0.437	0.435	0.41	0.263	0.342	0.381	0.417	0.34	0.372	0.417	0.394	0.358	0.334	0.36	0.347	0.304	0.516	0.463	0.437	0.505	0.456	0.439	0.371	0.336	0.422	0.438	0.385
match 121	0.42	0.507	0.485	0.529	0.504	0.484	0.342	0.369	0.392	0.424	0.366	0.379	0.421	0.476	0.437	0.414	0.443	0.418	0.396	0.529	0.469	0.471	0.511	0.464	0.473	0.409	0.394	0.487	0.514	0.46
match 122	0.552	0.557	0.535	0.527	0.541	0.535	0.339	0.49	0.526	0.564	0.488	0.52	0.555	0.569	0.524	0.512	0.533	0.529	0.487	0.607	0.559	0.586	0.601	0.553	0.587	0.503	0.484	0.596	0.619	0.557
match 123	0.33	0.511	0.408	0.538	0.467	0.408	0.376	0.355	0.399	0.435	0.356	0.395	0.425	0.439	0.389	0.359	0.378	0.357	0.334	0.467	0.401	0.391	0.456	0.398	0.393	0.391	0.385	0.477	0.5	0.399
match 124	0.394	0.536	0.432	0.517	0.444	0.432	0.411	0.351	0.39	0.443	0.359	0.396	0.436	0.414	0.364	0.348	0.362	0.355	0.31	0.403	0.359	0.392	0.419	0.37	0.402	0.371	0.358	0.449	0.509	0.422
match 125	0.478	0.627	0.567	0.605	0.576	0.566	0.411	0.418	0.461	0.53	0.415	0.448	0.516	0.53	0.479	0.44	0.49	0.467	0.406	0.586	0.544	0.537	0.573	0.536	0.538	0.449	0.442	0.571	0.587	0.55
match 126	0.331	0.567	0.434	0.585	0.487	0.432	0.452	0.356	0.41	0.473	0.364	0.417	0.471	0.457	0.394	0.356	0.388	0.355	0.317	0.375	0.363	0.383	0.385	0.375	0.393	0.367	0.382	0.503	0.516	0.424
match 127	0.407	0.338	0.388	0.298	0.368	0.387	0.16	0.311	0.311	0.317	0.319	0.323	0.351	0.34	0.356	0.36	0.368	0.384	0.359	0.445	0.416	0.412	0.464	0.433	0.422	0.38	0.326	0.37	0.369	0.402
match 128	0.408	0.49	0.518	0.518	0.558	0.517	0.252	0.381	0.395	0.413	0.389	0.409	0.461	0.445	0.433	0.414	0.431	0.428	0.399	0.488	0.448	0.47	0.507	0.46	0.479	0.413	0.389	0.453	0.455	0.466
match 129	0.297	0.38	0.286	0.36	0.286	0.285	0.345	0.257	0.307	0.351	0.257	0.298	0.333	0.333	0.303	0.274	0.296	0.287	0.241	0.39	0.371	0.366	0.367	0.364	0.369	0.27	0.269	0.35	0.395	0.305
match 130	0.383	0.495	0.426	0.508	0.479	0.426	0.338	0.32	0.345	0.391	0.321	0.346	0.397	0.41	0.367	0.354	0.367	0.358	0.327	0.49	0.44	0.448	0.473	0.436	0.45	0.359	0.335	0.438	0.523	0.409
match 131	0.344	0.402	0.363	0.408	0.372	0.362	0.319	0.301	0.345	0.39	0.307	0.344	0.385	0.367	0.344	0.315	0.341	0.337	0.287	0.397	0.376	0.396	0.408	0.386	0.406	0.32	0.324	0.408	0.386	0.354
match 132	0.535	0.532	0.501	0.496	0.487	0.5	0.341	0.494	0.515	0.541	0.502	0.523	0.561	0.496	0.506	0.51	0.486	0.515	0.497	0.584	0.555	0.566	0.602	0.568	0.575	0.53	0.5	0.534	0.506	0.5
match 133	0.421	0.626	0.504	0.63	0.54	0.503	0.499	0.459	0.511	0.563	0.466	0.518	0.563	0.513	0.466	0.426	0.462	0.447	0.398	0.477	0.449	0.449	0.495	0.461	0.458	0.459	0.471	0.566	0.562	0.511
match 134	0.312	0.335	0.356	0.322	0.381	0.355	0.178	0.257	0.27	0.282	0.265	0.281	0.31	0.341	0.339	0.299	0.341	0.343	0.282	0.369	0.324	0.325	0.38	0.336	0.335	0.299	0.304	0.354	0.383	0.366
match 135	0.545	0.565	0.53	0.537	0.549	0.529	0.36	0.478	0.501	0.532	0.474	0.491	0.513	0.535	0.517	0.485	0.509	0.507	0.46	0.58	0.55	0.573	0.565	0.545	0.574	0.515	0.491	0.539	0.546	0.515
match 136	0.453	0.612	0.56	0.618	0.609	0.559	0.415	0.464	0.502	0.539	0.473	0.518	0.556	0.541	0.505	0.477	0.519	0.505	0.46	0.584	0.529	0.528	0.602	0.544	0.538	0.495	0.489	0.58	0.599	0.548
match 137	0.226	0.358	0.385	0.392	0.438	0.385	0.169	0.255	0.283	0.305	0.264	0.292	0.332	0.297	0.26	0.236	0.293	0.268	0.228	0.37	0.321	0.32	0.384	0.331	0.33	0.259	0.251	0.332	0.329	0.322
match 138	0.428	0.552	0.477	0.554	0.51	0.476	0.398	0.39	0.405	0.437	0.388	0.391	0.434	0.452	0.417	0.388	0.413	0.403	0.37	0.531	0.492	0.481	0.512	0.483	0.483	0.417	0.408	0.467	0.498	0.453
match 139	0.398	0.405	0.412	0.388	0.425	0.412	0.179	0.337	0.361	0.386	0.346	0.376	0.412	0.4	0.367	0.36	0.375	0.365	0.334	0.436	0.41	0.436	0.458	0.423	0.445	0.358	0.342	0.419	0.446	0.409
match 140	0.378	0.458	0.43	0.477	0.483	0.429	0.248	0.334	0.34	0.37	0.332	0.334	0.366	0.363	0.36	0.348	0.349	0.364	0.329	0.451	0.409	0.418	0.442	0.406	0.42	0.362	0.324	0.382	0.426	0.388
match 141	0.318	0.342	0.312	0.321	0.327	0.312	0.269	0.285	0.292	0.296	0.295	0.304	0.32	0.324	0.321	0.309	0.309	0.324	0.279	0.375	0.339	0.366	0.387	0.352	0.375	0.341	0.296	0.339	0.373	0.319
match 142	0.398	0.454	0.41	0.453	0.42	0.409	0.353	0.347	0.369	0.412	0.347	0.358	0.394	0.417	0.391	0.347	0.379	0.373	0.317	0.458	0.437	0.456	0.435	0.429	0.458	0.364	0.347	0.425	0.452	0.399
match 143	0.516	0.508	0.549	0.486	0.563	0.548	0.271	0.458	0.487	0.515	0.466	0.494	0.535	0.506	0.481	0.467	0.504	0.497	0.452	0.554	0.526	0.555	0.572	0.54	0.565	0.468	0.45	0.532	0.534	0.543
match 144	0.337	0.403	0.377	0.388	0.402	0.377	0.265	0.304	0.319	0.34	0.311	0.326	0.349	0.336	0.317	0.289	0.327	0.319	0.285	0.393	0.351	0.363	0.404	0.361	0.372	0.311	0.302	0.352	0.374	0.362
match 145	0.506	0.682	0.534	0.674	0.556	0.533	0.498	0.433	0.458	0.503	0.433	0.452	0.496	0.56	0.501	0.464	0.492	0.459	0.415	0.542	0.524	0.546	0.533	0.52	0.547	0.468	0.459	0.57	0.651	0.537
match 146	0.26	0.295	0.343	0.31	0.399	0.342	0.088	0.164	0.161	0.164	0.173	0.178	0.221	0.245	0.235	0.217	0.266	0.25	0.216	0.374	0.343	0.342	0.394	0.359	0.352	0.223	0.195	0.252	0.292	0.295
match 147	0.368	0.404	0.375	0.387	0.379	0.375	0.235	0.344	0.34	0.338	0.342	0.33	0.347	0.381	0.383	0.384	0.358	0.383	0.372	0.456	0.42	0.426	0.437	0.413	0.427	0.4	0.371	0.402	0.402	0.365
match 148	0.344	0.455	0.407	0.46	0.46	0.406	0.291	0.309	0.326	0.36	0.307	0.322	0.362	0.355	0.338	0.333	0.333	0.336	0.315	0.451	0.369	0.377	0.444	0.365	0.379	0.348	0.309	0.379	0.459	0.385
match 149	0.311	0.437	0.34	0.436	0.36	0.34	0.398	0.273	0.319	0.37	0.271	0.305	0.334	0.361	0.323	0.301	0.317	0.31	0.279	0.431	0.385	0.378	0.415	0.379	0.38	0.296	0.295	0.39	0.462	0.358
match 150	0.407	0.531	0.475	0.523	0.518	0.475	0.348	0.381	0.415	0.462	0.389	0.428	0.476	0.429	0.4	0.397	0.404	0.402	0.373	0.489	0.449	0.444	0.501	0.461	0.453	0.401	0.381	0.465	0.498	0.464
match 151	0.558	0.54	0.614	0.504	0.625	0.613	0.261	0.519	0.536	0.549	0.53	0.552	0.587	0.597	0.578	0.556	0.597	0.585	0.533	0.593	0.558	0.588	0.616	0.576	0.597	0.556	0.545	0.621	0.617	0.623
match 152	0.325	0.557	0.438	0.568	0.489	0.437	0.424	0.336	0.388	0.448	0.334	0.38	0.434	0.45	0.386	0.34	0.389	0.359	0.309	0.465	0.41	0.407	0.447	0.402	0.409	0.346	0.364	0.479	0.535	0.432
match 153	0.389	0.46	0.442	0.451	0.464	0.442	0.302	0.377	0.409	0.439	0.383	0.412	0.436	0.43	0.411	0.383	0.406	0.401	0.355	0.471	0.451	0.452	0.487	0.464	0.46	0.418	0.389	0.479	0.482	0.446
match 154	0.413	0.566	0.478	0.561	0.506	0.478	0.349	0.384	0.408	0.444	0.381	0.402	0.435	0.467	0.436	0.412	0.416	0.417	0.389	0.484	0.447	0.467	0.468	0.441	0.468	0.417	0.417	0.493	0.535	0.451
match 155	0.414	0.552	0.503	0.571	0.544	0.503	0.337	0.372	0.408	0.451	0.369	0.397	0.447	0.482	0.436	0.397	0.453	0.424	0.381	0.52	0.468	0.465	0.51	0.464	0.467	0.411	0.41	0.518	0.503	0.475
match 156	0.353	0.46	0.437	0.467	0.465	0.437	0.26	0.291	0.327	0.375	0.3	0.337	0.394	0.383	0.353	0.33	0.365	0.351	0.296	0.386	0.348	0.382	0.405	0.364	0.392	0.331	0.317	0.404	0.429	0.399
match 157	0.54	0.64	0.571	0.615	0.609	0.571	0.434	0.435	0.474	0.531	0.433	0.464	0.525	0.542	0.493	0.48	0.494	0.482	0.454	0.671	0.606	0.599	0.669	0.605	0.6	0.488	0.475	0.575	0.658	0.566
match 158	0.39	0.519	0.482	0.508	0.493	0.481	0.331	0.366	0.404	0.453	0.375	0.41	0.465	0.466	0.417	0.382	0.43	0.405	0.346	0.476	0.456	0.448	0.496	0.47	0.457	0.39	0.387	0.505	0.524	0.473
match 159	0.303	0.481	0.368	0.5	0.409	0.367	0.374	0.252	0.292	0.354	0.25	0.292	0.347	0.35	0.291	0.254	0.297	0.276	0.216	0.373	0.341	0.342	0.364	0.337	0.345	0.244	0.248	0.372	0.418	0.347
match 160	0.361	0.429	0.422	0.44	0.442	0.421	0.269	0.326	0.344	0.363	0.337	0.364	0.413	0.406	0.387	0.369	0.393	0.394	0.34	0.442	0.402	0.401	0.462	0.418	0.411	0.374	0.35	0.446	0.437	0.412
match 161	0.449	0.619	0.5	0.625	0.543	0.499	0.502	0.45	0.482	0.514	0.448	0.468	0.492	0.546	0.505	0.467	0.489	0.477	0.425	0.507	0.461	0.476	0.484	0.453	0.477	0.491	0.472	0.563	0.617	0.495
match 162	0.379	0.506	0.412	0.489	0.433	0.411	0.368	0.366	0.386	0.408	0.362	0.378	0.396	0.438	0.409	0.384	0.395	0.396	0.363	0.461	0.426	0.429	0.439	0.419	0.431	0.379	0.366	0.446	0.507	0.408
match 163	0.429	0.572	0.509	0.589	0.553	0.508	0.368	0.399	0.434	0.485	0.4	0.431	0.479	0.505	0.455	0.412	0.451	0.424	0.377	0.469	0.427	0.438	0.456	0.421	0.44	0.426	0.43	0.521	0.563	0.494
match 164	0.382	0.49	0.474	0.472	0.493	0.473	0.355	0.36	0.407	0.451	0.369	0.414	0.471	0.439	0.38	0.344	0.409	0.365	0.316	0.506	0.47	0.471	0.522	0.484	0.481	0.379	0.372	0.478	0.479	0.458
match 165	0.507	0.634	0.547	0.607	0.567	0.546	0.435	0.446	0.488	0.546	0.445	0.482	0.522	0.556	0.504	0.485	0.507	0.484	0.449	0.612	0.572	0.573	0.594	0.566	0.574	0.477	0.479	0.588	0.65	0.557
match 166	0.275	0.462	0.37	0.502	0.422	0.369	0.383	0.272	0.295	0.339	0.27	0.288	0.337	0.354	0.321	0.303	0.32	0.317	0.286	0.398	0.366	0.346	0.38	0.357	0.348	0.324	0.296	0.396	0.373	0.329
match 167	0.498	0.695	0.567	0.708	0.602	0.567	0.509	0.495	0.53	0.575	0.493	0.524	0.568	0.571	0.527	0.496	0.52	0.511	0.474	0.576	0.523	0.531	0.554	0.514	0.533	0.523	0.512	0.617	0.653	0.576
match 168	0.416	0.487	0.437	0.483	0.46	0.437	0.338	0.371	0.403	0.437	0.378	0.406	0.435	0.451	0.41	0.385	0.415	0.404	0.352	0.421	0.425	0.434	0.435	0.436	0.443	0.387	0.381	0.471	0.49	0.432
match 169	0.319	0.369	0.449	0.368	0.476	0.449	0.087	0.285	0.304	0.318	0.293	0.315	0.358	0.369	0.34	0.325	0.38	0.354	0.317	0.448	0.397	0.393	0.472	0.411	0.402	0.318	0.299	0.384	0.348	0.403
match 170	0.382	0.417	0.441	0.39	0.454	0.44	0.278	0.413	0.429	0.431	0.42	0.429	0.443	0.446	0.428	0.41	0.435	0.424	0.388	0.41	0.393	0.42	0.416	0.402	0.43	0.417	0.4	0.454	0.439	0.431
match 171	0.453	0.465	0.535	0.445	0.545	0.535	0.209	0.38	0.393	0.412	0.388	0.398	0.448	0.446	0.418	0.408	0.454	0.434	0.413	0.528	0.477	0.496	0.545	0.488	0.505	0.409	0.38	0.456	0.453	0.493
match 172	0.36	0.442	0.455	0.458	0.497	0.455	0.192	0.284	0.29	0.309	0.29	0.294	0.339	0.374	0.353	0.322	0.367	0.346	0.313	0.485	0.444	0.439	0.508	0.455	0.447	0.338	0.304	0.385	0.412	0.422
match 173	0.379	0.436	0.394	0.444	0.424	0.394	0.265	0.364	0.381	0.395	0.361	0.372	0.394	0.407	0.38	0.369	0.363	0.369	0.348	0.427	0.386	0.404	0.405	0.381	0.406	0.385	0.359	0.412	0.455	0.375
match 174	0.48	0.656	0.489	0.668	0.519	0.488	0.542	0.445	0.473	0.51	0.442	0.462	0.491	0.53	0.487	0.449	0.463	0.455	0.412	0.549	0.523	0.536	0.524	0.517	0.538	0.477	0.468	0.565	0.631	0.492
match 175	0.4	0.479	0.455	0.457	0.468	0.455	0.307	0.344	0.366	0.4	0.343	0.362	0.408	0.432	0.381	0.351	0.402	0.373	0.323	0.506	0.457	0.458	0.486	0.451	0.459	0.372	0.372	0.468	0.496	0.454
match 176	0.248	0.325	0.307	0.33	0.349	0.306	0.229	0.227	0.245	0.258	0.235	0.256	0.273	0.292	0.261	0.25	0.263	0.256	0.217	0.348	0.296	0.302	0.363	0.309	0.311	0.255	0.228	0.326	0.334	0.28
match 177	0.327	0.645	0.511	0.663	0.589	0.51	0.483	0.35	0.398	0.47	0.349	0.389	0.43	0.461	0.38	0.341	0.385	0.344	0.287	0.45	0.376	0.376	0.435	0.37	0.378	0.386	0.366	0.513	0.613	0.474
match 178	0.292	0.448	0.398	0.456	0.445	0.397	0.349	0.275	0.323	0.366	0.271	0.312	0.365	0.377	0.321	0.29	0.351	0.31	0.26	0.477	0.427	0.395	0.463	0.422	0.397	0.297	0.297	0.414	0.424	0.375
match 179	0.43	0.625	0.504	0.623	0.542	0.503	0.452	0.402	0.458	0.515	0.4	0.452	0.511	0.515	0.456	0.423	0.449	0.423	0.392	0.515	0.488	0.499	0.489	0.48	0.5	0.422	0.443	0.561	0.59	0.492
match 180	0.386	0.453	0.382	0.439	0.386	0.381	0.343	0.336	0.374	0.416	0.332	0.357	0.386	0.41	0.388	0.35	0.376	0.374	0.311	0.454	0.447	0.443	0.432	0.441	0.445	0.375	0.351	0.445	0.485	0.397
match 181	0.461	0.605	0.504	0.591	0.524	0.503	0.441	0.418	0.455	0.503	0.43	0.471	0.509	0.527	0.48	0.447	0.475	0.453	0.402	0.486	0.455	0.475	0.503	0.47	0.485	0.446	0.439	0.54	0.599	0.516
match 182	0.365	0.432	0.347	0.414	0.356	0.346	0.382	0.27	0.296	0.326	0.266	0.278	0.295	0.398	0.358	0.332	0.356	0.341	0.28	0.407	0.388	0.39	0.391	0.383	0.392	0.324	0.288	0.411	0.476	0.366
match 183	0.353	0.385	0.373	0.395	0.397	0.373	0.245	0.272	0.286	0.325	0.278	0.297	0.346	0.338	0.322	0.305	0.323	0.332	0.291	0.444	0.404	0.399	0.461	0.417	0.408	0.307	0.286	0.352	0.357	0.353
match 184	0.419	0.508	0.461	0.523	0.502	0.461	0.335	0.375	0.407	0.455	0.373	0.399	0.439	0.453	0.413	0.389	0.424	0.427	0.373	0.482	0.444	0.45	0.464	0.437	0.452	0.395	0.38	0.465	0.479	0.443
match 185	0.225	0.38	0.293	0.376	0.321	0.293	0.329	0.21	0.253	0.298	0.207	0.245	0.276	0.32	0.241	0.219	0.262	0.224	0.183	0.374	0.294	0.285	0.358	0.288	0.288	0.231	0.22	0.368	0.409	0.297
match 186	0.338	0.525	0.396	0.507	0.422	0.396	0.468	0.324	0.369	0.434	0.32	0.351	0.39	0.41	0.357	0.331	0.362	0.345	0.303	0.481	0.427	0.412	0.457	0.417	0.414	0.343	0.316	0.436	0.482	0.399
match 187	0.131	0.317	0.2	0.37	0.274	0.199	0.293	0.074	0.117	0.161	0.072	0.108	0.154	0.178	0.136	0.129	0.125	0.116	0.089	0.259	0.208	0.217	0.245	0.204	0.22	0.119	0.093	0.205	0.293	0.141
match 188	0.362	0.378	0.372	0.372	0.387	0.372	0.233	0.347	0.377	0.395	0.354	0.382	0.401	0.384	0.357	0.349	0.364	0.353	0.332	0.477	0.466	0.461	0.494	0.477	0.47	0.36	0.34	0.42	0.423	0.368
match 189	0.353	0.411	0.446	0.395	0.471	0.446	0.215	0.305	0.318	0.347	0.313	0.332	0.371	0.37	0.344	0.343	0.364	0.36	0.324	0.485	0.42	0.406	0.51	0.437	0.415	0.346	0.313	0.394	0.412	0.414
match 190	0.322	0.456	0.355	0.45	0.388	0.354	0.346	0.255	0.277	0.314	0.253	0.267	0.296	0.359	0.307	0.298	0.304	0.292	0.252	0.369	0.324	0.353	0.357	0.32	0.355	0.287	0.258	0.37	0.479	0.35
match 191	0.377	0.49	0.471	0.468	0.494	0.471	0.327	0.409	0.452	0.495	0.418	0.458	0.489	0.485	0.421	0.381	0.443	0.404	0.341	0.457	0.403	0.404	0.482	0.418	0.414	0.422	0.412	0.528	0.529	0.482
match 192	0.383	0.445	0.394	0.446	0.42	0.394	0.32	0.322	0.347	0.382	0.319	0.338	0.374	0.377	0.349	0.327	0.343	0.343	0.294	0.444	0.397	0.417	0.435	0.392	0.418	0.337	0.325	0.394	0.421	0.38
match 193	0.302	0.477	0.37	0.481	0.401	0.37	0.38	0.273	0.3	0.341	0.271	0.295	0.331	0.334	0.303	0.288	0.291	0.292	0.259	0.429	0.38	0.375	0.41	0.377	0.377	0.31	0.287	0.362	0.399	0.332
match 194	0.413	0.535	0.441	0.537	0.455	0.441	0.416	0.368	0.394	0.443	0.364	0.376	0.408	0.434	0.392	0.357	0.387	0.377	0.336	0.507	0.445	0.451	0.486	0.436	0.452	0.387	0.363	0.442	0.521	0.425
match 195	0.418	0.559	0.517	0.583	0.57	0.516	0.321	0.348	0.372	0.404	0.356	0.39	0.442	0.469	0.429	0.414	0.442	0.415	0.389	0.515	0.473	0.469	0.538	0.489	0.478	0.4	0.384	0.509	0.521	0.489
match 196	0.565	0.421	0.48	0.357	0.448	0.48	0.224	0.469	0.48	0.476	0.466	0.465	0.478	0.524	0.527	0.524	0.524	0.545	0.501	0.617	0.569	0.598	0.604	0.561	0.598	0.512	0.485	0.529	0.539	0.522
match 197	0.249	0.269	0.306	0.272	0.356	0.306	0.132	0.214	0.229	0.244	0.222	0.239	0.278	0.254	0.236	0.22	0.257	0.25	0.214	0.298	0.261	0.29	0.313	0.275	0.299	0.223	0.209	0.275	0.284	0.276
match 198	0.443	0.567	0.508	0.559	0.529	0.507	0.417	0.38	0.423	0.465	0.377	0.408	0.456	0.512	0.459	0.436	0.47	0.436	0.424	0.569	0.495	0.494	0.548	0.485	0.495	0.415	0.413	0.539	0.573	0.509
match 199	0.379	0.455	0.457	0.458	0.474	0.456	0.276	0.371	0.396	0.421	0.38	0.402	0.443	0.424	0.404	0.39	0.405	0.394	0.371	0.399	0.389	0.411	0.418	0.402	0.42	0.411	0.394	0.461	0.46	0.442
match 200	0.422	0.561	0.458	0.541	0.468	0.457	0.416	0.417	0.458	0.495	0.415	0.447	0.471	0.502	0.474	0.451	0.457	0.453	0.41	0.469	0.442	0.458	0.456	0.437	0.459	0.458	0.453	0.544	0.566	0.457
match 201	0.38	0.479	0.448	0.478	0.478	0.448	0.322	0.358	0.393	0.419	0.367	0.4	0.443	0.396	0.364	0.345	0.373	0.354	0.339	0.507	0.449	0.446	0.532	0.467	0.457	0.403	0.372	0.442	0.456	0.434
match 202	0.344	0.529	0.478	0.53	0.529	0.477	0.363	0.354	0.411	0.475	0.35	0.393	0.438	0.464	0.395	0.345	0.419	0.375	0.315	0.466	0.417	0.43	0.451	0.408	0.432	0.355	0.367	0.504	0.5	0.452
match 203	0.354	0.439	0.463	0.432	0.513	0.462	0.257	0.314	0.35	0.384	0.324	0.364	0.419	0.408	0.371	0.331	0.393	0.365	0.31	0.405	0.348	0.366	0.432	0.365	0.376	0.362	0.358	0.453	0.438	0.448
match 204	0.312	0.448	0.358	0.456	0.381	0.357	0.35	0.307	0.337	0.375	0.307	0.329	0.349	0.369	0.332	0.3	0.319	0.309	0.272	0.358	0.333	0.365	0.339	0.324	0.367	0.328	0.323	0.407	0.421	0.346
match 205	0.492	0.621	0.529	0.619	0.576	0.527	0.451	0.44	0.488	0.527	0.436	0.475	0.516	0.565	0.511	0.471	0.503	0.471	0.427	0.591	0.559	0.574	0.571	0.552	0.575	0.465	0.47	0.575	0.599	0.514
match 206	0.243	0.428	0.346	0.457	0.4	0.345	0.351	0.197	0.233	0.284	0.206	0.242	0.3	0.282	0.238	0.201	0.243	0.227	0.175	0.338	0.275	0.279	0.355	0.29	0.289	0.219	0.199	0.303	0.374	0.324
match 207	0.346	0.52	0.455	0.533	0.504	0.454	0.406	0.37	0.41	0.448	0.365	0.389	0.44	0.463	0.406	0.384	0.397	0.383	0.358	0.537	0.464	0.453	0.513	0.456	0.454	0.402	0.384	0.487	0.548	0.427
match 208	0.254	0.369	0.335	0.382	0.356	0.334	0.278	0.227	0.269	0.311	0.236	0.278	0.32	0.295	0.259	0.229	0.277	0.252	0.205	0.277	0.257	0.288	0.288	0.266	0.297	0.252	0.252	0.326	0.364	0.323
match 209	0.465	0.675	0.499	0.673	0.524	0.498	0.532	0.449	0.486	0.529	0.446	0.473	0.51	0.549	0.48	0.457	0.463	0.438	0.419	0.584	0.55	0.551	0.564	0.546	0.552	0.485	0.469	0.58	0.636	0.5
match 210	0.413	0.518	0.497	0.511	0.547	0.496	0.352	0.413	0.432	0.449	0.421	0.443	0.465	0.456	0.426	0.41	0.426	0.417	0.385	0.511	0.464	0.474	0.529	0.478	0.483	0.44	0.416	0.496	0.536	0.477
match 211	0.31	0.437	0.333	0.399	0.359	0.333	0.337	0.34	0.379	0.408	0.339	0.371	0.378	0.391	0.339	0.312	0.334	0.31	0.268	0.384	0.349	0.363	0.373	0.345	0.365	0.35	0.341	0.43	0.453	0.346
match 212	0.179	0.277	0.222	0.305	0.264	0.221	0.223	0.118	0.131	0.156	0.125	0.138	0.166	0.18	0.169	0.157	0.174	0.17	0.149	0.255	0.232	0.224	0.271	0.244	0.233	0.172	0.133	0.205	0.219	0.195
match 213	0.458	0.589	0.55	0.617	0.597	0.549	0.373	0.477	0.511	0.547	0.475	0.501	0.535	0.499	0.473	0.453	0.471	0.464	0.437	0.6	0.543	0.529	0.582	0.537	0.53	0.501	0.482	0.541	0.532	0.521
match 214	0.253	0.488	0.372	0.525	0.429	0.371	0.406	0.221	0.252	0.3	0.227	0.256	0.319	0.328	0.278	0.237	0.268	0.242	0.198	0.315	0.265	0.295	0.326	0.277	0.306	0.256	0.242	0.349	0.431	0.322
match 215	0.543	0.609	0.624	0.582	0.629	0.624	0.323	0.534	0.575	0.607	0.542	0.581	0.623	0.608	0.591	0.564	0.597	0.585	0.533	0.572	0.562	0.579	0.598	0.579	0.588	0.57	0.56	0.644	0.625	0.607
match 216	0.289	0.445	0.443	0.457	0.512	0.443	0.272	0.209	0.25	0.305	0.217	0.264	0.334	0.343	0.267	0.238	0.324	0.271	0.212	0.482	0.425	0.39	0.502	0.44	0.4	0.247	0.24	0.375	0.42	0.415
match 217	0.377	0.487	0.436	0.469	0.463	0.436	0.307	0.337	0.37	0.41	0.335	0.365	0.4	0.421	0.387	0.382	0.394	0.391	0.36	0.504	0.436	0.43	0.492	0.43	0.432	0.367	0.349	0.446	0.469	0.424
match 218	0.499	0.64	0.545	0.617	0.55	0.544	0.481	0.43	0.455	0.491	0.429	0.448	0.491	0.546	0.507	0.485	0.502	0.482	0.451	0.57	0.515	0.542	0.547	0.506	0.543	0.486	0.469	0.564	0.631	0.546
match 219	0.458	0.51	0.469	0.484	0.488	0.469	0.351	0.386	0.415	0.453	0.383	0.4	0.432	0.472	0.428	0.403	0.448	0.429	0.375	0.495	0.471	0.501	0.479	0.463	0.502	0.41	0.393	0.484	0.498	0.47
match 220	0.412	0.46	0.452	0.433	0.462	0.452	0.258	0.417	0.445	0.464	0.415	0.441	0.468	0.464	0.428	0.421	0.442	0.434	0.399	0.53	0.489	0.495	0.518	0.481	0.497	0.446	0.414	0.509	0.484	0.457
match 221	0.642	0.651	0.647	0.596	0.656	0.647	0.378	0.625	0.669	0.686	0.625	0.665	0.682	0.711	0.659	0.633	0.68	0.654	0.605	0.768	0.707	0.711	0.75	0.699	0.711	0.656	0.641	0.744	0.748	0.693
match 222	0.469	0.615	0.538	0.595	0.549	0.537	0.414	0.456	0.493	0.539	0.455	0.478	0.514	0.568	0.517	0.471	0.522	0.488	0.447	0.521	0.5	0.517	0.505	0.492	0.518	0.484	0.487	0.601	0.631	0.547
match 223	0.329	0.549	0.388	0.544	0.418	0.387	0.426	0.327	0.361	0.41	0.324	0.352	0.381	0.417	0.355	0.313	0.354	0.33	0.276	0.481	0.424	0.412	0.466	0.415	0.414	0.334	0.332	0.456	0.504	0.381
match 224	0.349	0.409	0.406	0.396	0.453	0.405	0.257	0.316	0.334	0.365	0.313	0.316	0.333	0.349	0.328	0.305	0.341	0.337	0.296	0.432	0.391	0.392	0.414	0.383	0.394	0.338	0.311	0.388	0.407	0.396
match 225	0.306	0.446	0.364	0.469	0.415	0.364	0.319	0.265	0.295	0.325	0.265	0.286	0.316	0.34	0.303	0.28	0.303	0.287	0.261	0.407	0.366	0.367	0.389	0.358	0.37	0.322	0.291	0.365	0.414	0.337
match 226	0.485	0.532	0.51	0.5	0.494	0.509	0.31	0.456	0.477	0.502	0.457	0.48	0.515	0.513	0.487	0.464	0.488	0.483	0.441	0.535	0.498	0.509	0.515	0.492	0.51	0.474	0.487	0.555	0.523	0.499
match 227	0.362	0.594	0.545	0.613	0.642	0.544	0.371	0.281	0.348	0.437	0.279	0.337	0.426	0.447	0.363	0.316	0.4	0.347	0.272	0.487	0.429	0.411	0.48	0.426	0.413	0.316	0.319	0.473	0.55	0.505
match 228	0.128	0.151	0.115	0.156	0.15	0.114	0.111	0.065	0.078	0.092	0.072	0.088	0.125	0.136	0.12	0.103	0.125	0.114	0.077	0.149	0.119	0.163	0.158	0.131	0.173	0.107	0.076	0.153	0.163	0.106
match 229	0.512	0.629	0.599	0.603	0.587	0.598	0.37	0.479	0.511	0.552	0.478	0.505	0.552	0.589	0.543	0.512	0.557	0.53	0.482	0.602	0.588	0.598	0.591	0.581	0.599	0.509	0.508	0.623	0.631	0.583
match 230	0.221	0.448	0.327	0.472	0.364	0.326	0.381	0.229	0.279	0.333	0.228	0.271	0.31	0.331	0.277	0.235	0.273	0.243	0.188	0.357	0.312	0.298	0.344	0.308	0.3	0.255	0.244	0.345	0.372	0.288
match 231	0.308	0.345	0.318	0.333	0.343	0.318	0.287	0.298	0.331	0.359	0.308	0.344	0.377	0.324	0.31	0.291	0.315	0.322	0.266	0.402	0.369	0.365	0.422	0.382	0.376	0.318	0.283	0.35	0.357	0.308
match 232	0.364	0.524	0.47	0.528	0.498	0.47	0.369	0.391	0.445	0.486	0.387	0.431	0.483	0.483	0.404	0.374	0.423	0.38	0.35	0.522	0.473	0.469	0.507	0.466	0.471	0.405	0.419	0.532	0.549	0.471
match 233	0.389	0.484	0.513	0.469	0.553	0.512	0.267	0.411	0.447	0.478	0.42	0.455	0.501	0.459	0.418	0.39	0.445	0.415	0.375	0.495	0.467	0.456	0.507	0.478	0.465	0.435	0.424	0.503	0.479	0.493
match 234	0.362	0.487	0.381	0.482	0.404	0.381	0.389	0.302	0.335	0.383	0.302	0.332	0.373	0.406	0.36	0.323	0.35	0.34	0.278	0.451	0.389	0.401	0.443	0.386	0.403	0.335	0.318	0.422	0.498	0.385
match 235	0.297	0.34	0.338	0.32	0.335	0.337	0.235	0.281	0.311	0.336	0.289	0.32	0.355	0.321	0.311	0.302	0.317	0.322	0.279	0.364	0.358	0.367	0.379	0.369	0.377	0.314	0.285	0.35	0.355	0.33
match 236	0.43	0.553	0.492	0.545	0.511	0.491	0.389	0.404	0.442	0.475	0.4	0.432	0.47	0.501	0.441	0.413	0.446	0.424	0.392	0.57	0.535	0.524	0.552	0.526	0.526	0.423	0.415	0.521	0.516	0.474
match 237	0.406	0.543	0.474	0.555	0.516	0.474	0.347	0.378	0.422	0.462	0.386	0.431	0.484	0.463	0.411	0.386	0.418	0.392	0.346	0.45	0.415	0.447	0.476	0.43	0.456	0.392	0.386	0.501	0.544	0.475
match 238	0.353	0.474	0.408	0.488	0.426	0.407	0.315	0.371	0.391	0.41	0.37	0.381	0.393	0.417	0.405	0.38	0.382	0.388	0.349	0.425	0.398	0.409	0.411	0.392	0.411	0.411	0.393	0.445	0.441	0.386
match 239	0.438	0.578	0.526	0.571	0.54	0.526	0.387	0.444	0.489	0.529	0.441	0.475	0.523	0.552	0.473	0.419	0.501	0.447	0.393	0.553	0.512	0.511	0.535	0.502	0.513	0.451	0.459	0.597	0.587	0.524
match 240	0.406	0.459	0.485	0.457	0.526	0.485	0.247	0.363	0.401	0.427	0.372	0.414	0.443	0.43	0.397	0.384	0.427	0.408	0.355	0.481	0.437	0.439	0.507	0.453	0.449	0.392	0.371	0.456	0.486	0.47
match 241	0.469	0.435	0.509	0.417	0.513	0.508	0.191	0.399	0.431	0.456	0.408	0.447	0.503	0.459	0.446	0.446	0.471	0.471	0.434	0.536	0.476	0.488	0.563	0.495	0.499	0.444	0.411	0.506	0.454	0.497
match 242	0.426	0.549	0.476	0.562	0.505	0.475	0.379	0.37	0.388	0.406	0.369	0.382	0.406	0.447	0.413	0.381	0.41	0.4	0.349	0.473	0.442	0.464	0.462	0.436	0.466	0.397	0.385	0.467	0.515	0.45
match 243	0.191	0.367	0.296	0.376	0.323	0.295	0.312	0.19	0.237	0.279	0.196	0.244	0.288	0.27	0.234	0.206	0.246	0.223	0.18	0.306	0.275	0.261	0.322	0.288	0.271	0.21	0.219	0.316	0.337	0.28
match 244	0.481	0.51	0.579	0.504	0.609	0.579	0.223	0.475	0.488	0.495	0.482	0.499	0.533	0.497	0.481	0.461	0.507	0.494	0.461	0.514	0.495	0.511	0.536	0.507	0.52	0.502	0.481	0.531	0.479	0.537
match 245	0.425	0.523	0.49	0.49	0.51	0.49	0.347	0.399	0.434	0.472	0.408	0.443	0.476	0.498	0.446	0.415	0.464	0.431	0.382	0.524	0.484	0.474	0.548	0.497	0.483	0.433	0.407	0.519	0.527	0.489
match 246	0.306	0.33	0.36	0.339	0.394	0.36	0.153	0.262	0.267	0.279	0.27	0.276	0.301	0.26	0.272	0.268	0.277	0.289	0.266	0.43	0.394	0.379	0.449	0.407	0.388	0.293	0.247	0.296	0.296	0.309
match 247	0.46	0.677	0.52	0.669	0.545	0.52	0.517	0.421	0.476	0.541	0.418	0.461	0.514	0.532	0.465	0.429	0.458	0.429	0.4	0.603	0.554	0.552	0.587	0.546	0.553	0.429	0.436	0.562	0.64	0.513
match 248	0.394	0.577	0.504	0.585	0.535	0.503	0.425	0.376	0.428	0.49	0.384	0.441	0.509	0.464	0.401	0.374	0.405	0.384	0.335	0.49	0.447	0.465	0.515	0.463	0.475	0.371	0.383	0.508	0.537	0.48
match 249	0.466	0.526	0.551	0.539	0.576	0.551	0.241	0.441	0.47	0.504	0.454	0.492	0.544	0.493	0.456	0.446	0.465	0.451	0.415	0.602	0.543	0.542	0.627	0.558	0.552	0.472	0.453	0.517	0.494	0.503
match 250	0.465	0.717	0.524	0.72	0.573	0.523	0.615	0.451	0.512	0.577	0.447	0.494	0.548	0.562	0.48	0.42	0.472	0.427	0.388	0.596	0.55	0.56	0.574	0.544	0.561	0.462	0.463	0.582	0.661	0.52
match 251	0.413	0.752	0.554	0.78	0.609	0.554	0.618	0.423	0.483	0.557	0.42	0.471	0.52	0.544	0.455	0.414	0.451	0.413	0.37	0.549	0.489	0.491	0.541	0.485	0.492	0.43	0.433	0.583	0.668	0.52
match 252	0.387	0.613	0.516	0.63	0.561	0.515	0.43	0.363	0.417	0.486	0.371	0.428	0.501	0.47	0.405	0.375	0.412	0.38	0.333	0.45	0.417	0.433	0.462	0.428	0.442	0.389	0.391	0.515	0.553	0.486
match 253	0.335	0.425	0.443	0.446	0.48	0.443	0.227	0.314	0.348	0.375	0.321	0.353	0.402	0.381	0.357	0.333	0.37	0.357	0.306	0.43	0.378	0.372	0.451	0.39	0.381	0.355	0.329	0.395	0.42	0.412
match 254	0.335	0.514	0.455	0.536	0.521	0.455	0.372	0.328	0.374	0.424	0.339	0.396	0.463	0.397	0.359	0.332	0.368	0.355	0.312	0.521	0.454	0.421	0.547	0.475	0.432	0.388	0.363	0.447	0.461	0.42
match 255	0.326	0.546	0.456	0.572	0.511	0.455	0.388	0.314	0.362	0.424	0.312	0.351	0.405	0.424	0.353	0.333	0.356	0.334	0.29	0.471	0.408	0.417	0.46	0.402	0.419	0.338	0.328	0.451	0.509	0.405
match 256	0.303	0.422	0.408	0.451	0.457	0.407	0.235	0.263	0.303	0.346	0.262	0.298	0.345	0.375	0.337	0.314	0.352	0.333	0.287	0.47	0.417	0.407	0.45	0.409	0.409	0.323	0.312	0.419	0.427	0.376
match 257	0.393	0.518	0.482	0.508	0.518	0.482	0.326	0.365	0.399	0.432	0.374	0.412	0.461	0.441	0.396	0.364	0.416	0.387	0.336	0.472	0.434	0.439	0.485	0.445	0.449	0.381	0.374	0.452	0.502	0.46
match 258	0.24	0.332	0.369	0.354	0.428	0.369	0.202	0.183	0.2	0.232	0.191	0.209	0.255	0.278	0.242	0.236	0.269	0.254	0.21	0.331	0.28	0.288	0.344	0.293	0.299	0.239	0.218	0.328	0.358	0.341
match 259	0.308	0.381	0.325	0.395	0.356	0.325	0.254	0.214	0.242	0.29	0.222	0.25	0.301	0.284	0.263	0.239	0.264	0.26	0.216	0.37	0.357	0.371	0.393	0.372	0.381	0.248	0.216	0.307	0.314	0.288
match 260	0.329	0.471	0.405	0.487	0.448	0.405	0.379	0.312	0.351	0.402	0.32	0.356	0.41	0.35	0.325	0.308	0.318	0.317	0.28	0.456	0.395	0.384	0.471	0.408	0.394	0.346	0.319	0.39	0.416	0.38
match 261	0.42	0.516	0.539	0.499	0.586	0.539	0.269	0.372	0.401	0.447	0.381	0.413	0.476	0.431	0.388	0.36	0.431	0.393	0.357	0.566	0.513	0.504	0.587	0.526	0.514	0.384	0.378	0.466	0.45	0.493
match 262	0.446	0.55	0.507	0.539	0.54	0.506	0.338	0.393	0.422	0.461	0.4	0.425	0.475	0.489	0.447	0.41	0.463	0.432	0.382	0.479	0.474	0.495	0.497	0.486	0.504	0.415	0.409	0.523	0.501	0.498
match 263	0.169	0.282	0.242	0.282	0.3	0.241	0.253	0.165	0.187	0.218	0.173	0.203	0.247	0.209	0.159	0.147	0.184	0.165	0.14	0.366	0.314	0.29	0.38	0.327	0.3	0.184	0.16	0.252	0.266	0.23
match 264	0.422	0.44	0.504	0.434	0.542	0.503	0.161	0.347	0.379	0.416	0.355	0.386	0.449	0.41	0.384	0.358	0.414	0.396	0.339	0.515	0.469	0.481	0.536	0.482	0.49	0.36	0.354	0.423	0.442	0.465
match 265	0.329	0.481	0.43	0.531	0.49	0.43	0.294	0.279	0.309	0.354	0.277	0.302	0.348	0.375	0.328	0.295	0.328	0.309	0.28	0.461	0.416	0.421	0.452	0.41	0.422	0.301	0.3	0.395	0.444	0.398
match 266	0.336	0.408	0.409	0.411	0.436	0.408	0.237	0.285	0.312	0.344	0.292	0.32	0.363	0.354	0.33	0.324	0.342	0.331	0.301	0.338	0.334	0.358	0.346	0.342	0.366	0.32	0.311	0.392	0.384	0.379
match 267	0.439	0.52	0.411	0.491	0.412	0.41	0.404	0.388	0.401	0.426	0.386	0.395	0.413	0.447	0.429	0.415	0.408	0.433	0.386	0.471	0.457	0.461	0.457	0.453	0.463	0.424	0.403	0.468	0.495	0.417
match 268	0.434	0.576	0.485	0.532	0.502	0.484	0.4	0.429	0.483	0.538	0.427	0.474	0.51	0.523	0.479	0.451	0.489	0.458	0.415	0.553	0.515	0.511	0.531	0.509	0.512	0.457	0.439	0.562	0.563	0.485
match 269	0.535	0.538	0.548	0.506	0.535	0.548	0.268	0.435	0.46	0.491	0.443	0.47	0.519	0.508	0.477	0.461	0.491	0.482	0.437	0.571	0.534	0.556	0.604	0.551	0.565	0.46	0.44	0.516	0.515	0.542
match 270	0.37	0.465	0.417	0.45	0.453	0.416	0.333	0.355	0.378	0.408	0.362	0.388	0.42	0.403	0.372	0.356	0.38	0.375	0.334	0.423	0.405	0.411	0.43	0.415	0.42	0.38	0.368	0.449	0.445	0.42
match 271	0.565	0.677	0.608	0.7	0.652	0.607	0.446	0.531	0.565	0.603	0.528	0.557	0.59	0.619	0.582	0.543	0.574	0.563	0.511	0.622	0.581	0.6	0.609	0.576	0.602	0.554	0.546	0.644	0.672	0.597
match 272	0.361	0.417	0.393	0.408	0.427	0.392	0.302	0.314	0.326	0.342	0.311	0.317	0.346	0.368	0.34	0.33	0.357	0.343	0.326	0.477	0.437	0.431	0.459	0.432	0.433	0.334	0.316	0.398	0.436	0.4
match 273	0.183	0.215	0.162	0.2	0.165	0.161	0.221	0.131	0.135	0.148	0.138	0.143	0.164	0.155	0.155	0.149	0.163	0.178	0.15	0.205	0.197	0.2	0.21	0.205	0.211	0.163	0.127	0.181	0.194	0.164
match 274	0.251	0.377	0.29	0.382	0.29	0.289	0.336	0.244	0.276	0.302	0.244	0.27	0.295	0.327	0.29	0.258	0.294	0.274	0.231	0.351	0.298	0.304	0.327	0.291	0.307	0.285	0.276	0.38	0.413	0.308
match 275	0.458	0.552	0.555	0.546	0.567	0.555	0.302	0.472	0.498	0.516	0.48	0.505	0.526	0.536	0.498	0.462	0.519	0.484	0.438	0.531	0.511	0.517	0.548	0.523	0.526	0.503	0.479	0.559	0.54	0.537
match 276	0.266	0.359	0.252	0.355	0.267	0.251	0.307	0.245	0.269	0.298	0.25	0.273	0.296	0.295	0.292	0.258	0.26	0.272	0.232	0.328	0.316	0.331	0.336	0.326	0.339	0.275	0.248	0.317	0.335	0.25
match 277	0.488	0.55	0.512	0.536	0.536	0.512	0.389	0.452	0.496	0.535	0.448	0.482	0.527	0.53	0.464	0.439	0.481	0.449	0.408	0.638	0.571	0.579	0.623	0.566	0.581	0.471	0.449	0.564	0.601	0.518
match 278	0.186	0.303	0.253	0.309	0.284	0.253	0.256	0.165	0.179	0.189	0.171	0.183	0.203	0.244	0.219	0.189	0.226	0.22	0.163	0.313	0.271	0.26	0.325	0.284	0.271	0.215	0.181	0.268	0.299	0.255
match 279	0.207	0.419	0.34	0.432	0.375	0.34	0.349	0.187	0.216	0.264	0.193	0.215	0.265	0.288	0.237	0.205	0.247	0.222	0.18	0.303	0.265	0.257	0.312	0.277	0.268	0.217	0.21	0.318	0.351	0.304
match 280	0.431	0.442	0.419	0.415	0.44	0.419	0.261	0.36	0.379	0.402	0.358	0.376	0.408	0.414	0.398	0.378	0.407	0.416	0.361	0.479	0.468	0.483	0.463	0.463	0.484	0.376	0.367	0.431	0.43	0.412
match 281	0.487	0.53	0.562	0.517	0.597	0.561	0.27	0.513	0.53	0.543	0.521	0.538	0.567	0.546	0.526	0.492	0.531	0.512	0.486	0.546	0.496	0.518	0.558	0.506	0.527	0.546	0.532	0.583	0.553	0.55
match 282	0.339	0.415	0.435	0.416	0.501	0.435	0.182	0.322	0.335	0.351	0.33	0.347	0.388	0.369	0.339	0.318	0.364	0.351	0.305	0.482	0.434	0.42	0.5	0.446	0.429	0.34	0.325	0.4	0.413	0.406
match 283	0.384	0.435	0.44	0.433	0.473	0.44	0.231	0.353	0.376	0.402	0.361	0.385	0.422	0.407	0.387	0.369	0.396	0.387	0.342	0.471	0.435	0.445	0.491	0.447	0.454	0.383	0.362	0.437	0.428	0.412
match 284	0.306	0.346	0.347	0.339	0.379	0.346	0.211	0.231	0.246	0.271	0.239	0.253	0.288	0.304	0.301	0.271	0.313	0.311	0.251	0.355	0.33	0.342	0.365	0.342	0.352	0.286	0.255	0.329	0.324	0.326
match 285	0.365	0.459	0.494	0.445	0.522	0.493	0.282	0.355	0.391	0.428	0.364	0.405	0.457	0.404	0.347	0.328	0.399	0.364	0.326	0.494	0.455	0.455	0.513	0.468	0.465	0.359	0.34	0.457	0.436	0.463
match 286	0.47	0.498	0.442	0.475	0.427	0.441	0.363	0.435	0.451	0.471	0.431	0.442	0.472	0.477	0.468	0.452	0.453	0.459	0.437	0.59	0.555	0.544	0.56	0.545	0.545	0.485	0.461	0.513	0.502	0.446
match 287	0.454	0.595	0.562	0.568	0.577	0.562	0.374	0.43	0.472	0.518	0.428	0.461	0.51	0.537	0.46	0.428	0.495	0.449	0.411	0.608	0.535	0.525	0.589	0.528	0.527	0.429	0.436	0.548	0.576	0.537
match 288	0.557	0.635	0.597	0.605	0.624	0.596	0.422	0.484	0.516	0.557	0.483	0.514	0.565	0.585	0.535	0.516	0.542	0.524	0.478	0.67	0.601	0.601	0.664	0.597	0.601	0.534	0.507	0.617	0.673	0.61
match 289	0.432	0.476	0.464	0.478	0.513	0.464	0.307	0.35	0.376	0.408	0.347	0.365	0.408	0.421	0.401	0.383	0.403	0.407	0.365	0.596	0.517	0.505	0.583	0.511	0.506	0.387	0.345	0.424	0.461	0.435
match 290	0.409	0.577	0.525	0.601	0.573	0.525	0.354	0.344	0.378	0.422	0.352	0.389	0.447	0.483	0.426	0.396	0.435	0.407	0.358	0.501	0.461	0.473	0.528	0.477	0.482	0.382	0.37	0.497	0.535	0.485
match 291	0.268	0.455	0.355	0.483	0.399	0.354	0.346	0.275	0.33	0.379	0.276	0.328	0.389	0.388	0.325	0.298	0.333	0.299	0.269	0.394	0.352	0.369	0.372	0.344	0.371	0.289	0.307	0.43	0.456	0.336
match 292	0.323	0.376	0.312	0.36	0.308	0.311	0.317	0.258	0.286	0.317	0.265	0.292	0.327	0.308	0.303	0.298	0.285	0.299	0.276	0.433	0.392	0.389	0.452	0.407	0.399	0.325	0.278	0.351	0.377	0.332
match 293	0.415	0.394	0.479	0.382	0.527	0.479	0.155	0.39	0.403	0.416	0.397	0.408	0.439	0.398	0.4	0.387	0.416	0.423	0.378	0.48	0.434	0.432	0.501	0.447	0.44	0.425	0.387	0.422	0.438	0.462
match 294	0.494	0.598	0.514	0.59	0.534	0.513	0.39	0.439	0.468	0.513	0.438	0.46	0.498	0.541	0.503	0.471	0.491	0.481	0.431	0.569	0.515	0.511	0.552	0.512	0.513	0.475	0.469	0.574	0.591	0.514
match 295	0.277	0.496	0.38	0.522	0.428	0.379	0.443	0.273	0.317	0.366	0.28	0.324	0.38	0.388	0.34	0.306	0.33	0.314	0.271	0.368	0.333	0.342	0.374	0.345	0.352	0.304	0.311	0.425	0.468	0.364
match 296	0.349	0.565	0.411	0.597	0.464	0.41	0.457	0.353	0.387	0.434	0.354	0.385	0.42	0.453	0.399	0.352	0.378	0.357	0.313	0.446	0.397	0.407	0.43	0.393	0.409	0.377	0.372	0.486	0.546	0.412
match 297	0.44	0.578	0.462	0.599	0.503	0.462	0.396	0.429	0.457	0.484	0.428	0.451	0.474	0.487	0.451	0.437	0.432	0.434	0.399	0.539	0.504	0.493	0.526	0.498	0.495	0.464	0.442	0.521	0.57	0.45
match 298	0.524	0.477	0.561	0.455	0.578	0.56	0.231	0.449	0.469	0.488	0.457	0.477	0.518	0.514	0.505	0.49	0.529	0.529	0.483	0.611	0.567	0.579	0.635	0.581	0.589	0.477	0.457	0.526	0.496	0.549
match 299	0.189	0.299	0.266	0.303	0.308	0.266	0.219	0.145	0.172	0.195	0.151	0.178	0.22	0.22	0.171	0.157	0.203	0.176	0.119	0.243	0.196	0.209	0.253	0.208	0.219	0.177	0.161	0.249	0.289	0.227
match 300	0.456	0.458	0.488	0.449	0.511	0.487	0.251	0.388	0.401	0.421	0.397	0.41	0.449	0.446	0.431	0.411	0.439	0.434	0.388	0.472	0.431	0.452	0.503	0.448	0.462	0.434	0.396	0.454	0.461	0.479
match 301	0.328	0.34	0.374	0.336	0.381	0.373	0.177	0.307	0.314	0.308	0.316	0.328	0.35	0.356	0.338	0.333	0.349	0.344	0.309	0.345	0.355	0.377	0.363	0.367	0.386	0.342	0.318	0.387	0.373	0.35
match 302	0.404	0.43	0.453	0.457	0.493	0.452	0.248	0.306	0.339	0.37	0.312	0.345	0.397	0.427	0.395	0.373	0.416	0.392	0.351	0.414	0.386	0.414	0.435	0.4	0.424	0.355	0.343	0.46	0.467	0.448
match 303	0.33	0.441	0.421	0.456	0.457	0.42	0.273	0.279	0.3	0.331	0.277	0.298	0.354	0.349	0.313	0.286	0.334	0.315	0.285	0.42	0.375	0.359	0.41	0.372	0.361	0.294	0.298	0.394	0.363	0.371
match 304	0.427	0.547	0.486	0.538	0.519	0.485	0.425	0.376	0.415	0.459	0.383	0.418	0.47	0.473	0.436	0.424	0.43	0.416	0.395	0.487	0.452	0.485	0.506	0.467	0.494	0.41	0.397	0.508	0.523	0.472
match 305	0.615	0.636	0.639	0.614	0.669	0.638	0.329	0.555	0.585	0.624	0.553	0.58	0.621	0.654	0.612	0.587	0.625	0.611	0.549	0.68	0.623	0.651	0.669	0.618	0.652	0.569	0.557	0.655	0.701	0.643
match 306	0.444	0.452	0.531	0.44	0.562	0.531	0.195	0.406	0.409	0.412	0.414	0.423	0.452	0.456	0.421	0.399	0.46	0.438	0.386	0.522	0.482	0.484	0.553	0.497	0.493	0.428	0.388	0.467	0.477	0.507
match 307	0.461	0.52	0.535	0.486	0.563	0.534	0.293	0.446	0.489	0.525	0.445	0.483	0.527	0.536	0.475	0.423	0.507	0.463	0.389	0.541	0.512	0.535	0.53	0.503	0.536	0.43	0.449	0.571	0.543	0.526
match 308	0.491	0.446	0.511	0.393	0.498	0.51	0.15	0.423	0.437	0.438	0.433	0.457	0.487	0.499	0.493	0.485	0.51	0.508	0.47	0.496	0.464	0.491	0.525	0.481	0.499	0.458	0.454	0.516	0.517	0.527
match 309	0.309	0.448	0.393	0.459	0.431	0.393	0.309	0.268	0.313	0.36	0.266	0.304	0.353	0.379	0.326	0.299	0.346	0.331	0.27	0.461	0.394	0.374	0.44	0.387	0.376	0.3	0.277	0.404	0.442	0.36
match 310	0.399	0.623	0.473	0.637	0.516	0.472	0.502	0.376	0.425	0.493	0.377	0.432	0.493	0.494	0.442	0.402	0.426	0.411	0.357	0.455	0.418	0.428	0.445	0.415	0.43	0.406	0.403	0.518	0.584	0.464
match 311	0.286	0.45	0.308	0.485	0.343	0.307	0.422	0.218	0.243	0.289	0.217	0.233	0.277	0.341	0.307	0.27	0.291	0.288	0.232	0.352	0.319	0.329	0.338	0.315	0.331	0.277	0.258	0.364	0.44	0.305
match 312	0.493	0.63	0.556	0.616	0.585	0.555	0.487	0.466	0.515	0.557	0.463	0.5	0.543	0.559	0.492	0.456	0.507	0.466	0.431	0.583	0.512	0.514	0.563	0.504	0.515	0.478	0.484	0.574	0.63	0.562
match 313	0.464	0.461	0.564	0.442	0.59	0.564	0.201	0.424	0.458	0.473	0.436	0.47	0.515	0.491	0.462	0.438	0.499	0.457	0.422	0.518	0.49	0.526	0.539	0.504	0.537	0.442	0.435	0.514	0.484	0.534
match 314	0.532	0.533	0.619	0.488	0.624	0.618	0.26	0.499	0.518	0.532	0.508	0.533	0.57	0.56	0.539	0.532	0.57	0.554	0.526	0.574	0.543	0.552	0.599	0.557	0.561	0.544	0.506	0.595	0.567	0.622
match 315	0.4	0.457	0.488	0.46	0.514	0.488	0.235	0.371	0.385	0.395	0.381	0.4	0.437	0.469	0.431	0.407	0.454	0.43	0.378	0.504	0.451	0.468	0.532	0.47	0.478	0.419	0.39	0.485	0.475	0.473
match 316	0.495	0.577	0.578	0.582	0.605	0.577	0.341	0.43	0.454	0.487	0.437	0.467	0.524	0.525	0.489	0.454	0.523	0.494	0.444	0.557	0.519	0.513	0.587	0.536	0.523	0.45	0.447	0.537	0.57	0.565
match 317	0.341	0.404	0.373	0.394	0.373	0.373	0.223	0.282	0.308	0.343	0.289	0.313	0.342	0.37	0.353	0.328	0.344	0.348	0.289	0.355	0.329	0.354	0.365	0.339	0.363	0.317	0.296	0.388	0.405	0.362
match 318	0.345	0.505	0.508	0.528	0.577	0.507	0.269	0.32	0.354	0.399	0.328	0.366	0.426	0.418	0.359	0.33	0.397	0.355	0.308	0.408	0.35	0.368	0.434	0.364	0.376	0.334	0.335	0.442	0.485	0.477
match 319	0.579	0.601	0.622	0.568	0.631	0.622	0.283	0.549	0.566	0.583	0.548	0.57	0.597	0.583	0.568	0.575	0.579	0.582	0.567	0.699	0.628	0.618	0.689	0.626	0.619	0.578	0.549	0.604	0.602	0.609
match 320	0.408	0.445	0.47	0.463	0.49	0.47	0.21	0.371	0.386	0.394	0.379	0.398	0.439	0.426	0.402	0.37	0.408	0.403	0.344	0.443	0.396	0.425	0.473	0.412	0.434	0.398	0.382	0.439	0.464	0.451
match 321	0.466	0.51	0.512	0.474	0.528	0.512	0.273	0.466	0.483	0.493	0.477	0.496	0.53	0.497	0.468	0.449	0.482	0.464	0.424	0.552	0.525	0.532	0.568	0.539	0.542	0.497	0.468	0.519	0.532	0.51
match 322	0.397	0.603	0.489	0.637	0.565	0.488	0.479	0.367	0.42	0.48	0.365	0.415	0.486	0.479	0.409	0.373	0.407	0.374	0.339	0.512	0.46	0.479	0.495	0.454	0.481	0.392	0.401	0.527	0.578	0.465
match 323	0.429	0.526	0.481	0.508	0.507	0.481	0.335	0.366	0.397	0.432	0.374	0.407	0.453	0.453	0.402	0.394	0.421	0.4	0.362	0.529	0.466	0.452	0.552	0.478	0.461	0.413	0.39	0.483	0.534	0.488
match 324	0.307	0.349	0.367	0.328	0.413	0.367	0.153	0.249	0.254	0.27	0.257	0.263	0.291	0.304	0.283	0.263	0.3	0.282	0.252	0.364	0.315	0.343	0.388	0.331	0.353	0.274	0.246	0.321	0.313	0.338
match 325	0.366	0.502	0.414	0.504	0.43	0.414	0.373	0.31	0.345	0.395	0.311	0.342	0.391	0.413	0.362	0.34	0.367	0.35	0.32	0.496	0.451	0.445	0.477	0.444	0.446	0.342	0.354	0.432	0.496	0.408
match 326	0.317	0.524	0.394	0.533	0.447	0.394	0.415	0.295	0.344	0.414	0.292	0.329	0.364	0.408	0.341	0.304	0.335	0.314	0.255	0.435	0.394	0.38	0.421	0.387	0.382	0.335	0.305	0.441	0.492	0.395
match 327	0.262	0.377	0.36	0.395	0.421	0.36	0.196	0.238	0.266	0.304	0.245	0.275	0.308	0.306	0.284	0.263	0.296	0.287	0.249	0.313	0.287	0.303	0.331	0.3	0.312	0.265	0.254	0.32	0.318	0.318
match 328	0.41	0.571	0.486	0.577	0.513	0.486	0.406	0.357	0.397	0.443	0.355	0.385	0.432	0.455	0.42	0.393	0.416	0.402	0.374	0.501	0.485	0.47	0.487	0.479	0.472	0.395	0.395	0.483	0.51	0.453
match 329	0.543	0.684	0.63	0.692	0.662	0.63	0.45	0.562	0.604	0.645	0.559	0.593	0.631	0.635	0.583	0.554	0.579	0.567	0.517	0.661	0.576	0.588	0.649	0.571	0.589	0.565	0.559	0.643	0.697	0.61
match 330	0.465	0.626	0.533	0.627	0.555	0.532	0.451	0.44	0.468	0.501	0.446	0.473	0.513	0.536	0.491	0.461	0.484	0.468	0.426	0.537	0.481	0.486	0.55	0.494	0.495	0.474	0.461	0.569	0.653	0.545
match 331	0.496	0.704	0.725	0.691	0.775	0.725	0.374	0.514	0.577	0.641	0.524	0.592	0.664	0.629	0.543	0.507	0.584	0.521	0.467	0.662	0.588	0.596	0.693	0.605	0.606	0.527	0.538	0.685	0.663	0.675
match 332	0.372	0.455	0.397	0.436	0.395	0.397	0.34	0.354	0.375	0.396	0.353	0.364	0.39	0.408	0.374	0.363	0.366	0.363	0.34	0.484	0.435	0.443	0.464	0.428	0.445	0.368	0.354	0.419	0.48	0.391
match 333	0.566	0.601	0.612	0.582	0.641	0.612	0.342	0.509	0.541	0.571	0.519	0.559	0.605	0.581	0.556	0.555	0.561	0.563	0.534	0.67	0.64	0.625	0.704	0.664	0.635	0.568	0.541	0.617	0.632	0.616
match 334	0.119	0.384	0.262	0.417	0.329	0.261	0.345	0.141	0.165	0.198	0.139	0.155	0.183	0.216	0.168	0.125	0.166	0.146	0.1	0.262	0.214	0.204	0.246	0.206	0.207	0.161	0.157	0.258	0.317	0.22
match 335	0.59	0.631	0.576	0.618	0.569	0.576	0.435	0.603	0.642	0.658	0.599	0.626	0.65	0.645	0.614	0.589	0.598	0.601	0.563	0.726	0.693	0.681	0.711	0.684	0.681	0.625	0.617	0.672	0.648	0.586
match 336	0.489	0.568	0.512	0.549	0.527	0.512	0.375	0.436	0.472	0.507	0.444	0.481	0.513	0.499	0.468	0.444	0.475	0.465	0.423	0.531	0.517	0.528	0.555	0.53	0.537	0.446	0.441	0.523	0.535	0.508
match 337	0.347	0.463	0.471	0.472	0.515	0.47	0.281	0.351	0.37	0.392	0.359	0.38	0.427	0.404	0.382	0.359	0.392	0.377	0.345	0.469	0.429	0.425	0.486	0.442	0.434	0.393	0.365	0.438	0.447	0.43
match 338	0.449	0.606	0.506	0.614	0.543	0.505	0.429	0.448	0.48	0.514	0.444	0.467	0.504	0.537	0.488	0.463	0.478	0.462	0.434	0.547	0.496	0.513	0.529	0.486	0.514	0.485	0.477	0.575	0.638	0.507
match 339	0.499	0.603	0.58	0.595	0.594	0.579	0.375	0.437	0.48	0.532	0.433	0.468	0.531	0.548	0.508	0.495	0.51	0.495	0.475	0.579	0.536	0.555	0.565	0.531	0.556	0.463	0.462	0.556	0.573	0.546
match 340	0.291	0.272	0.241	0.26	0.27	0.241	0.195	0.216	0.235	0.244	0.215	0.228	0.233	0.24	0.222	0.216	0.223	0.233	0.199	0.402	0.363	0.348	0.382	0.355	0.35	0.235	0.208	0.252	0.298	0.239
match 341	0.382	0.392	0.42	0.393	0.44	0.419	0.234	0.326	0.337	0.358	0.333	0.339	0.374	0.366	0.366	0.358	0.371	0.375	0.355	0.446	0.404	0.412	0.458	0.414	0.421	0.357	0.34	0.399	0.376	0.405
match 342	0.516	0.528	0.551	0.477	0.562	0.551	0.293	0.459	0.495	0.521	0.47	0.503	0.534	0.565	0.521	0.494	0.544	0.521	0.465	0.561	0.537	0.576	0.588	0.553	0.586	0.501	0.491	0.576	0.573	0.556
match 343	0.437	0.569	0.515	0.579	0.532	0.515	0.391	0.416	0.448	0.482	0.424	0.455	0.497	0.506	0.462	0.435	0.455	0.446	0.397	0.546	0.482	0.504	0.568	0.495	0.513	0.443	0.423	0.52	0.575	0.497
match 344	0.38	0.357	0.43	0.319	0.448	0.43	0.158	0.302	0.316	0.335	0.311	0.333	0.369	0.381	0.371	0.353	0.399	0.398	0.341	0.464	0.422	0.423	0.49	0.44	0.434	0.343	0.322	0.402	0.371	0.431
match 345	0.367	0.393	0.424	0.39	0.458	0.423	0.224	0.337	0.354	0.371	0.344	0.364	0.4	0.372	0.368	0.352	0.383	0.38	0.343	0.377	0.363	0.393	0.393	0.376	0.402	0.357	0.335	0.393	0.392	0.404
match 346	0.357	0.608	0.51	0.647	0.587	0.51	0.469	0.344	0.385	0.43	0.351	0.391	0.457	0.454	0.389	0.337	0.407	0.366	0.305	0.448	0.392	0.417	0.466	0.407	0.427	0.367	0.366	0.471	0.538	0.465
match 347	0.257	0.31	0.285	0.336	0.315	0.284	0.265	0.188	0.21	0.243	0.185	0.193	0.245	0.264	0.243	0.233	0.238	0.25	0.214	0.391	0.327	0.343	0.37	0.32	0.345	0.23	0.2	0.306	0.324	0.276
match 348	0.447	0.494	0.458	0.498	0.485	0.457	0.33	0.402	0.411	0.435	0.409	0.421	0.454	0.472	0.446	0.413	0.44	0.436	0.381	0.468	0.423	0.453	0.487	0.439	0.463	0.422	0.397	0.481	0.484	0.447
match 349	0.471	0.522	0.537	0.537	0.556	0.537	0.31	0.45	0.463	0.474	0.458	0.474	0.517	0.49	0.488	0.493	0.478	0.492	0.475	0.561	0.515	0.521	0.579	0.531	0.53	0.499	0.473	0.509	0.545	0.509
match 350	0.324	0.508	0.401	0.505	0.421	0.4	0.414	0.328	0.377	0.428	0.326	0.364	0.397	0.395	0.344	0.322	0.349	0.325	0.291	0.465	0.386	0.389	0.445	0.379	0.391	0.34	0.331	0.434	0.483	0.382
match 351	0.294	0.198	0.249	0.175	0.237	0.248	0.114	0.221	0.213	0.201	0.229	0.225	0.241	0.246	0.261	0.251	0.272	0.293	0.254	0.37	0.344	0.325	0.386	0.36	0.335	0.256	0.223	0.268	0.224	0.265
match 352	0.502	0.732	0.625	0.745	0.677	0.624	0.506	0.474	0.525	0.603	0.471	0.508	0.555	0.615	0.549	0.499	0.538	0.512	0.451	0.609	0.544	0.558	0.594	0.537	0.559	0.499	0.499	0.632	0.715	0.605
match 353	0.321	0.393	0.399	0.381	0.423	0.399	0.229	0.314	0.348	0.375	0.321	0.356	0.394	0.38	0.338	0.326	0.364	0.336	0.318	0.438	0.403	0.395	0.456	0.419	0.405	0.325	0.32	0.41	0.385	0.375
match 354	0.148	0.257	0.218	0.279	0.274	0.217	0.21	0.129	0.145	0.171	0.135	0.149	0.187	0.191	0.162	0.141	0.178	0.167	0.131	0.248	0.212	0.215	0.257	0.22	0.225	0.154	0.146	0.246	0.239	0.213
match 355	0.391	0.49	0.425	0.511	0.471	0.424	0.366	0.325	0.354	0.39	0.322	0.344	0.393	0.429	0.393	0.367	0.395	0.385	0.344	0.506	0.472	0.47	0.495	0.468	0.471	0.37	0.349	0.438	0.457	0.404
match 356	0.437	0.533	0.475	0.544	0.52	0.474	0.381	0.339	0.37	0.417	0.336	0.355	0.404	0.433	0.403	0.361	0.411	0.387	0.337	0.518	0.464	0.474	0.507	0.459	0.475	0.369	0.35	0.44	0.508	0.451
match 357	0.385	0.349	0.377	0.339	0.376	0.376	0.191	0.3	0.292	0.289	0.306	0.301	0.329	0.343	0.349	0.335	0.346	0.354	0.319	0.429	0.396	0.41	0.447	0.409	0.419	0.347	0.311	0.351	0.377	0.369
match 358	0.528	0.543	0.568	0.505	0.571	0.567	0.288	0.514	0.53	0.543	0.522	0.541	0.568	0.552	0.542	0.524	0.559	0.551	0.518	0.595	0.577	0.575	0.62	0.592	0.584	0.542	0.514	0.585	0.525	0.57
match 359	0.361	0.471	0.417	0.485	0.473	0.417	0.288	0.351	0.384	0.411	0.36	0.393	0.428	0.419	0.384	0.349	0.38	0.36	0.311	0.423	0.395	0.427	0.439	0.41	0.436	0.365	0.353	0.432	0.457	0.397
match 360	0.559	0.561	0.648	0.542	0.659	0.647	0.277	0.564	0.586	0.601	0.572	0.592	0.63	0.603	0.577	0.549	0.599	0.581	0.538	0.654	0.607	0.605	0.674	0.623	0.614	0.585	0.574	0.63	0.612	0.638
match 361	0.295	0.419	0.373	0.451	0.399	0.372	0.303	0.262	0.307	0.347	0.27	0.314	0.358	0.374	0.325	0.277	0.331	0.302	0.243	0.38	0.35	0.369	0.393	0.362	0.378	0.284	0.295	0.394	0.413	0.353
match 362	0.06	0.316	0.177	0.34	0.229	0.176	0.34	0.083	0.128	0.172	0.09	0.128	0.16	0.168	0.109	0.069	0.114	0.074	0.039	0.166	0.123	0.126	0.176	0.135	0.136	0.093	0.108	0.209	0.273	0.15
match 363	0.332	0.381	0.376	0.361	0.396	0.376	0.219	0.321	0.353	0.371	0.331	0.367	0.393	0.367	0.345	0.329	0.361	0.351	0.32	0.392	0.364	0.384	0.413	0.378	0.394	0.325	0.317	0.379	0.396	0.369
match 364	0.299	0.338	0.281	0.342	0.306	0.28	0.289	0.276	0.3	0.316	0.283	0.305	0.321	0.321	0.304	0.28	0.287	0.288	0.253	0.354	0.318	0.332	0.372	0.331	0.341	0.289	0.273	0.343	0.372	0.302
match 365	0.215	0.239	0.243	0.235	0.276	0.242	0.163	0.098	0.111	0.134	0.105	0.124	0.172	0.222	0.197	0.164	0.218	0.205	0.146	0.292	0.251	0.243	0.313	0.266	0.254	0.142	0.138	0.259	0.256	0.242
match 366	0.31	0.384	0.335	0.393	0.361	0.334	0.305	0.222	0.26	0.297	0.229	0.268	0.315	0.348	0.301	0.271	0.31	0.278	0.234	0.361	0.342	0.362	0.369	0.351	0.371	0.26	0.247	0.372	0.414	0.337
match 367	0.171	0.237	0.236	0.225	0.261	0.236	0.18	0.16	0.188	0.215	0.166	0.185	0.213	0.212	0.188	0.168	0.2	0.189	0.14	0.244	0.22	0.232	0.252	0.228	0.242	0.2	0.162	0.235	0.266	0.217
match 368	0.441	0.532	0.461	0.522	0.484	0.461	0.335	0.386	0.416	0.45	0.384	0.401	0.418	0.497	0.466	0.431	0.446	0.444	0.386	0.506	0.474	0.496	0.495	0.468	0.498	0.424	0.417	0.506	0.537	0.455
match 369	0.101	0.297	0.169	0.321	0.21	0.168	0.303	0.09	0.126	0.174	0.096	0.133	0.174	0.166	0.126	0.102	0.12	0.098	0.065	0.1	0.101	0.109	0.108	0.111	0.119	0.116	0.098	0.197	0.222	0.129
match 370	0.293	0.456	0.377	0.454	0.392	0.376	0.364	0.242	0.29	0.346	0.249	0.291	0.346	0.378	0.317	0.265	0.339	0.284	0.222	0.375	0.329	0.335	0.393	0.344	0.345	0.299	0.283	0.422	0.447	0.375
match 371	0.396	0.469	0.429	0.482	0.467	0.428	0.298	0.326	0.353	0.394	0.324	0.341	0.378	0.386	0.369	0.356	0.367	0.37	0.347	0.519	0.46	0.443	0.497	0.453	0.445	0.379	0.349	0.425	0.478	0.418
match 372	0.392	0.612	0.466	0.626	0.519	0.465	0.471	0.347	0.412	0.483	0.346	0.408	0.469	0.485	0.421	0.386	0.414	0.388	0.345	0.502	0.438	0.449	0.487	0.431	0.451	0.368	0.385	0.502	0.622	0.471
match 373	0.353	0.392	0.321	0.381	0.341	0.321	0.294	0.309	0.325	0.35	0.306	0.31	0.314	0.339	0.334	0.325	0.312	0.33	0.314	0.5	0.457	0.436	0.476	0.449	0.438	0.335	0.318	0.367	0.375	0.317
match 374	0.4	0.433	0.408	0.4	0.395	0.407	0.279	0.318	0.348	0.379	0.314	0.332	0.361	0.413	0.375	0.361	0.389	0.373	0.338	0.486	0.443	0.463	0.464	0.433	0.465	0.337	0.337	0.428	0.452	0.401
match 375	0.554	0.577	0.617	0.559	0.646	0.616	0.29	0.538	0.56	0.575	0.535	0.553	0.599	0.598	0.565	0.534	0.595	0.574	0.527	0.684	0.625	0.634	0.669	0.621	0.635	0.552	0.534	0.623	0.596	0.597
match 376	0.399	0.393	0.4	0.376	0.407	0.4	0.216	0.345	0.367	0.384	0.343	0.361	0.391	0.394	0.37	0.364	0.377	0.381	0.342	0.509	0.455	0.461	0.494	0.45	0.463	0.366	0.342	0.422	0.457	0.403
match 377	0.282	0.323	0.359	0.353	0.394	0.359	0.21	0.232	0.254	0.278	0.239	0.254	0.296	0.285	0.26	0.239	0.286	0.265	0.241	0.457	0.396	0.365	0.475	0.407	0.374	0.271	0.232	0.32	0.295	0.333
match 378	0.247	0.452	0.344	0.494	0.395	0.344	0.371	0.222	0.262	0.306	0.22	0.251	0.302	0.309	0.246	0.223	0.252	0.224	0.195	0.357	0.293	0.297	0.347	0.289	0.3	0.235	0.222	0.322	0.436	0.318
match 379	0.295	0.39	0.306	0.377	0.334	0.306	0.328	0.225	0.277	0.329	0.222	0.267	0.316	0.336	0.295	0.274	0.31	0.295	0.257	0.516	0.438	0.417	0.497	0.432	0.419	0.255	0.243	0.372	0.371	0.311
match 380	0.292	0.481	0.402	0.499	0.46	0.401	0.383	0.267	0.31	0.357	0.274	0.316	0.379	0.36	0.307	0.29	0.326	0.293	0.271	0.393	0.353	0.36	0.411	0.363	0.369	0.298	0.288	0.407	0.409	0.368
match 381	0.324	0.445	0.366	0.445	0.399	0.366	0.338	0.307	0.347	0.383	0.315	0.354	0.388	0.378	0.325	0.282	0.334	0.306	0.247	0.413	0.356	0.367	0.431	0.372	0.376	0.314	0.299	0.392	0.475	0.384
match 382	0.39	0.458	0.4	0.439	0.41	0.4	0.346	0.344	0.364	0.393	0.353	0.371	0.403	0.408	0.4	0.376	0.384	0.386	0.346	0.372	0.355	0.395	0.391	0.367	0.404	0.376	0.362	0.419	0.458	0.399
match 383	0.417	0.595	0.506	0.582	0.536	0.506	0.42	0.408	0.465	0.523	0.405	0.45	0.483	0.515	0.453	0.424	0.455	0.43	0.388	0.543	0.479	0.483	0.529	0.471	0.484	0.422	0.416	0.555	0.61	0.505
match 384	0.23	0.365	0.357	0.401	0.385	0.357	0.257	0.159	0.207	0.267	0.166	0.211	0.288	0.293	0.223	0.175	0.265	0.206	0.146	0.365	0.313	0.315	0.387	0.328	0.325	0.18	0.191	0.33	0.334	0.313
match 385	0.371	0.439	0.376	0.434	0.384	0.375	0.316	0.377	0.402	0.422	0.376	0.401	0.43	0.425	0.398	0.372	0.388	0.384	0.351	0.43	0.409	0.434	0.42	0.404	0.435	0.39	0.397	0.464	0.445	0.379
match 386	0.361	0.552	0.449	0.589	0.498	0.448	0.424	0.396	0.435	0.468	0.394	0.425	0.439	0.477	0.442	0.403	0.418	0.406	0.365	0.45	0.406	0.402	0.435	0.402	0.404	0.43	0.416	0.501	0.556	0.437
match 387	0.287	0.384	0.331	0.372	0.361	0.331	0.283	0.216	0.243	0.278	0.223	0.246	0.287	0.3	0.264	0.245	0.278	0.258	0.22	0.336	0.29	0.297	0.348	0.298	0.306	0.264	0.233	0.333	0.369	0.344
match 388	0.642	0.706	0.617	0.667	0.623	0.617	0.459	0.566	0.599	0.633	0.563	0.586	0.629	0.648	0.599	0.572	0.589	0.577	0.532	0.706	0.679	0.704	0.697	0.672	0.705	0.571	0.565	0.644	0.737	0.632
match 389	0.293	0.333	0.306	0.325	0.329	0.305	0.234	0.212	0.237	0.266	0.219	0.245	0.288	0.277	0.257	0.251	0.264	0.263	0.241	0.356	0.313	0.357	0.375	0.324	0.367	0.247	0.218	0.299	0.312	0.285
match 390	0.45	0.455	0.459	0.427	0.458	0.459	0.267	0.395	0.419	0.441	0.393	0.412	0.437	0.481	0.461	0.432	0.471	0.462	0.413	0.549	0.499	0.494	0.538	0.495	0.496	0.436	0.426	0.524	0.522	0.473
match 391	0.247	0.351	0.366	0.352	0.382	0.365	0.203	0.25	0.287	0.31	0.261	0.301	0.349	0.333	0.299	0.274	0.33	0.3	0.262	0.372	0.35	0.35	0.388	0.362	0.361	0.281	0.265	0.368	0.346	0.328
match 392	0.282	0.344	0.348	0.329	0.397	0.347	0.177	0.249	0.283	0.326	0.257	0.3	0.357	0.317	0.273	0.242	0.311	0.277	0.218	0.38	0.342	0.34	0.406	0.359	0.351	0.244	0.226	0.344	0.333	0.331
match 393	0.314	0.304	0.379	0.301	0.412	0.378	0.139	0.214	0.214	0.222	0.224	0.23	0.271	0.282	0.285	0.275	0.306	0.306	0.275	0.42	0.397	0.39	0.44	0.413	0.401	0.292	0.267	0.317	0.333	0.359
match 394	0.429	0.473	0.479	0.468	0.497	0.479	0.252	0.413	0.442	0.461	0.411	0.437	0.458	0.461	0.43	0.42	0.437	0.433	0.408	0.54	0.507	0.494	0.531	0.503	0.496	0.44	0.437	0.495	0.496	0.468
match 395	0.334	0.422	0.364	0.402	0.376	0.364	0.311	0.343	0.365	0.38	0.35	0.374	0.385	0.384	0.378	0.378	0.366	0.379	0.363	0.39	0.362	0.375	0.399	0.373	0.384	0.385	0.359	0.421	0.448	0.376
match 396	0.477	0.486	0.425	0.46	0.405	0.424	0.393	0.444	0.471	0.495	0.44	0.457	0.483	0.489	0.47	0.465	0.45	0.459	0.45	0.578	0.538	0.548	0.559	0.528	0.549	0.481	0.447	0.516	0.509	0.45
match 397	0.322	0.471	0.428	0.481	0.463	0.428	0.328	0.319	0.357	0.405	0.317	0.347	0.398	0.397	0.36	0.324	0.361	0.347	0.292	0.411	0.338	0.357	0.393	0.334	0.359	0.351	0.335	0.437	0.423	0.382
match 398	0.561	0.703	0.651	0.692	0.685	0.65	0.453	0.556	0.601	0.648	0.555	0.594	0.634	0.657	0.6	0.564	0.608	0.583	0.535	0.73	0.654	0.64	0.711	0.646	0.641	0.573	0.575	0.664	0.704	0.642
match 399	0.475	0.578	0.527	0.54	0.522	0.526	0.383	0.428	0.467	0.514	0.425	0.457	0.497	0.519	0.491	0.46	0.505	0.49	0.437	0.61	0.56	0.53	0.601	0.556	0.531	0.472	0.45	0.551	0.589	0.529
match 400	0.387	0.428	0.425	0.418	0.439	0.424	0.241	0.325	0.355	0.39	0.334	0.372	0.436	0.405	0.378	0.36	0.395	0.38	0.337	0.406	0.387	0.411	0.432	0.406	0.421	0.35	0.348	0.448	0.448	0.423
match 401	0.242	0.375	0.25	0.366	0.271	0.249	0.331	0.183	0.202	0.225	0.181	0.194	0.217	0.29	0.264	0.239	0.252	0.251	0.194	0.294	0.257	0.27	0.278	0.253	0.272	0.227	0.222	0.334	0.382	0.262
match 402	0.411	0.507	0.503	0.504	0.51	0.502	0.335	0.411	0.445	0.478	0.42	0.451	0.493	0.492	0.463	0.436	0.467	0.459	0.411	0.466	0.454	0.458	0.487	0.468	0.467	0.441	0.43	0.526	0.5	0.485
match 403	0.318	0.409	0.41	0.428	0.457	0.409	0.248	0.254	0.28	0.308	0.262	0.292	0.351	0.351	0.323	0.311	0.34	0.32	0.289	0.415	0.356	0.359	0.443	0.374	0.369	0.326	0.285	0.388	0.421	0.394
match 404	0.311	0.347	0.292	0.346	0.302	0.291	0.265	0.233	0.256	0.287	0.232	0.248	0.281	0.314	0.294	0.288	0.291	0.303	0.267	0.442	0.42	0.42	0.429	0.414	0.422	0.27	0.229	0.327	0.335	0.287
match 405	0.385	0.582	0.502	0.619	0.56	0.501	0.42	0.328	0.371	0.425	0.326	0.36	0.412	0.458	0.41	0.381	0.406	0.389	0.346	0.553	0.493	0.489	0.535	0.487	0.491	0.367	0.365	0.503	0.556	0.464
match 406	0.251	0.351	0.359	0.378	0.434	0.359	0.204	0.228	0.261	0.288	0.234	0.271	0.307	0.281	0.235	0.21	0.266	0.251	0.198	0.36	0.298	0.306	0.381	0.311	0.315	0.232	0.211	0.306	0.337	0.32
match 407	0.254	0.444	0.393	0.455	0.467	0.392	0.3	0.225	0.276	0.333	0.223	0.269	0.331	0.362	0.303	0.25	0.339	0.291	0.231	0.424	0.391	0.377	0.414	0.388	0.379	0.262	0.259	0.404	0.409	0.373
match 408	0.463	0.427	0.457	0.396	0.442	0.457	0.177	0.371	0.392	0.414	0.379	0.403	0.439	0.448	0.439	0.42	0.451	0.437	0.394	0.438	0.432	0.474	0.459	0.444	0.482	0.401	0.384	0.456	0.473	0.458
match 409	0.286	0.446	0.305	0.473	0.353	0.304	0.435	0.286	0.315	0.353	0.281	0.3	0.325	0.351	0.314	0.3	0.28	0.296	0.254	0.427	0.383	0.374	0.398	0.375	0.376	0.314	0.291	0.367	0.413	0.293
match 410	0.372	0.438	0.371	0.424	0.388	0.371	0.328	0.297	0.33	0.366	0.295	0.323	0.357	0.351	0.336	0.333	0.326	0.336	0.307	0.466	0.411	0.422	0.452	0.408	0.423	0.329	0.314	0.381	0.396	0.365
match 411	0.402	0.46	0.389	0.435	0.405	0.389	0.335	0.338	0.346	0.358	0.336	0.341	0.347	0.394	0.377	0.368	0.371	0.376	0.353	0.468	0.43	0.429	0.454	0.425	0.431	0.37	0.349	0.405	0.458	0.398
match 412	0.281	0.398	0.338	0.391	0.356	0.337	0.323	0.25	0.298	0.349	0.251	0.287	0.347	0.343	0.299	0.259	0.305	0.283	0.227	0.399	0.372	0.381	0.378	0.364	0.383	0.255	0.266	0.36	0.413	0.318
match 413	0.362	0.542	0.423	0.535	0.452	0.422	0.441	0.371	0.404	0.448	0.379	0.407	0.449	0.437	0.404	0.37	0.386	0.378	0.326	0.408	0.37	0.393	0.428	0.382	0.403	0.407	0.374	0.458	0.502	0.411
match 414	0.544	0.578	0.585	0.581	0.603	0.584	0.306	0.437	0.459	0.487	0.434	0.449	0.502	0.563	0.54	0.499	0.552	0.538	0.483	0.61	0.575	0.593	0.602	0.571	0.594	0.487	0.48	0.58	0.548	0.572
match 415	0.467	0.467	0.51	0.443	0.521	0.51	0.194	0.458	0.466	0.47	0.467	0.484	0.507	0.504	0.488	0.482	0.501	0.506	0.466	0.54	0.522	0.523	0.559	0.535	0.531	0.484	0.463	0.531	0.526	0.509
match 416	0.463	0.476	0.496	0.444	0.513	0.496	0.312	0.472	0.493	0.501	0.481	0.502	0.52	0.494	0.464	0.442	0.471	0.46	0.43	0.574	0.531	0.558	0.59	0.545	0.569	0.468	0.454	0.526	0.492	0.481
match 417	0.425	0.516	0.414	0.481	0.406	0.413	0.369	0.374	0.398	0.424	0.37	0.385	0.408	0.449	0.428	0.406	0.399	0.396	0.369	0.479	0.448	0.473	0.462	0.442	0.474	0.411	0.383	0.455	0.51	0.41
match 418	0.388	0.517	0.464	0.525	0.476	0.463	0.373	0.321	0.362	0.408	0.329	0.368	0.419	0.462	0.409	0.371	0.419	0.382	0.331	0.495	0.46	0.47	0.517	0.474	0.48	0.346	0.344	0.487	0.49	0.449
match 419	0.583	0.657	0.602	0.647	0.621	0.602	0.441	0.57	0.608	0.646	0.567	0.596	0.633	0.63	0.594	0.583	0.588	0.588	0.552	0.705	0.665	0.652	0.687	0.656	0.653	0.597	0.577	0.667	0.652	0.601
match 420	0.491	0.547	0.567	0.539	0.59	0.567	0.274	0.452	0.483	0.517	0.45	0.468	0.5	0.524	0.479	0.46	0.493	0.471	0.442	0.533	0.508	0.532	0.522	0.5	0.533	0.461	0.464	0.545	0.56	0.532
match 421	0.333	0.481	0.38	0.495	0.395	0.379	0.377	0.274	0.3	0.347	0.275	0.299	0.343	0.369	0.321	0.3	0.309	0.299	0.262	0.409	0.372	0.381	0.395	0.368	0.383	0.303	0.299	0.396	0.464	0.374
match 422	0.368	0.52	0.469	0.523	0.506	0.468	0.353	0.369	0.407	0.454	0.376	0.416	0.46	0.423	0.387	0.355	0.391	0.375	0.338	0.423	0.39	0.398	0.426	0.399	0.408	0.375	0.372	0.442	0.448	0.426
match 423	0.334	0.486	0.426	0.495	0.463	0.426	0.312	0.349	0.387	0.422	0.347	0.375	0.414	0.416	0.359	0.338	0.376	0.343	0.312	0.417	0.355	0.381	0.407	0.349	0.383	0.369	0.341	0.443	0.475	0.397
match 424	0.351	0.537	0.425	0.545	0.472	0.425	0.445	0.307	0.345	0.395	0.315	0.348	0.399	0.417	0.357	0.335	0.359	0.337	0.288	0.42	0.39	0.394	0.437	0.402	0.404	0.351	0.328	0.439	0.519	0.406
match 425	0.442	0.636	0.546	0.664	0.592	0.546	0.435	0.425	0.478	0.53	0.424	0.471	0.528	0.527	0.462	0.439	0.454	0.428	0.397	0.588	0.514	0.528	0.583	0.512	0.53	0.463	0.44	0.565	0.605	0.507
match 426	0.242	0.436	0.296	0.473	0.34	0.295	0.417	0.189	0.231	0.282	0.187	0.22	0.272	0.298	0.259	0.23	0.246	0.235	0.203	0.357	0.309	0.314	0.344	0.305	0.316	0.236	0.236	0.348	0.378	0.283
match 427	0.373	0.419	0.466	0.411	0.5	0.466	0.216	0.342	0.367	0.394	0.351	0.38	0.435	0.411	0.372	0.354	0.418	0.393	0.349	0.499	0.441	0.441	0.516	0.455	0.452	0.378	0.346	0.454	0.398	0.444
match 428	0.479	0.61	0.527	0.603	0.57	0.527	0.393	0.423	0.467	0.523	0.422	0.457	0.511	0.531	0.477	0.452	0.471	0.453	0.415	0.569	0.502	0.524	0.555	0.496	0.525	0.449	0.45	0.545	0.596	0.516
match 429	0.393	0.488	0.426	0.506	0.464	0.425	0.35	0.348	0.375	0.4	0.346	0.367	0.403	0.429	0.394	0.374	0.394	0.382	0.346	0.508	0.45	0.457	0.494	0.446	0.459	0.384	0.352	0.463	0.516	0.42
match 430	0.353	0.539	0.403	0.55	0.431	0.403	0.382	0.342	0.377	0.426	0.343	0.373	0.411	0.399	0.367	0.345	0.34	0.338	0.319	0.419	0.376	0.391	0.406	0.37	0.393	0.368	0.359	0.435	0.519	0.404
match 431	0.517	0.616	0.589	0.582	0.598	0.588	0.365	0.496	0.546	0.597	0.494	0.54	0.589	0.568	0.511	0.488	0.525	0.498	0.457	0.604	0.56	0.557	0.595	0.557	0.558	0.502	0.512	0.616	0.649	0.586
match 432	0.58	0.627	0.573	0.608	0.57	0.572	0.408	0.527	0.556	0.589	0.524	0.544	0.578	0.624	0.598	0.553	0.586	0.573	0.519	0.626	0.613	0.636	0.609	0.605	0.636	0.571	0.573	0.652	0.604	0.578
match 433	0.306	0.441	0.375	0.452	0.418	0.375	0.319	0.256	0.287	0.319	0.253	0.274	0.306	0.381	0.336	0.303	0.33	0.313	0.274	0.413	0.355	0.383	0.393	0.349	0.385	0.301	0.293	0.403	0.443	0.363
match 434	0.426	0.491	0.425	0.498	0.432	0.425	0.322	0.389	0.413	0.44	0.389	0.411	0.438	0.445	0.419	0.408	0.402	0.416	0.38	0.489	0.465	0.479	0.478	0.457	0.48	0.413	0.404	0.466	0.492	0.426
match 435	0.432	0.512	0.485	0.526	0.524	0.485	0.299	0.354	0.375	0.406	0.355	0.376	0.409	0.448	0.408	0.402	0.402	0.388	0.366	0.516	0.454	0.473	0.51	0.451	0.474	0.401	0.35	0.458	0.54	0.458
match 436	0.319	0.286	0.31	0.279	0.334	0.31	0.158	0.209	0.203	0.207	0.216	0.211	0.239	0.247	0.256	0.252	0.258	0.274	0.242	0.293	0.258	0.298	0.308	0.27	0.308	0.256	0.228	0.26	0.283	0.297
match 437	0.566	0.71	0.593	0.673	0.587	0.592	0.487	0.536	0.566	0.611	0.535	0.561	0.6	0.614	0.561	0.53	0.55	0.539	0.502	0.63	0.585	0.6	0.611	0.578	0.601	0.546	0.543	0.636	0.709	0.613
match 438	0.561	0.629	0.705	0.606	0.73	0.704	0.259	0.474	0.515	0.57	0.486	0.533	0.599	0.59	0.534	0.499	0.577	0.528	0.466	0.604	0.554	0.575	0.639	0.572	0.585	0.497	0.487	0.603	0.651	0.679
match 439	0.43	0.528	0.444	0.515	0.446	0.443	0.374	0.396	0.426	0.461	0.394	0.412	0.428	0.487	0.456	0.408	0.451	0.435	0.376	0.472	0.451	0.475	0.457	0.443	0.476	0.427	0.428	0.521	0.522	0.468
match 440	0.475	0.603	0.551	0.588	0.583	0.55	0.382	0.431	0.467	0.513	0.429	0.459	0.501	0.545	0.498	0.458	0.5	0.473	0.416	0.52	0.482	0.507	0.512	0.476	0.508	0.469	0.456	0.556	0.586	0.531
match 441	0.442	0.529	0.53	0.524	0.57	0.53	0.282	0.404	0.412	0.423	0.411	0.422	0.453	0.48	0.452	0.446	0.446	0.45	0.423	0.526	0.48	0.496	0.541	0.494	0.505	0.45	0.428	0.491	0.552	0.496
match 442	0.406	0.396	0.482	0.381	0.511	0.482	0.162	0.384	0.402	0.41	0.392	0.414	0.441	0.404	0.401	0.394	0.418	0.423	0.389	0.437	0.4	0.425	0.457	0.415	0.434	0.413	0.4	0.441	0.409	0.462
match 443	0.355	0.374	0.409	0.369	0.425	0.408	0.174	0.282	0.293	0.314	0.29	0.305	0.348	0.337	0.324	0.324	0.335	0.339	0.312	0.377	0.352	0.374	0.399	0.365	0.384	0.321	0.303	0.376	0.358	0.377
match 444	0.315	0.362	0.332	0.353	0.345	0.332	0.243	0.243	0.256	0.287	0.25	0.26	0.305	0.31	0.295	0.281	0.286	0.292	0.268	0.363	0.327	0.345	0.383	0.339	0.354	0.278	0.253	0.325	0.323	0.323
match 445	0.398	0.533	0.404	0.497	0.405	0.404	0.432	0.36	0.398	0.434	0.356	0.383	0.407	0.48	0.417	0.379	0.416	0.383	0.334	0.518	0.489	0.486	0.5	0.483	0.488	0.397	0.373	0.496	0.551	0.427
match 446	0.444	0.682	0.52	0.673	0.55	0.519	0.556	0.439	0.506	0.578	0.436	0.488	0.544	0.553	0.486	0.446	0.477	0.441	0.407	0.543	0.467	0.482	0.521	0.457	0.484	0.459	0.46	0.586	0.66	0.53
match 447	0.352	0.372	0.381	0.357	0.394	0.381	0.197	0.313	0.324	0.334	0.322	0.334	0.365	0.367	0.346	0.32	0.361	0.348	0.302	0.445	0.417	0.404	0.462	0.43	0.413	0.334	0.316	0.377	0.401	0.38
match 448	0.364	0.436	0.37	0.402	0.391	0.37	0.324	0.282	0.321	0.367	0.279	0.307	0.351	0.365	0.328	0.294	0.336	0.32	0.266	0.422	0.404	0.408	0.41	0.399	0.41	0.307	0.298	0.385	0.456	0.372
match 449	0.465	0.597	0.579	0.57	0.592	0.578	0.352	0.444	0.492	0.545	0.452	0.501	0.56	0.553	0.512	0.476	0.524	0.5	0.45	0.525	0.494	0.512	0.544	0.509	0.522	0.478	0.486	0.588	0.605	0.567
match 450	0.453	0.598	0.517	0.594	0.525	0.517	0.416	0.452	0.482	0.522	0.46	0.49	0.522	0.522	0.481	0.444	0.479	0.46	0.41	0.546	0.505	0.493	0.559	0.517	0.502	0.482	0.453	0.561	0.563	0.514
match 451	0.324	0.384	0.41	0.399	0.454	0.41	0.174	0.24	0.256	0.287	0.239	0.251	0.297	0.338	0.309	0.279	0.333	0.319	0.269	0.442	0.39	0.385	0.43	0.387	0.387	0.272	0.262	0.349	0.357	0.371
match 452	0.393	0.368	0.378	0.347	0.364	0.377	0.234	0.339	0.352	0.354	0.348	0.36	0.381	0.386	0.399	0.404	0.394	0.415	0.399	0.418	0.385	0.4	0.431	0.399	0.411	0.406	0.375	0.42	0.384	0.386
match 453	0.377	0.537	0.402	0.536	0.422	0.401	0.498	0.361	0.411	0.465	0.358	0.398	0.444	0.447	0.397	0.374	0.38	0.371	0.339	0.512	0.45	0.432	0.488	0.44	0.434	0.402	0.383	0.494	0.522	0.396
match 454	0.362	0.547	0.43	0.574	0.465	0.429	0.405	0.348	0.367	0.39	0.356	0.377	0.404	0.439	0.398	0.367	0.383	0.371	0.324	0.348	0.321	0.361	0.363	0.333	0.37	0.382	0.372	0.462	0.53	0.43
match 455	0.322	0.528	0.397	0.551	0.444	0.397	0.464	0.277	0.322	0.378	0.274	0.304	0.347	0.383	0.315	0.286	0.31	0.286	0.247	0.495	0.436	0.414	0.479	0.428	0.416	0.304	0.288	0.391	0.511	0.379
match 456	0.349	0.396	0.399	0.378	0.407	0.398	0.244	0.316	0.339	0.371	0.326	0.35	0.391	0.378	0.358	0.326	0.362	0.352	0.307	0.366	0.353	0.383	0.383	0.365	0.392	0.346	0.33	0.39	0.395	0.394
match 457	0.361	0.554	0.525	0.583	0.607	0.525	0.316	0.356	0.388	0.427	0.365	0.396	0.45	0.43	0.38	0.364	0.389	0.361	0.331	0.462	0.427	0.441	0.48	0.439	0.45	0.382	0.37	0.45	0.487	0.445
match 458	0.348	0.526	0.383	0.542	0.427	0.382	0.421	0.293	0.339	0.403	0.291	0.328	0.381	0.397	0.351	0.326	0.339	0.327	0.293	0.434	0.406	0.417	0.418	0.4	0.419	0.314	0.313	0.439	0.441	0.359
match 459	0.352	0.379	0.37	0.346	0.389	0.37	0.244	0.304	0.324	0.36	0.302	0.314	0.351	0.347	0.334	0.333	0.346	0.358	0.331	0.5	0.449	0.427	0.485	0.442	0.429	0.32	0.298	0.373	0.378	0.363
match 460	0.419	0.521	0.457	0.535	0.48	0.456	0.379	0.379	0.409	0.435	0.388	0.424	0.473	0.467	0.428	0.4	0.432	0.411	0.379	0.483	0.466	0.494	0.501	0.48	0.503	0.396	0.402	0.493	0.506	0.447
match 461	0.456	0.594	0.548	0.601	0.587	0.547	0.42	0.404	0.444	0.485	0.412	0.451	0.508	0.519	0.459	0.409	0.47	0.433	0.375	0.554	0.486	0.506	0.573	0.501	0.516	0.431	0.443	0.546	0.599	0.533
match 462	0.389	0.517	0.453	0.514	0.489	0.452	0.325	0.359	0.386	0.416	0.367	0.402	0.436	0.429	0.378	0.357	0.388	0.364	0.332	0.432	0.386	0.402	0.454	0.399	0.411	0.373	0.362	0.452	0.522	0.453
match 463	0.376	0.423	0.413	0.422	0.445	0.413	0.241	0.292	0.296	0.308	0.3	0.306	0.339	0.369	0.361	0.345	0.368	0.363	0.341	0.406	0.381	0.401	0.425	0.395	0.409	0.336	0.321	0.372	0.396	0.394
match 464	0.388	0.585	0.493	0.602	0.546	0.493	0.419	0.431	0.478	0.519	0.429	0.463	0.5	0.494	0.433	0.406	0.435	0.406	0.375	0.527	0.475	0.48	0.51	0.467	0.482	0.44	0.421	0.522	0.544	0.461
match 465	0.526	0.689	0.62	0.695	0.645	0.619	0.496	0.513	0.574	0.638	0.51	0.556	0.601	0.628	0.554	0.517	0.574	0.538	0.485	0.627	0.584	0.58	0.613	0.576	0.581	0.53	0.532	0.666	0.71	0.626
match 466	0.287	0.38	0.361	0.394	0.387	0.361	0.218	0.238	0.274	0.319	0.248	0.288	0.346	0.303	0.289	0.265	0.295	0.293	0.251	0.372	0.352	0.341	0.392	0.368	0.352	0.289	0.282	0.364	0.325	0.343
match 467	0.258	0.37	0.4	0.374	0.442	0.399	0.23	0.165	0.201	0.256	0.173	0.211	0.281	0.295	0.245	0.216	0.293	0.256	0.2	0.428	0.368	0.347	0.459	0.387	0.358	0.215	0.185	0.319	0.369	0.371
match 468	0.318	0.501	0.467	0.536	0.518	0.467	0.277	0.342	0.376	0.419	0.351	0.391	0.446	0.412	0.365	0.349	0.379	0.354	0.329	0.447	0.392	0.404	0.476	0.41	0.414	0.369	0.351	0.449	0.424	0.402
match 469	0.386	0.495	0.409	0.459	0.42	0.408	0.385	0.33	0.355	0.391	0.327	0.344	0.371	0.416	0.387	0.359	0.373	0.376	0.331	0.479	0.422	0.419	0.458	0.412	0.421	0.351	0.346	0.417	0.5	0.424
match 470	0.45	0.494	0.501	0.497	0.532	0.501	0.299	0.38	0.418	0.464	0.378	0.41	0.477	0.451	0.412	0.395	0.437	0.42	0.379	0.558	0.496	0.492	0.542	0.493	0.493	0.41	0.4	0.483	0.502	0.491
match 471	0.524	0.535	0.612	0.511	0.637	0.612	0.229	0.447	0.474	0.5	0.456	0.493	0.561	0.551	0.531	0.51	0.566	0.552	0.49	0.597	0.551	0.565	0.624	0.571	0.574	0.497	0.486	0.581	0.568	0.598
match 472	0.325	0.431	0.4	0.436	0.442	0.4	0.288	0.273	0.316	0.359	0.281	0.326	0.375	0.355	0.302	0.271	0.315	0.286	0.244	0.456	0.409	0.409	0.476	0.425	0.419	0.277	0.274	0.38	0.432	0.375
match 473	0.338	0.36	0.362	0.35	0.378	0.361	0.219	0.251	0.253	0.257	0.258	0.263	0.287	0.337	0.331	0.323	0.337	0.337	0.307	0.358	0.338	0.353	0.372	0.352	0.362	0.323	0.269	0.353	0.377	0.366
match 474	0.371	0.467	0.44	0.488	0.48	0.439	0.31	0.33	0.353	0.38	0.338	0.366	0.41	0.405	0.363	0.337	0.373	0.35	0.309	0.423	0.392	0.414	0.441	0.406	0.424	0.344	0.343	0.419	0.442	0.41
match 475	0.387	0.589	0.44	0.606	0.474	0.439	0.485	0.348	0.392	0.442	0.346	0.381	0.434	0.476	0.398	0.352	0.398	0.362	0.314	0.523	0.459	0.464	0.501	0.451	0.466	0.376	0.387	0.493	0.623	0.46
match 476	0.441	0.536	0.49	0.529	0.517	0.49	0.37	0.414	0.437	0.459	0.412	0.425	0.45	0.474	0.436	0.42	0.435	0.422	0.393	0.54	0.516	0.514	0.529	0.512	0.515	0.433	0.439	0.511	0.516	0.469
match 477	0.389	0.471	0.473	0.429	0.479	0.473	0.311	0.427	0.453	0.468	0.435	0.457	0.487	0.473	0.447	0.435	0.455	0.445	0.409	0.47	0.438	0.461	0.477	0.449	0.471	0.459	0.434	0.509	0.5	0.466
match 478	0.315	0.356	0.337	0.378	0.37	0.337	0.236	0.242	0.273	0.302	0.24	0.271	0.314	0.324	0.296	0.3	0.304	0.314	0.274	0.413	0.342	0.343	0.401	0.334	0.345	0.289	0.255	0.347	0.36	0.326
match 479	0.278	0.371	0.327	0.363	0.362	0.326	0.239	0.205	0.215	0.241	0.212	0.226	0.262	0.289	0.269	0.261	0.275	0.268	0.245	0.34	0.321	0.336	0.361	0.335	0.345	0.246	0.221	0.303	0.362	0.313
match 480	0.367	0.499	0.494	0.516	0.554	0.494	0.272	0.345	0.384	0.415	0.352	0.393	0.443	0.432	0.388	0.354	0.418	0.379	0.334	0.491	0.438	0.458	0.519	0.455	0.467	0.374	0.354	0.467	0.457	0.458
match 481	0.424	0.545	0.508	0.564	0.55	0.507	0.379	0.434	0.47	0.492	0.43	0.455	0.487	0.526	0.463	0.424	0.465	0.439	0.393	0.503	0.436	0.453	0.481	0.429	0.455	0.454	0.453	0.556	0.583	0.5
match 482	0.454	0.509	0.434	0.501	0.445	0.433	0.385	0.364	0.393	0.427	0.362	0.382	0.425	0.457	0.436	0.413	0.428	0.43	0.395	0.492	0.444	0.471	0.478	0.441	0.473	0.396	0.393	0.489	0.521	0.446
match 483	0.429	0.467	0.465	0.438	0.478	0.465	0.263	0.438	0.459	0.477	0.438	0.455	0.477	0.48	0.458	0.448	0.456	0.461	0.426	0.528	0.487	0.48	0.512	0.481	0.481	0.463	0.434	0.505	0.505	0.462
match 484	0.452	0.481	0.537	0.479	0.55	0.536	0.214	0.376	0.393	0.414	0.383	0.405	0.452	0.472	0.455	0.432	0.477	0.455	0.411	0.464	0.459	0.489	0.49	0.474	0.498	0.427	0.415	0.5	0.461	0.495
match 485	0.489	0.629	0.582	0.648	0.628	0.581	0.375	0.436	0.477	0.524	0.435	0.473	0.528	0.546	0.505	0.476	0.509	0.485	0.449	0.572	0.515	0.524	0.56	0.512	0.526	0.484	0.485	0.595	0.606	0.548
match 486	0.417	0.532	0.481	0.509	0.507	0.48	0.362	0.372	0.405	0.456	0.369	0.395	0.448	0.452	0.412	0.401	0.43	0.419	0.387	0.634	0.566	0.548	0.615	0.557	0.549	0.397	0.376	0.49	0.515	0.468
match 487	0.274	0.411	0.366	0.44	0.418	0.365	0.302	0.273	0.303	0.332	0.28	0.31	0.35	0.331	0.295	0.27	0.305	0.294	0.251	0.384	0.349	0.337	0.396	0.364	0.347	0.297	0.29	0.367	0.36	0.342
match 488	0.387	0.604	0.461	0.583	0.474	0.461	0.432	0.381	0.43	0.484	0.378	0.421	0.458	0.487	0.416	0.394	0.419	0.386	0.361	0.479	0.446	0.459	0.462	0.44	0.461	0.399	0.402	0.532	0.568	0.454
match 489	0.547	0.631	0.652	0.601	0.689	0.652	0.326	0.555	0.574	0.587	0.565	0.594	0.632	0.617	0.572	0.567	0.591	0.568	0.541	0.639	0.592	0.605	0.668	0.613	0.615	0.596	0.574	0.645	0.654	0.628
match 490	0.351	0.57	0.434	0.573	0.468	0.433	0.47	0.327	0.376	0.433	0.325	0.361	0.417	0.459	0.397	0.334	0.389	0.348	0.284	0.49	0.427	0.428	0.48	0.424	0.43	0.366	0.354	0.492	0.573	0.436
match 491	0.437	0.46	0.463	0.422	0.445	0.463	0.3	0.429	0.466	0.496	0.439	0.476	0.5	0.473	0.456	0.439	0.45	0.455	0.416	0.522	0.496	0.493	0.54	0.51	0.502	0.459	0.447	0.522	0.507	0.477
match 492	0.3	0.438	0.354	0.432	0.37	0.353	0.32	0.242	0.264	0.309	0.25	0.272	0.312	0.315	0.298	0.281	0.292	0.295	0.26	0.333	0.29	0.302	0.347	0.3	0.311	0.281	0.258	0.347	0.366	0.341
match 493	0.403	0.491	0.471	0.486	0.487	0.471	0.275	0.386	0.404	0.434	0.384	0.4	0.428	0.43	0.393	0.383	0.414	0.409	0.382	0.533	0.504	0.483	0.512	0.495	0.484	0.395	0.384	0.469	0.463	0.452
match 494	0.452	0.487	0.504	0.482	0.542	0.504	0.242	0.368	0.395	0.425	0.366	0.386	0.431	0.446	0.412	0.404	0.428	0.413	0.385	0.607	0.527	0.505	0.602	0.525	0.507	0.412	0.389	0.466	0.527	0.486
match 495	0.403	0.499	0.493	0.498	0.538	0.492	0.293	0.352	0.388	0.421	0.363	0.405	0.455	0.473	0.429	0.388	0.441	0.404	0.355	0.468	0.454	0.462	0.491	0.47	0.472	0.389	0.385	0.491	0.519	0.473
match 496	0.424	0.629	0.516	0.637	0.567	0.516	0.439	0.452	0.493	0.541	0.45	0.481	0.521	0.557	0.495	0.462	0.491	0.473	0.419	0.546	0.489	0.492	0.529	0.482	0.494	0.479	0.469	0.594	0.607	0.516
match 497	0.217	0.345	0.324	0.372	0.377	0.323	0.251	0.157	0.183	0.219	0.164	0.19	0.243	0.26	0.208	0.205	0.238	0.21	0.186	0.37	0.335	0.332	0.386	0.345	0.342	0.206	0.178	0.3	0.295	0.283
match 498	0.218	0.375	0.29	0.378	0.321	0.29	0.287	0.206	0.225	0.262	0.213	0.235	0.274	0.27	0.245	0.226	0.229	0.23	0.2	0.259	0.245	0.264	0.269	0.257	0.273	0.234	0.224	0.309	0.311	0.257
match 499	0.412	0.439	0.515	0.413	0.519	0.515	0.204	0.385	0.402	0.429	0.395	0.416	0.46	0.435	0.415	0.393	0.445	0.431	0.378	0.514	0.483	0.487	0.549	0.505	0.498	0.42	0.379	0.463	0.402	0.468
match 500	0.396	0.331	0.396	0.314	0.394	0.396	0.184	0.31	0.327	0.341	0.317	0.331	0.368	0.375	0.361	0.347	0.383	0.385	0.349	0.434	0.406	0.417	0.45	0.418	0.427	0.339	0.329	0.396	0.376	0.406
match 501	0.276	0.452	0.502	0.489	0.577	0.502	0.24	0.301	0.347	0.397	0.31	0.36	0.424	0.393	0.336	0.329	0.374	0.342	0.314	0.41	0.344	0.34	0.435	0.359	0.351	0.344	0.327	0.441	0.413	0.436
match 502	0.388	0.392	0.452	0.401	0.486	0.451	0.166	0.262	0.282	0.311	0.26	0.276	0.331	0.375	0.356	0.335	0.386	0.373	0.326	0.477	0.44	0.439	0.468	0.438	0.441	0.306	0.287	0.393	0.388	0.417
match 503	0.51	0.523	0.548	0.548	0.577	0.547	0.294	0.459	0.478	0.496	0.457	0.47	0.504	0.535	0.533	0.495	0.528	0.537	0.479	0.579	0.553	0.572	0.565	0.55	0.573	0.498	0.49	0.552	0.518	0.536
match 504	0.454	0.583	0.506	0.591	0.528	0.505	0.384	0.429	0.463	0.496	0.428	0.462	0.499	0.526	0.472	0.436	0.473	0.451	0.401	0.562	0.525	0.524	0.561	0.523	0.526	0.446	0.435	0.534	0.61	0.511
match 505	0.299	0.427	0.43	0.421	0.458	0.43	0.242	0.273	0.317	0.366	0.281	0.329	0.384	0.349	0.31	0.271	0.348	0.315	0.259	0.366	0.33	0.321	0.389	0.345	0.33	0.295	0.288	0.378	0.377	0.402
match 506	0.429	0.574	0.464	0.562	0.474	0.464	0.424	0.401	0.449	0.502	0.397	0.439	0.482	0.496	0.442	0.42	0.432	0.421	0.374	0.541	0.501	0.512	0.522	0.491	0.514	0.416	0.4	0.521	0.58	0.449
match 507	0.396	0.462	0.439	0.448	0.451	0.439	0.331	0.406	0.445	0.474	0.415	0.455	0.485	0.458	0.42	0.398	0.421	0.406	0.361	0.428	0.395	0.419	0.437	0.405	0.428	0.431	0.423	0.508	0.497	0.443
match 508	0.517	0.676	0.569	0.673	0.598	0.568	0.517	0.455	0.479	0.527	0.454	0.472	0.524	0.56	0.506	0.469	0.51	0.492	0.44	0.65	0.578	0.554	0.628	0.572	0.555	0.487	0.482	0.592	0.634	0.578
match 509	0.354	0.509	0.461	0.523	0.495	0.46	0.355	0.389	0.419	0.455	0.397	0.431	0.476	0.433	0.391	0.364	0.406	0.385	0.344	0.417	0.388	0.391	0.441	0.403	0.401	0.395	0.374	0.476	0.49	0.447
match 510	0.496	0.603	0.573	0.607	0.603	0.572	0.368	0.477	0.504	0.526	0.475	0.495	0.517	0.543	0.507	0.484	0.503	0.492	0.45	0.577	0.541	0.547	0.566	0.538	0.549	0.489	0.474	0.551	0.645	0.563
match 511	0.346	0.421	0.37	0.409	0.379	0.369	0.293	0.306	0.332	0.355	0.304	0.321	0.337	0.408	0.363	0.328	0.363	0.339	0.293	0.402	0.349	0.357	0.394	0.346	0.36	0.34	0.326	0.429	0.486	0.393
match 512	0.461	0.613	0.527	0.603	0.539	0.526	0.467	0.442	0.477	0.523	0.441	0.466	0.52	0.548	0.496	0.448	0.495	0.465	0.403	0.572	0.521	0.542	0.565	0.516	0.543	0.467	0.454	0.57	0.575	0.508
match 513	0.385	0.429	0.42	0.409	0.448	0.42	0.247	0.321	0.336	0.355	0.33	0.354	0.387	0.367	0.347	0.343	0.365	0.367	0.33	0.407	0.385	0.413	0.425	0.4	0.422	0.34	0.309	0.384	0.393	0.403
match 514	0.252	0.352	0.389	0.343	0.423	0.389	0.223	0.337	0.38	0.399	0.347	0.388	0.416	0.387	0.343	0.31	0.373	0.339	0.289	0.39	0.35	0.353	0.405	0.363	0.363	0.345	0.34	0.432	0.369	0.366
match 515	0.467	0.574	0.494	0.584	0.528	0.492	0.386	0.424	0.449	0.473	0.421	0.442	0.479	0.521	0.491	0.454	0.482	0.471	0.424	0.475	0.449	0.474	0.452	0.444	0.476	0.44	0.441	0.529	0.571	0.489
match 516	0.433	0.405	0.473	0.378	0.496	0.472	0.183	0.384	0.383	0.381	0.382	0.377	0.391	0.438	0.431	0.426	0.443	0.455	0.406	0.527	0.479	0.475	0.506	0.473	0.477	0.417	0.391	0.457	0.452	0.455
match 517	0.532	0.544	0.634	0.515	0.653	0.633	0.239	0.514	0.553	0.586	0.512	0.55	0.613	0.562	0.521	0.497	0.566	0.537	0.483	0.678	0.61	0.591	0.661	0.604	0.592	0.519	0.51	0.604	0.57	0.612
match 518	0.404	0.511	0.437	0.527	0.469	0.437	0.379	0.366	0.395	0.43	0.365	0.393	0.435	0.438	0.397	0.378	0.393	0.388	0.359	0.556	0.49	0.482	0.538	0.483	0.484	0.393	0.383	0.476	0.48	0.432
match 519	0.244	0.405	0.374	0.403	0.422	0.373	0.292	0.227	0.284	0.339	0.235	0.293	0.35	0.337	0.267	0.224	0.31	0.256	0.196	0.382	0.343	0.331	0.396	0.356	0.342	0.236	0.244	0.388	0.388	0.362
match 520	0.269	0.345	0.275	0.347	0.284	0.275	0.292	0.265	0.288	0.308	0.263	0.276	0.298	0.303	0.273	0.245	0.262	0.264	0.225	0.305	0.264	0.295	0.285	0.254	0.298	0.278	0.256	0.328	0.369	0.266
match 521	0.356	0.338	0.383	0.333	0.403	0.383	0.127	0.254	0.253	0.257	0.261	0.265	0.288	0.323	0.323	0.324	0.331	0.34	0.319	0.418	0.384	0.389	0.432	0.395	0.397	0.315	0.288	0.336	0.377	0.371
match 522	0.37	0.466	0.41	0.449	0.416	0.41	0.304	0.333	0.365	0.398	0.331	0.358	0.393	0.406	0.356	0.341	0.366	0.35	0.314	0.444	0.405	0.417	0.434	0.402	0.419	0.361	0.345	0.441	0.476	0.405
match 523	0.53	0.511	0.53	0.495	0.542	0.53	0.29	0.486	0.501	0.505	0.494	0.516	0.541	0.516	0.519	0.503	0.524	0.532	0.493	0.557	0.532	0.553	0.58	0.548	0.562	0.513	0.484	0.539	0.507	0.528
match 524	0.349	0.609	0.444	0.644	0.513	0.444	0.517	0.351	0.389	0.444	0.349	0.375	0.404	0.461	0.406	0.364	0.382	0.368	0.312	0.478	0.399	0.403	0.468	0.396	0.405	0.39	0.368	0.483	0.55	0.426
match 525	0.328	0.401	0.407	0.38	0.428	0.406	0.222	0.292	0.312	0.342	0.3	0.316	0.358	0.359	0.331	0.313	0.347	0.331	0.289	0.365	0.353	0.37	0.379	0.363	0.379	0.315	0.312	0.395	0.381	0.376
match 526	0.183	0.264	0.216	0.278	0.245	0.216	0.168	0.137	0.164	0.19	0.145	0.175	0.209	0.21	0.19	0.162	0.192	0.182	0.129	0.238	0.216	0.236	0.253	0.229	0.245	0.159	0.158	0.236	0.243	0.188
match 527	0.465	0.43	0.464	0.414	0.492	0.464	0.201	0.412	0.422	0.43	0.419	0.428	0.447	0.449	0.446	0.434	0.454	0.464	0.422	0.522	0.507	0.512	0.543	0.519	0.52	0.448	0.408	0.459	0.417	0.452
match 528	0.487	0.603	0.544	0.628	0.59	0.544	0.399	0.45	0.485	0.517	0.448	0.48	0.528	0.556	0.513	0.487	0.509	0.495	0.461	0.607	0.57	0.571	0.588	0.564	0.572	0.48	0.488	0.588	0.595	0.532
match 529	0.408	0.487	0.535	0.505	0.58	0.535	0.275	0.424	0.455	0.478	0.433	0.468	0.495	0.474	0.431	0.416	0.456	0.434	0.392	0.549	0.497	0.501	0.575	0.511	0.512	0.454	0.426	0.505	0.444	0.482
match 530	0.41	0.372	0.379	0.352	0.376	0.379	0.233	0.307	0.315	0.327	0.314	0.322	0.353	0.379	0.342	0.327	0.359	0.344	0.301	0.467	0.437	0.448	0.485	0.449	0.459	0.342	0.317	0.391	0.432	0.395
match 531	0.221	0.265	0.245	0.266	0.269	0.244	0.188	0.144	0.154	0.178	0.15	0.16	0.187	0.227	0.221	0.191	0.221	0.221	0.167	0.261	0.227	0.22	0.273	0.239	0.23	0.205	0.183	0.249	0.26	0.234
match 532	0.32	0.382	0.396	0.395	0.436	0.395	0.144	0.265	0.286	0.311	0.272	0.299	0.338	0.333	0.309	0.295	0.329	0.317	0.29	0.38	0.351	0.35	0.401	0.365	0.359	0.308	0.293	0.374	0.373	0.381
match 533	0.514	0.458	0.492	0.424	0.493	0.491	0.222	0.422	0.432	0.445	0.429	0.44	0.469	0.48	0.482	0.461	0.484	0.494	0.448	0.537	0.524	0.543	0.553	0.536	0.552	0.459	0.436	0.503	0.494	0.502
match 534	0.404	0.639	0.526	0.674	0.584	0.525	0.475	0.413	0.463	0.52	0.41	0.449	0.505	0.51	0.437	0.396	0.432	0.401	0.352	0.54	0.487	0.478	0.528	0.48	0.48	0.428	0.434	0.536	0.585	0.489
match 535	0.19	0.4	0.297	0.441	0.34	0.296	0.333	0.147	0.194	0.259	0.145	0.187	0.255	0.269	0.223	0.178	0.224	0.206	0.15	0.295	0.244	0.222	0.284	0.24	0.225	0.178	0.178	0.304	0.336	0.266
match 536	0.48	0.643	0.615	0.652	0.665	0.615	0.375	0.471	0.522	0.575	0.48	0.535	0.599	0.584	0.528	0.486	0.541	0.5	0.462	0.567	0.506	0.52	0.588	0.522	0.531	0.495	0.507	0.599	0.626	0.595
match 537	0.45	0.622	0.528	0.594	0.558	0.527	0.46	0.46	0.505	0.561	0.457	0.491	0.529	0.57	0.499	0.464	0.5	0.461	0.432	0.576	0.522	0.512	0.547	0.511	0.514	0.488	0.481	0.593	0.625	0.543
match 538	0.471	0.533	0.522	0.504	0.537	0.522	0.311	0.434	0.467	0.497	0.431	0.454	0.491	0.524	0.477	0.445	0.487	0.459	0.423	0.541	0.498	0.529	0.527	0.492	0.53	0.465	0.457	0.55	0.586	0.528
match 539	0.528	0.558	0.548	0.533	0.567	0.548	0.31	0.47	0.492	0.512	0.467	0.48	0.521	0.528	0.509	0.501	0.498	0.511	0.48	0.627	0.549	0.568	0.614	0.544	0.569	0.514	0.48	0.546	0.599	0.542
match 540	0.365	0.49	0.437	0.49	0.481	0.437	0.35	0.314	0.353	0.401	0.322	0.363	0.401	0.395	0.332	0.316	0.351	0.324	0.277	0.435	0.385	0.39	0.456	0.397	0.398	0.333	0.315	0.417	0.515	0.437
match 541	0.458	0.466	0.497	0.442	0.502	0.497	0.247	0.392	0.402	0.417	0.4	0.415	0.457	0.443	0.426	0.423	0.443	0.442	0.408	0.503	0.492	0.498	0.529	0.508	0.507	0.428	0.412	0.472	0.46	0.475
match 542	0.413	0.568	0.434	0.57	0.432	0.433	0.456	0.412	0.444	0.477	0.409	0.433	0.457	0.488	0.44	0.405	0.426	0.408	0.369	0.475	0.44	0.451	0.457	0.434	0.452	0.454	0.434	0.522	0.591	0.451
match 543	0.495	0.589	0.566	0.58	0.569	0.566	0.295	0.456	0.49	0.538	0.457	0.497	0.552	0.529	0.477	0.46	0.494	0.473	0.435	0.606	0.552	0.541	0.594	0.55	0.542	0.469	0.471	0.571	0.601	0.551
match 544	0.224	0.271	0.268	0.29	0.296	0.268	0.147	0.167	0.201	0.234	0.175	0.21	0.254	0.238	0.214	0.196	0.236	0.227	0.175	0.3	0.27	0.275	0.314	0.281	0.284	0.189	0.173	0.257	0.276	0.249
match 545	0.386	0.582	0.552	0.589	0.58	0.551	0.361	0.35	0.381	0.417	0.359	0.395	0.456	0.494	0.444	0.409	0.469	0.427	0.379	0.457	0.407	0.429	0.479	0.424	0.439	0.412	0.426	0.54	0.57	0.526
match 546	0.29	0.603	0.348	0.643	0.396	0.347	0.641	0.283	0.325	0.392	0.282	0.318	0.36	0.391	0.331	0.287	0.303	0.282	0.243	0.383	0.346	0.346	0.356	0.338	0.349	0.318	0.307	0.435	0.529	0.345
match 547	0.484	0.64	0.559	0.652	0.586	0.558	0.444	0.448	0.491	0.533	0.456	0.504	0.558	0.569	0.517	0.49	0.524	0.5	0.461	0.595	0.536	0.541	0.615	0.553	0.55	0.485	0.482	0.597	0.65	0.566
match 548	0.12	0.467	0.25	0.523	0.321	0.249	0.52	0.1	0.164	0.25	0.097	0.146	0.211	0.249	0.171	0.128	0.155	0.112	0.074	0.264	0.207	0.199	0.247	0.202	0.202	0.149	0.144	0.302	0.422	0.235
match 549	0.389	0.435	0.423	0.409	0.452	0.422	0.227	0.334	0.351	0.37	0.343	0.371	0.408	0.39	0.369	0.347	0.383	0.367	0.332	0.435	0.392	0.405	0.464	0.407	0.415	0.36	0.339	0.403	0.451	0.431
match 550	0.338	0.353	0.395	0.343	0.419	0.395	0.204	0.251	0.283	0.334	0.26	0.289	0.354	0.304	0.281	0.274	0.312	0.297	0.27	0.428	0.387	0.392	0.453	0.402	0.403	0.287	0.271	0.343	0.34	0.384
match 551	0.282	0.439	0.363	0.459	0.422	0.363	0.306	0.304	0.327	0.353	0.301	0.322	0.342	0.353	0.319	0.295	0.316	0.306	0.27	0.419	0.353	0.337	0.402	0.348	0.339	0.353	0.321	0.401	0.427	0.335
match 552	0.178	0.4	0.258	0.449	0.332	0.257	0.352	0.171	0.214	0.259	0.169	0.207	0.246	0.279	0.217	0.19	0.214	0.197	0.14	0.324	0.277	0.27	0.305	0.272	0.273	0.194	0.183	0.309	0.334	0.219
match 553	0.616	0.587	0.616	0.535	0.599	0.615	0.289	0.534	0.547	0.563	0.532	0.539	0.57	0.636	0.619	0.596	0.616	0.609	0.563	0.634	0.597	0.629	0.624	0.594	0.63	0.58	0.563	0.642	0.645	0.631
match 554	0.496	0.596	0.493	0.576	0.5	0.492	0.422	0.456	0.48	0.511	0.453	0.471	0.494	0.531	0.487	0.461	0.478	0.463	0.43	0.599	0.553	0.547	0.579	0.544	0.549	0.486	0.46	0.55	0.614	0.512
match 555	0.432	0.46	0.463	0.441	0.458	0.462	0.309	0.371	0.411	0.437	0.382	0.422	0.465	0.482	0.449	0.415	0.464	0.443	0.388	0.478	0.459	0.488	0.495	0.471	0.498	0.416	0.411	0.507	0.486	0.475
match 556	0.403	0.539	0.445	0.545	0.473	0.444	0.41	0.411	0.439	0.466	0.409	0.429	0.449	0.465	0.432	0.391	0.418	0.41	0.358	0.45	0.403	0.418	0.431	0.398	0.42	0.436	0.412	0.481	0.508	0.426
match 557	0.492	0.524	0.488	0.468	0.487	0.488	0.303	0.415	0.45	0.494	0.414	0.447	0.489	0.465	0.434	0.434	0.449	0.44	0.429	0.636	0.594	0.578	0.62	0.589	0.579	0.443	0.42	0.503	0.494	0.494
match 558	0.471	0.637	0.595	0.65	0.64	0.594	0.369	0.501	0.544	0.585	0.5	0.544	0.588	0.555	0.506	0.484	0.515	0.489	0.465	0.578	0.51	0.524	0.565	0.503	0.525	0.506	0.503	0.582	0.617	0.554
match 559	0.37	0.503	0.474	0.503	0.517	0.474	0.313	0.375	0.404	0.428	0.382	0.416	0.443	0.446	0.405	0.368	0.418	0.389	0.342	0.461	0.427	0.436	0.485	0.441	0.444	0.407	0.402	0.494	0.488	0.46
match 560	0.308	0.412	0.382	0.421	0.418	0.381	0.291	0.308	0.331	0.349	0.316	0.34	0.355	0.357	0.331	0.312	0.34	0.329	0.294	0.395	0.347	0.349	0.408	0.36	0.358	0.328	0.311	0.38	0.391	0.364
match 561	0.496	0.503	0.444	0.47	0.449	0.444	0.342	0.39	0.417	0.447	0.387	0.4	0.437	0.453	0.43	0.413	0.424	0.435	0.394	0.532	0.5	0.524	0.508	0.49	0.525	0.426	0.4	0.474	0.487	0.463
match 562	0.215	0.409	0.297	0.435	0.349	0.297	0.371	0.242	0.266	0.307	0.25	0.271	0.305	0.3	0.258	0.232	0.241	0.23	0.192	0.319	0.258	0.262	0.327	0.27	0.273	0.266	0.249	0.344	0.372	0.271
match 563	0.372	0.498	0.522	0.507	0.556	0.522	0.289	0.374	0.423	0.462	0.383	0.433	0.485	0.497	0.437	0.415	0.465	0.426	0.387	0.54	0.46	0.456	0.562	0.474	0.467	0.425	0.404	0.534	0.489	0.496
match 564	0.444	0.554	0.489	0.557	0.543	0.488	0.404	0.424	0.454	0.495	0.421	0.44	0.483	0.484	0.442	0.407	0.438	0.423	0.395	0.538	0.485	0.496	0.519	0.476	0.498	0.43	0.417	0.497	0.528	0.479
match 565	0.435	0.387	0.434	0.345	0.433	0.433	0.207	0.372	0.385	0.401	0.381	0.397	0.422	0.383	0.387	0.378	0.401	0.41	0.374	0.472	0.444	0.457	0.493	0.457	0.467	0.405	0.366	0.399	0.403	0.436
match 566	0.321	0.461	0.421	0.474	0.476	0.42	0.295	0.297	0.336	0.382	0.31	0.359	0.42	0.374	0.334	0.304	0.338	0.317	0.256	0.365	0.352	0.366	0.387	0.37	0.377	0.317	0.305	0.415	0.445	0.394
match 567	0.356	0.64	0.478	0.643	0.526	0.477	0.516	0.351	0.417	0.494	0.351	0.417	0.482	0.484	0.387	0.343	0.402	0.348	0.286	0.491	0.427	0.423	0.475	0.423	0.425	0.347	0.365	0.533	0.586	0.471
match 568	0.412	0.483	0.448	0.472	0.49	0.447	0.315	0.359	0.385	0.423	0.366	0.39	0.434	0.409	0.403	0.391	0.393	0.403	0.371	0.478	0.446	0.449	0.49	0.456	0.458	0.399	0.374	0.441	0.438	0.437
match 569	0.508	0.538	0.561	0.538	0.583	0.56	0.318	0.47	0.499	0.523	0.479	0.508	0.551	0.526	0.491	0.464	0.504	0.474	0.439	0.56	0.535	0.565	0.591	0.551	0.575	0.491	0.477	0.54	0.565	0.541
match 570	0.344	0.505	0.488	0.528	0.554	0.488	0.325	0.263	0.293	0.352	0.271	0.3	0.377	0.372	0.319	0.301	0.357	0.318	0.295	0.439	0.394	0.391	0.458	0.406	0.4	0.29	0.284	0.394	0.424	0.43
match 571	0.387	0.591	0.387	0.593	0.415	0.386	0.526	0.365	0.41	0.465	0.361	0.397	0.433	0.472	0.421	0.387	0.383	0.38	0.347	0.455	0.417	0.425	0.436	0.41	0.427	0.395	0.384	0.504	0.557	0.406
match 572	0.522	0.708	0.648	0.705	0.68	0.647	0.489	0.508	0.559	0.619	0.505	0.545	0.599	0.614	0.564	0.544	0.567	0.542	0.518	0.62	0.588	0.596	0.595	0.579	0.596	0.538	0.544	0.658	0.649	0.603
match 573	0.277	0.453	0.316	0.458	0.333	0.315	0.39	0.245	0.281	0.317	0.242	0.27	0.308	0.359	0.295	0.261	0.281	0.257	0.228	0.389	0.338	0.36	0.375	0.333	0.362	0.259	0.258	0.36	0.458	0.316
match 574	0.552	0.695	0.674	0.688	0.727	0.673	0.403	0.548	0.592	0.648	0.546	0.587	0.649	0.633	0.579	0.541	0.605	0.57	0.523	0.718	0.673	0.655	0.71	0.668	0.655	0.557	0.549	0.662	0.637	0.636
match 575	0.397	0.501	0.468	0.495	0.49	0.467	0.298	0.381	0.395	0.415	0.391	0.409	0.438	0.44	0.428	0.406	0.418	0.412	0.378	0.434	0.419	0.437	0.448	0.431	0.446	0.42	0.394	0.452	0.49	0.442
match 576	0.403	0.472	0.482	0.469	0.503	0.481	0.285	0.358	0.39	0.429	0.366	0.397	0.452	0.451	0.432	0.408	0.454	0.441	0.393	0.489	0.466	0.458	0.511	0.478	0.468	0.412	0.386	0.479	0.447	0.462
match 577	0.364	0.542	0.463	0.562	0.493	0.462	0.379	0.323	0.362	0.414	0.331	0.369	0.415	0.405	0.371	0.349	0.366	0.354	0.325	0.474	0.425	0.407	0.493	0.438	0.415	0.358	0.355	0.45	0.458	0.435
match 578	0.396	0.629	0.492	0.622	0.531	0.492	0.487	0.432	0.486	0.541	0.428	0.467	0.497	0.529	0.464	0.423	0.458	0.436	0.392	0.539	0.46	0.454	0.511	0.449	0.455	0.443	0.432	0.54	0.608	0.493
match 579	0.463	0.451	0.429	0.439	0.441	0.429	0.278	0.348	0.362	0.4	0.347	0.361	0.406	0.42	0.413	0.393	0.413	0.424	0.377	0.511	0.486	0.487	0.499	0.483	0.489	0.375	0.367	0.429	0.439	0.426
match 580	0.382	0.395	0.474	0.394	0.498	0.474	0.151	0.365	0.394	0.412	0.375	0.409	0.445	0.423	0.394	0.378	0.432	0.405	0.367	0.505	0.455	0.459	0.523	0.47	0.469	0.398	0.378	0.444	0.43	0.451
match 581	0.419	0.542	0.552	0.557	0.591	0.552	0.306	0.404	0.441	0.48	0.413	0.451	0.497	0.482	0.451	0.429	0.465	0.44	0.414	0.521	0.466	0.478	0.546	0.48	0.487	0.44	0.428	0.526	0.543	0.516
match 582	0.498	0.598	0.485	0.559	0.494	0.485	0.471	0.5	0.529	0.552	0.499	0.515	0.526	0.578	0.531	0.499	0.516	0.505	0.467	0.596	0.538	0.541	0.569	0.529	0.542	0.54	0.518	0.61	0.654	0.522
match 583	0.534	0.535	0.584	0.519	0.598	0.584	0.275	0.455	0.481	0.508	0.462	0.488	0.544	0.547	0.514	0.489	0.535	0.519	0.467	0.588	0.577	0.585	0.61	0.59	0.594	0.499	0.486	0.563	0.573	0.572
match 584	0.341	0.429	0.405	0.431	0.433	0.405	0.279	0.303	0.326	0.352	0.31	0.336	0.365	0.371	0.353	0.342	0.351	0.343	0.321	0.366	0.344	0.366	0.386	0.359	0.375	0.338	0.325	0.404	0.4	0.374
match 585	0.397	0.35	0.448	0.336	0.465	0.448	0.164	0.304	0.315	0.321	0.313	0.323	0.37	0.347	0.337	0.348	0.372	0.372	0.345	0.509	0.457	0.451	0.532	0.475	0.462	0.365	0.318	0.383	0.38	0.417
match 586	0.388	0.29	0.393	0.254	0.392	0.393	0.067	0.347	0.338	0.324	0.357	0.36	0.38	0.375	0.375	0.379	0.398	0.403	0.373	0.418	0.41	0.424	0.443	0.425	0.433	0.379	0.346	0.39	0.374	0.402
match 587	0.487	0.401	0.465	0.375	0.455	0.464	0.189	0.404	0.391	0.377	0.411	0.4	0.421	0.447	0.46	0.445	0.47	0.485	0.432	0.477	0.472	0.5	0.494	0.486	0.509	0.443	0.403	0.458	0.429	0.47
match 588	0.296	0.458	0.369	0.466	0.414	0.368	0.401	0.273	0.321	0.372	0.272	0.318	0.373	0.36	0.31	0.287	0.316	0.291	0.264	0.435	0.394	0.391	0.413	0.388	0.393	0.293	0.287	0.391	0.42	0.341
match 589	0.369	0.505	0.438	0.491	0.468	0.437	0.389	0.356	0.393	0.436	0.354	0.38	0.418	0.444	0.392	0.358	0.401	0.376	0.333	0.505	0.438	0.423	0.481	0.431	0.425	0.384	0.369	0.484	0.538	0.462
match 590	0.401	0.474	0.43	0.472	0.444	0.43	0.283	0.328	0.35	0.377	0.327	0.348	0.376	0.431	0.401	0.371	0.413	0.406	0.36	0.477	0.43	0.442	0.465	0.424	0.444	0.354	0.352	0.447	0.438	0.417
match 591	0.382	0.444	0.399	0.424	0.409	0.399	0.324	0.332	0.358	0.384	0.328	0.341	0.377	0.417	0.381	0.357	0.38	0.375	0.33	0.475	0.442	0.438	0.461	0.433	0.44	0.367	0.355	0.429	0.473	0.388
match 592	0.254	0.409	0.357	0.429	0.398	0.356	0.298	0.228	0.251	0.281	0.227	0.242	0.269	0.318	0.285	0.263	0.293	0.277	0.247	0.387	0.356	0.346	0.372	0.348	0.349	0.27	0.231	0.342	0.341	0.308
match 593	0.375	0.368	0.392	0.355	0.408	0.391	0.185	0.344	0.363	0.376	0.343	0.358	0.379	0.379	0.378	0.368	0.382	0.391	0.361	0.433	0.405	0.407	0.418	0.398	0.409	0.378	0.349	0.403	0.365	0.381
match 594	0.264	0.397	0.354	0.397	0.403	0.353	0.262	0.262	0.271	0.287	0.27	0.276	0.293	0.343	0.314	0.297	0.305	0.296	0.26	0.288	0.262	0.308	0.303	0.273	0.318	0.298	0.272	0.351	0.379	0.317
match 595	0.408	0.506	0.425	0.53	0.443	0.425	0.42	0.35	0.375	0.417	0.347	0.365	0.408	0.443	0.412	0.392	0.401	0.403	0.37	0.534	0.451	0.442	0.514	0.445	0.444	0.395	0.374	0.475	0.504	0.425
match 596	0.355	0.627	0.484	0.66	0.53	0.483	0.457	0.345	0.381	0.434	0.346	0.381	0.439	0.46	0.403	0.354	0.402	0.373	0.312	0.43	0.389	0.412	0.422	0.386	0.414	0.362	0.364	0.475	0.528	0.438
match 597	0.361	0.568	0.419	0.57	0.459	0.417	0.505	0.408	0.446	0.479	0.405	0.434	0.458	0.495	0.446	0.402	0.418	0.402	0.358	0.474	0.43	0.454	0.453	0.422	0.455	0.424	0.414	0.525	0.553	0.43
match 598	0.561	0.705	0.649	0.691	0.676	0.648	0.435	0.57	0.61	0.654	0.568	0.601	0.637	0.669	0.619	0.587	0.618	0.594	0.552	0.664	0.586	0.594	0.659	0.585	0.595	0.607	0.604	0.715	0.714	0.646
match 599	0.341	0.482	0.439	0.476	0.464	0.439	0.343	0.407	0.43	0.453	0.419	0.449	0.481	0.432	0.41	0.396	0.398	0.404	0.373	0.443	0.393	0.399	0.461	0.409	0.408	0.428	0.405	0.461	0.466	0.423
match 600	0.58	0.639	0.58	0.586	0.594	0.579	0.441	0.538	0.581	0.612	0.535	0.571	0.61	0.627	0.574	0.536	0.584	0.557	0.492	0.575	0.534	0.57	0.557	0.528	0.571	0.543	0.551	0.642	0.695	0.601
match 601	0.324	0.429	0.413	0.421	0.444	0.413	0.251	0.294	0.336	0.389	0.302	0.346	0.384	0.397	0.362	0.348	0.373	0.364	0.325	0.466	0.413	0.384	0.479	0.425	0.393	0.321	0.308	0.428	0.445	0.405
match 602	0.331	0.46	0.395	0.426	0.401	0.395	0.346	0.311	0.349	0.393	0.309	0.339	0.375	0.373	0.334	0.327	0.341	0.328	0.29	0.454	0.389	0.395	0.435	0.383	0.397	0.346	0.334	0.413	0.44	0.389
match 603	0.211	0.258	0.281	0.271	0.304	0.281	0.169	0.154	0.16	0.171	0.161	0.169	0.212	0.23	0.205	0.19	0.239	0.222	0.195	0.343	0.295	0.281	0.356	0.307	0.29	0.19	0.17	0.24	0.247	0.254
match 604	0.444	0.558	0.503	0.519	0.51	0.503	0.382	0.405	0.439	0.475	0.404	0.432	0.47	0.507	0.45	0.418	0.466	0.436	0.396	0.585	0.527	0.509	0.567	0.52	0.51	0.422	0.422	0.519	0.611	0.526
match 605	0.291	0.34	0.339	0.34	0.374	0.338	0.198	0.271	0.291	0.316	0.278	0.296	0.334	0.298	0.287	0.267	0.288	0.285	0.258	0.353	0.343	0.346	0.367	0.353	0.354	0.286	0.265	0.314	0.308	0.299
match 606	0.436	0.453	0.451	0.386	0.432	0.45	0.232	0.367	0.38	0.395	0.375	0.388	0.401	0.436	0.417	0.39	0.434	0.422	0.369	0.425	0.402	0.434	0.447	0.415	0.443	0.389	0.382	0.456	0.479	0.463
match 607	0.388	0.508	0.469	0.482	0.479	0.469	0.382	0.381	0.431	0.477	0.388	0.431	0.482	0.45	0.392	0.367	0.414	0.382	0.342	0.491	0.448	0.451	0.505	0.459	0.46	0.373	0.375	0.471	0.507	0.462
match 608	0.316	0.37	0.34	0.378	0.379	0.34	0.243	0.26	0.289	0.317	0.268	0.297	0.337	0.337	0.305	0.278	0.315	0.307	0.259	0.343	0.329	0.341	0.354	0.339	0.35	0.284	0.274	0.353	0.355	0.336
match 609	0.461	0.44	0.454	0.431	0.464	0.454	0.22	0.372	0.389	0.413	0.377	0.394	0.44	0.412	0.407	0.398	0.408	0.417	0.387	0.455	0.443	0.464	0.472	0.455	0.473	0.407	0.387	0.428	0.457	0.439
match 610	0.413	0.527	0.539	0.53	0.581	0.539	0.316	0.348	0.383	0.429	0.357	0.399	0.457	0.456	0.413	0.392	0.435	0.414	0.38	0.514	0.455	0.465	0.539	0.474	0.475	0.385	0.377	0.493	0.466	0.505
match 611	0.287	0.474	0.392	0.515	0.467	0.391	0.37	0.27	0.308	0.348	0.268	0.294	0.33	0.4	0.334	0.289	0.337	0.299	0.249	0.416	0.356	0.36	0.395	0.35	0.363	0.304	0.296	0.412	0.439	0.356
match 612	0.352	0.543	0.432	0.557	0.456	0.431	0.403	0.286	0.335	0.415	0.295	0.348	0.421	0.378	0.344	0.338	0.336	0.329	0.305	0.356	0.341	0.351	0.379	0.354	0.36	0.333	0.316	0.422	0.431	0.396
match 613	0.474	0.42	0.544	0.392	0.563	0.544	0.152	0.432	0.451	0.459	0.443	0.469	0.513	0.485	0.46	0.441	0.508	0.497	0.442	0.545	0.502	0.511	0.58	0.521	0.522	0.441	0.427	0.5	0.456	0.541
match 614	0.417	0.483	0.469	0.473	0.494	0.468	0.286	0.318	0.331	0.365	0.327	0.349	0.4	0.415	0.38	0.362	0.406	0.384	0.34	0.47	0.435	0.42	0.492	0.449	0.43	0.37	0.347	0.451	0.503	0.479
match 615	0.328	0.419	0.331	0.399	0.334	0.331	0.362	0.333	0.367	0.396	0.33	0.349	0.356	0.394	0.366	0.353	0.356	0.364	0.321	0.447	0.385	0.375	0.426	0.379	0.377	0.36	0.328	0.41	0.47	0.352
match 616	0.391	0.425	0.328	0.377	0.333	0.327	0.35	0.323	0.345	0.378	0.321	0.337	0.35	0.36	0.363	0.361	0.343	0.37	0.343	0.437	0.405	0.408	0.425	0.402	0.41	0.341	0.311	0.387	0.429	0.353
match 617	0.354	0.38	0.412	0.37	0.434	0.411	0.203	0.299	0.32	0.329	0.309	0.335	0.368	0.379	0.353	0.332	0.378	0.356	0.305	0.383	0.373	0.379	0.397	0.387	0.389	0.342	0.305	0.395	0.412	0.399
match 618	0.44	0.649	0.513	0.672	0.566	0.512	0.521	0.444	0.483	0.535	0.441	0.465	0.508	0.517	0.481	0.452	0.449	0.454	0.405	0.496	0.442	0.479	0.475	0.433	0.481	0.462	0.448	0.526	0.586	0.471
match 619	0.36	0.409	0.35	0.381	0.353	0.349	0.276	0.321	0.344	0.371	0.319	0.338	0.357	0.38	0.357	0.358	0.354	0.357	0.331	0.459	0.429	0.418	0.444	0.425	0.42	0.357	0.323	0.404	0.455	0.355
match 620	0.512	0.654	0.608	0.67	0.642	0.608	0.419	0.522	0.564	0.592	0.519	0.553	0.603	0.596	0.54	0.502	0.548	0.515	0.476	0.628	0.58	0.608	0.618	0.574	0.608	0.532	0.529	0.617	0.605	0.567
match 621	0.421	0.429	0.44	0.42	0.456	0.44	0.291	0.345	0.363	0.379	0.354	0.37	0.405	0.423	0.392	0.373	0.402	0.394	0.337	0.456	0.41	0.439	0.488	0.429	0.45	0.391	0.361	0.438	0.461	0.439
match 622	0.297	0.477	0.399	0.468	0.43	0.398	0.39	0.251	0.294	0.344	0.258	0.295	0.342	0.38	0.322	0.291	0.341	0.307	0.256	0.391	0.365	0.356	0.405	0.375	0.365	0.296	0.288	0.422	0.484	0.401
match 623	0.323	0.396	0.36	0.41	0.4	0.359	0.299	0.253	0.277	0.307	0.261	0.292	0.345	0.337	0.324	0.314	0.316	0.315	0.291	0.405	0.361	0.365	0.422	0.377	0.375	0.316	0.288	0.371	0.358	0.339
match 624	0.196	0.251	0.206	0.237	0.202	0.205	0.181	0.164	0.171	0.184	0.171	0.182	0.201	0.241	0.227	0.201	0.226	0.228	0.179	0.206	0.181	0.2	0.222	0.193	0.209	0.187	0.185	0.282	0.28	0.237
match 625	0.177	0.392	0.247	0.402	0.266	0.246	0.369	0.2	0.243	0.293	0.2	0.233	0.27	0.297	0.25	0.209	0.242	0.223	0.181	0.296	0.257	0.264	0.275	0.247	0.267	0.223	0.232	0.341	0.377	0.258
match 626	0.386	0.495	0.392	0.494	0.435	0.392	0.352	0.353	0.367	0.383	0.354	0.366	0.382	0.419	0.381	0.352	0.372	0.367	0.317	0.484	0.428	0.432	0.463	0.421	0.434	0.376	0.35	0.431	0.504	0.399
match 627	0.347	0.636	0.489	0.667	0.549	0.488	0.538	0.341	0.394	0.466	0.348	0.403	0.465	0.462	0.4	0.353	0.399	0.366	0.315	0.446	0.402	0.409	0.457	0.412	0.418	0.354	0.365	0.493	0.54	0.439
match 628	0.233	0.36	0.26	0.36	0.311	0.259	0.351	0.216	0.256	0.292	0.214	0.24	0.279	0.308	0.245	0.199	0.248	0.208	0.161	0.309	0.268	0.299	0.296	0.263	0.302	0.219	0.216	0.324	0.363	0.253
match 629	0.398	0.394	0.397	0.379	0.384	0.397	0.227	0.289	0.305	0.32	0.295	0.315	0.354	0.36	0.348	0.339	0.353	0.353	0.329	0.461	0.423	0.441	0.483	0.438	0.45	0.329	0.31	0.375	0.381	0.393
match 630	0.55	0.521	0.639	0.502	0.657	0.639	0.194	0.514	0.534	0.539	0.523	0.544	0.583	0.603	0.562	0.543	0.606	0.569	0.527	0.595	0.551	0.578	0.627	0.568	0.587	0.543	0.542	0.63	0.613	0.652
match 631	0.324	0.462	0.372	0.477	0.396	0.371	0.35	0.327	0.348	0.368	0.324	0.343	0.368	0.419	0.381	0.346	0.375	0.361	0.325	0.389	0.341	0.361	0.366	0.335	0.363	0.342	0.336	0.429	0.461	0.361
match 632	0.498	0.659	0.54	0.647	0.569	0.539	0.431	0.448	0.494	0.547	0.446	0.489	0.541	0.555	0.495	0.457	0.496	0.462	0.425	0.622	0.57	0.572	0.604	0.562	0.573	0.465	0.467	0.575	0.639	0.548
match 633	0.379	0.46	0.435	0.446	0.47	0.435	0.267	0.343	0.356	0.378	0.341	0.348	0.371	0.404	0.381	0.363	0.389	0.39	0.352	0.497	0.431	0.425	0.483	0.425	0.426	0.377	0.346	0.425	0.477	0.433
match 634	0.175	0.34	0.264	0.359	0.321	0.264	0.286	0.165	0.216	0.277	0.173	0.224	0.28	0.243	0.186	0.15	0.198	0.173	0.114	0.279	0.239	0.255	0.285	0.249	0.264	0.159	0.171	0.281	0.294	0.233
match 635	0.301	0.393	0.343	0.368	0.358	0.343	0.25	0.277	0.314	0.362	0.275	0.306	0.341	0.325	0.3	0.283	0.305	0.296	0.259	0.431	0.383	0.37	0.42	0.377	0.372	0.299	0.291	0.372	0.415	0.338
match 636	0.279	0.348	0.278	0.346	0.286	0.277	0.316	0.209	0.234	0.271	0.216	0.238	0.265	0.312	0.269	0.245	0.267	0.251	0.201	0.321	0.31	0.325	0.335	0.323	0.334	0.246	0.223	0.317	0.37	0.297
match 637	0.322	0.336	0.329	0.329	0.328	0.329	0.224	0.253	0.271	0.292	0.26	0.277	0.301	0.323	0.304	0.295	0.317	0.314	0.267	0.347	0.329	0.346	0.356	0.34	0.355	0.291	0.257	0.344	0.339	0.318
match 638	0.35	0.333	0.428	0.351	0.487	0.428	0.139	0.298	0.308	0.312	0.305	0.321	0.357	0.331	0.321	0.308	0.348	0.35	0.304	0.439	0.39	0.395	0.461	0.405	0.405	0.329	0.302	0.344	0.324	0.391
match 639	0.5	0.513	0.547	0.493	0.57	0.547	0.268	0.45	0.458	0.472	0.462	0.482	0.526	0.503	0.502	0.489	0.502	0.507	0.48	0.515	0.477	0.515	0.538	0.495	0.526	0.486	0.465	0.519	0.486	0.524
match 640	0.379	0.396	0.385	0.392	0.406	0.385	0.246	0.295	0.307	0.324	0.302	0.316	0.342	0.366	0.357	0.355	0.36	0.373	0.332	0.451	0.421	0.421	0.467	0.432	0.429	0.339	0.33	0.383	0.403	0.381
match 641	0.38	0.554	0.454	0.578	0.503	0.454	0.415	0.372	0.405	0.444	0.378	0.412	0.458	0.445	0.407	0.383	0.393	0.39	0.354	0.455	0.429	0.448	0.463	0.44	0.457	0.401	0.395	0.481	0.493	0.432
match 642	0.238	0.426	0.302	0.452	0.354	0.301	0.357	0.188	0.218	0.262	0.187	0.213	0.251	0.281	0.242	0.213	0.245	0.226	0.187	0.316	0.294	0.291	0.303	0.29	0.293	0.222	0.207	0.311	0.335	0.266
match 643	0.279	0.49	0.315	0.501	0.332	0.315	0.489	0.243	0.271	0.321	0.241	0.253	0.278	0.37	0.321	0.302	0.291	0.296	0.256	0.321	0.27	0.278	0.302	0.263	0.28	0.302	0.274	0.39	0.474	0.321
match 644	0.573	0.662	0.63	0.654	0.647	0.629	0.434	0.518	0.548	0.575	0.515	0.538	0.579	0.618	0.571	0.542	0.59	0.575	0.519	0.616	0.571	0.587	0.605	0.563	0.588	0.54	0.54	0.637	0.68	0.629
match 645	0.325	0.291	0.284	0.287	0.291	0.283	0.164	0.214	0.227	0.242	0.222	0.24	0.27	0.296	0.281	0.269	0.281	0.286	0.238	0.333	0.323	0.343	0.352	0.337	0.351	0.249	0.226	0.305	0.369	0.302
match 646	0.461	0.509	0.435	0.474	0.44	0.435	0.383	0.418	0.447	0.468	0.416	0.439	0.447	0.496	0.454	0.447	0.447	0.442	0.414	0.55	0.48	0.503	0.53	0.471	0.504	0.453	0.425	0.509	0.606	0.478
match 647	0.424	0.522	0.454	0.497	0.48	0.453	0.346	0.347	0.368	0.4	0.345	0.36	0.398	0.448	0.406	0.371	0.413	0.4	0.349	0.471	0.424	0.434	0.454	0.415	0.436	0.362	0.356	0.472	0.517	0.452
match 648	0.225	0.356	0.281	0.352	0.299	0.28	0.294	0.221	0.253	0.277	0.218	0.239	0.257	0.302	0.257	0.231	0.253	0.235	0.187	0.305	0.27	0.293	0.288	0.264	0.296	0.232	0.215	0.315	0.387	0.259
match 649	0.366	0.303	0.352	0.301	0.342	0.352	0.141	0.278	0.288	0.299	0.287	0.304	0.329	0.338	0.331	0.314	0.342	0.352	0.29	0.383	0.363	0.383	0.403	0.375	0.391	0.311	0.287	0.356	0.342	0.353
match 650	0.372	0.319	0.39	0.296	0.422	0.389	0.139	0.296	0.307	0.309	0.303	0.316	0.35	0.347	0.331	0.32	0.367	0.359	0.309	0.449	0.415	0.409	0.476	0.431	0.419	0.326	0.307	0.382	0.36	0.399
match 651	0.524	0.639	0.601	0.605	0.613	0.6	0.438	0.516	0.555	0.593	0.525	0.562	0.603	0.626	0.574	0.529	0.581	0.551	0.492	0.581	0.561	0.559	0.603	0.573	0.568	0.539	0.544	0.642	0.648	0.603
match 652	0.289	0.357	0.333	0.363	0.387	0.332	0.25	0.26	0.276	0.291	0.268	0.289	0.326	0.302	0.297	0.272	0.298	0.302	0.267	0.371	0.35	0.361	0.384	0.362	0.37	0.289	0.275	0.321	0.308	0.306
match 653	0.43	0.542	0.552	0.55	0.602	0.551	0.333	0.452	0.495	0.521	0.461	0.5	0.545	0.543	0.506	0.456	0.512	0.476	0.429	0.524	0.495	0.52	0.543	0.509	0.531	0.473	0.478	0.562	0.555	0.537
match 654	0.164	0.168	0.15	0.157	0.161	0.15	0.143	0.11	0.119	0.138	0.117	0.123	0.147	0.154	0.143	0.141	0.15	0.155	0.13	0.259	0.214	0.206	0.27	0.223	0.216	0.129	0.082	0.16	0.188	0.161
match 655	0.431	0.504	0.527	0.501	0.555	0.526	0.29	0.408	0.447	0.486	0.417	0.461	0.528	0.464	0.455	0.438	0.451	0.45	0.417	0.538	0.499	0.507	0.562	0.518	0.516	0.448	0.43	0.487	0.468	0.47
match 656	0.557	0.593	0.611	0.57	0.633	0.611	0.277	0.488	0.512	0.545	0.486	0.513	0.555	0.561	0.531	0.521	0.554	0.546	0.508	0.604	0.564	0.588	0.601	0.562	0.589	0.505	0.49	0.578	0.552	0.58
match 657	0.497	0.756	0.654	0.781	0.705	0.653	0.53	0.516	0.561	0.619	0.514	0.551	0.61	0.625	0.546	0.508	0.551	0.509	0.473	0.647	0.572	0.562	0.645	0.571	0.564	0.544	0.536	0.657	0.707	0.616
match 658	0.293	0.532	0.436	0.57	0.5	0.435	0.408	0.288	0.329	0.385	0.286	0.312	0.362	0.394	0.328	0.299	0.334	0.302	0.265	0.447	0.389	0.371	0.434	0.382	0.374	0.326	0.311	0.433	0.504	0.401
match 659	0.529	0.547	0.628	0.572	0.674	0.627	0.225	0.491	0.503	0.518	0.5	0.526	0.581	0.55	0.527	0.505	0.561	0.535	0.504	0.67	0.615	0.618	0.707	0.636	0.627	0.534	0.495	0.577	0.545	0.597
match 660	0.312	0.325	0.323	0.322	0.342	0.323	0.209	0.253	0.269	0.269	0.251	0.258	0.273	0.319	0.293	0.281	0.294	0.289	0.256	0.385	0.355	0.383	0.37	0.351	0.386	0.289	0.276	0.333	0.353	0.306
match 661	0.405	0.394	0.438	0.389	0.47	0.438	0.17	0.329	0.329	0.338	0.335	0.333	0.36	0.385	0.385	0.372	0.4	0.413	0.366	0.433	0.416	0.421	0.446	0.427	0.43	0.37	0.339	0.4	0.406	0.409
match 662	0.517	0.551	0.535	0.542	0.533	0.534	0.348	0.419	0.445	0.486	0.428	0.462	0.512	0.502	0.499	0.476	0.502	0.507	0.462	0.591	0.547	0.533	0.627	0.57	0.543	0.493	0.466	0.549	0.536	0.549
match 663	0.416	0.467	0.408	0.439	0.402	0.407	0.337	0.352	0.377	0.409	0.35	0.365	0.405	0.434	0.403	0.396	0.404	0.404	0.376	0.48	0.442	0.464	0.456	0.433	0.465	0.379	0.346	0.432	0.499	0.408
match 664	0.341	0.529	0.416	0.552	0.44	0.416	0.415	0.333	0.38	0.428	0.331	0.368	0.407	0.404	0.353	0.335	0.347	0.334	0.307	0.464	0.423	0.42	0.454	0.418	0.422	0.342	0.327	0.424	0.508	0.394
match 665	0.222	0.369	0.321	0.393	0.384	0.321	0.21	0.226	0.237	0.256	0.233	0.252	0.288	0.247	0.235	0.223	0.231	0.236	0.208	0.274	0.247	0.255	0.288	0.259	0.264	0.26	0.228	0.279	0.274	0.269
match 666	0.369	0.334	0.398	0.33	0.406	0.398	0.146	0.297	0.316	0.332	0.306	0.33	0.365	0.335	0.352	0.352	0.359	0.381	0.337	0.424	0.384	0.393	0.446	0.401	0.404	0.358	0.312	0.379	0.323	0.367
match 667	0.428	0.484	0.475	0.457	0.49	0.474	0.317	0.381	0.414	0.456	0.377	0.398	0.442	0.471	0.427	0.407	0.439	0.417	0.384	0.529	0.479	0.489	0.514	0.473	0.49	0.411	0.392	0.502	0.516	0.462
match 668	0.409	0.506	0.409	0.492	0.427	0.409	0.393	0.403	0.45	0.488	0.402	0.442	0.471	0.475	0.433	0.413	0.423	0.417	0.387	0.496	0.449	0.445	0.481	0.444	0.446	0.431	0.429	0.521	0.551	0.441
match 669	0.335	0.469	0.317	0.483	0.323	0.317	0.423	0.29	0.309	0.34	0.289	0.304	0.321	0.358	0.337	0.326	0.31	0.326	0.302	0.41	0.355	0.348	0.386	0.348	0.35	0.334	0.314	0.386	0.444	0.322
match 670	0.327	0.433	0.372	0.437	0.403	0.372	0.32	0.288	0.322	0.357	0.295	0.327	0.371	0.363	0.328	0.313	0.326	0.312	0.287	0.422	0.388	0.407	0.442	0.399	0.416	0.324	0.294	0.387	0.422	0.362
match 671	0.554	0.568	0.517	0.526	0.49	0.516	0.38	0.472	0.487	0.512	0.472	0.488	0.522	0.555	0.537	0.518	0.53	0.532	0.487	0.6	0.583	0.6	0.583	0.579	0.601	0.518	0.496	0.584	0.596	0.54
match 672	0.355	0.501	0.436	0.503	0.471	0.436	0.322	0.347	0.366	0.391	0.357	0.378	0.404	0.436	0.395	0.353	0.397	0.371	0.324	0.394	0.367	0.384	0.41	0.378	0.393	0.379	0.369	0.455	0.479	0.425
match 673	0.385	0.417	0.443	0.41	0.458	0.443	0.159	0.304	0.318	0.326	0.313	0.336	0.372	0.409	0.38	0.353	0.407	0.382	0.339	0.412	0.403	0.426	0.436	0.417	0.435	0.338	0.335	0.427	0.459	0.438
match 674	0.471	0.469	0.496	0.439	0.518	0.496	0.273	0.418	0.449	0.473	0.429	0.469	0.505	0.492	0.46	0.452	0.467	0.464	0.418	0.55	0.5	0.509	0.574	0.518	0.52	0.46	0.461	0.536	0.51	0.504
match 675	0.367	0.308	0.377	0.282	0.384	0.377	0.057	0.333	0.326	0.309	0.34	0.336	0.349	0.347	0.352	0.341	0.367	0.374	0.34	0.402	0.37	0.383	0.424	0.383	0.392	0.367	0.327	0.363	0.372	0.376
match 676	0.507	0.717	0.63	0.729	0.685	0.629	0.479	0.515	0.565	0.628	0.513	0.554	0.598	0.614	0.563	0.514	0.573	0.548	0.495	0.622	0.574	0.558	0.602	0.566	0.559	0.527	0.533	0.642	0.635	0.607
match 677	0.407	0.565	0.463	0.561	0.496	0.463	0.398	0.448	0.473	0.496	0.449	0.474	0.498	0.483	0.455	0.428	0.441	0.441	0.402	0.489	0.441	0.435	0.474	0.437	0.437	0.464	0.455	0.524	0.569	0.462
match 678	0.463	0.522	0.527	0.522	0.56	0.526	0.263	0.408	0.424	0.448	0.417	0.439	0.477	0.473	0.468	0.456	0.469	0.469	0.437	0.5	0.462	0.47	0.525	0.476	0.478	0.468	0.45	0.506	0.509	0.511
match 679	0.225	0.441	0.329	0.46	0.381	0.328	0.365	0.226	0.268	0.311	0.234	0.276	0.315	0.299	0.252	0.222	0.245	0.217	0.182	0.329	0.301	0.307	0.34	0.316	0.317	0.26	0.247	0.338	0.392	0.288
match 680	0.361	0.379	0.377	0.373	0.409	0.377	0.218	0.266	0.297	0.332	0.264	0.3	0.34	0.363	0.325	0.301	0.35	0.335	0.286	0.539	0.454	0.425	0.532	0.451	0.427	0.307	0.286	0.396	0.416	0.384
match 681	0.324	0.48	0.388	0.494	0.403	0.387	0.355	0.281	0.321	0.376	0.288	0.327	0.382	0.39	0.359	0.323	0.353	0.34	0.297	0.378	0.364	0.367	0.388	0.374	0.376	0.321	0.322	0.418	0.436	0.373
match 682	0.38	0.467	0.457	0.477	0.484	0.457	0.298	0.363	0.392	0.416	0.372	0.399	0.433	0.406	0.389	0.368	0.392	0.384	0.34	0.425	0.388	0.409	0.449	0.405	0.419	0.411	0.376	0.432	0.466	0.435
match 683	0.331	0.453	0.37	0.442	0.391	0.37	0.339	0.356	0.386	0.411	0.353	0.381	0.413	0.415	0.367	0.345	0.373	0.363	0.333	0.464	0.414	0.404	0.45	0.406	0.406	0.359	0.354	0.462	0.437	0.377
match 684	0.367	0.501	0.45	0.48	0.462	0.45	0.354	0.339	0.376	0.428	0.336	0.364	0.402	0.439	0.391	0.356	0.402	0.385	0.325	0.535	0.46	0.444	0.512	0.45	0.446	0.387	0.346	0.461	0.493	0.442
match 685	0.488	0.616	0.544	0.621	0.555	0.544	0.434	0.497	0.527	0.56	0.494	0.513	0.541	0.543	0.506	0.491	0.493	0.492	0.466	0.553	0.496	0.508	0.527	0.487	0.51	0.52	0.5	0.561	0.597	0.52
match 686	0.437	0.522	0.415	0.505	0.408	0.415	0.398	0.402	0.442	0.493	0.399	0.434	0.47	0.49	0.447	0.428	0.441	0.449	0.392	0.511	0.464	0.471	0.502	0.459	0.473	0.411	0.399	0.511	0.545	0.447
match 687	0.371	0.398	0.411	0.364	0.413	0.41	0.246	0.331	0.371	0.401	0.338	0.376	0.404	0.416	0.382	0.361	0.405	0.379	0.336	0.423	0.404	0.423	0.442	0.416	0.432	0.369	0.358	0.452	0.44	0.416
match 688	0.354	0.442	0.379	0.447	0.384	0.378	0.37	0.317	0.343	0.382	0.317	0.34	0.383	0.389	0.362	0.341	0.361	0.358	0.307	0.433	0.396	0.391	0.415	0.386	0.393	0.351	0.315	0.407	0.44	0.37
match 689	0.469	0.554	0.535	0.517	0.565	0.535	0.321	0.458	0.495	0.522	0.455	0.479	0.502	0.551	0.504	0.47	0.514	0.493	0.432	0.573	0.533	0.529	0.562	0.529	0.53	0.493	0.48	0.584	0.593	0.532
match 690	0.421	0.521	0.569	0.515	0.603	0.568	0.263	0.403	0.427	0.451	0.412	0.437	0.483	0.471	0.443	0.42	0.477	0.445	0.407	0.492	0.45	0.469	0.506	0.463	0.479	0.452	0.424	0.501	0.505	0.522
match 691	0.491	0.577	0.571	0.573	0.598	0.57	0.381	0.494	0.52	0.537	0.502	0.527	0.556	0.57	0.531	0.506	0.538	0.509	0.467	0.542	0.513	0.531	0.558	0.526	0.54	0.528	0.514	0.585	0.628	0.568
match 692	0.404	0.457	0.437	0.462	0.459	0.436	0.291	0.368	0.385	0.391	0.374	0.392	0.418	0.44	0.412	0.394	0.409	0.397	0.377	0.468	0.434	0.454	0.487	0.447	0.463	0.401	0.389	0.465	0.46	0.424
match 693	0.362	0.453	0.494	0.458	0.532	0.493	0.298	0.372	0.425	0.476	0.382	0.435	0.492	0.443	0.407	0.375	0.431	0.408	0.349	0.461	0.407	0.402	0.479	0.422	0.413	0.411	0.404	0.502	0.469	0.485
match 694	0.415	0.547	0.524	0.548	0.552	0.523	0.342	0.364	0.396	0.432	0.373	0.411	0.465	0.457	0.412	0.363	0.442	0.4	0.352	0.525	0.482	0.481	0.549	0.5	0.49	0.386	0.393	0.471	0.516	0.5
match 695	0.201	0.354	0.251	0.38	0.294	0.251	0.364	0.191	0.212	0.237	0.199	0.216	0.248	0.244	0.214	0.202	0.204	0.206	0.171	0.295	0.242	0.266	0.301	0.252	0.277	0.234	0.193	0.27	0.304	0.214
match 696	0.411	0.55	0.455	0.561	0.47	0.454	0.393	0.359	0.39	0.432	0.357	0.385	0.428	0.468	0.42	0.381	0.408	0.382	0.342	0.495	0.467	0.471	0.488	0.465	0.473	0.401	0.391	0.483	0.496	0.429
match 697	0.297	0.452	0.313	0.429	0.322	0.312	0.364	0.292	0.321	0.358	0.303	0.337	0.371	0.344	0.316	0.304	0.295	0.295	0.268	0.283	0.267	0.303	0.296	0.278	0.313	0.301	0.284	0.359	0.42	0.322
match 698	0.402	0.462	0.39	0.437	0.406	0.389	0.371	0.344	0.371	0.393	0.341	0.365	0.39	0.436	0.397	0.366	0.403	0.396	0.342	0.495	0.432	0.44	0.479	0.426	0.442	0.371	0.363	0.466	0.481	0.415
match 699	0.32	0.429	0.314	0.449	0.334	0.313	0.342	0.303	0.307	0.32	0.304	0.31	0.322	0.349	0.339	0.32	0.313	0.325	0.296	0.348	0.335	0.361	0.333	0.331	0.363	0.333	0.316	0.365	0.404	0.309
match 700	0.358	0.419	0.416	0.411	0.446	0.415	0.276	0.316	0.339	0.365	0.313	0.33	0.361	0.412	0.372	0.349	0.388	0.369	0.323	0.466	0.438	0.428	0.445	0.43	0.43	0.358	0.342	0.449	0.45	0.402
match 701	0.408	0.606	0.488	0.625	0.531	0.487	0.457	0.44	0.49	0.545	0.437	0.475	0.515	0.493	0.451	0.415	0.435	0.425	0.387	0.593	0.516	0.497	0.566	0.506	0.499	0.456	0.441	0.528	0.554	0.464
match 702	0.419	0.557	0.466	0.545	0.512	0.465	0.363	0.373	0.417	0.472	0.374	0.42	0.476	0.476	0.422	0.396	0.43	0.411	0.357	0.466	0.43	0.448	0.443	0.423	0.449	0.377	0.375	0.489	0.551	0.461
match 703	0.475	0.548	0.526	0.53	0.519	0.525	0.377	0.452	0.497	0.534	0.46	0.505	0.556	0.545	0.491	0.469	0.502	0.472	0.437	0.58	0.531	0.544	0.601	0.548	0.554	0.487	0.473	0.58	0.601	0.553
match 704	0.347	0.412	0.422	0.423	0.476	0.422	0.251	0.291	0.329	0.362	0.3	0.34	0.392	0.364	0.331	0.307	0.349	0.329	0.291	0.454	0.418	0.431	0.482	0.435	0.44	0.308	0.295	0.372	0.394	0.4
match 705	0.264	0.399	0.345	0.405	0.408	0.344	0.268	0.245	0.286	0.332	0.253	0.302	0.36	0.31	0.256	0.229	0.284	0.259	0.202	0.356	0.325	0.312	0.376	0.337	0.322	0.259	0.248	0.339	0.38	0.331
match 706	0.45	0.636	0.565	0.635	0.598	0.565	0.45	0.413	0.453	0.509	0.411	0.443	0.494	0.508	0.467	0.453	0.468	0.464	0.43	0.563	0.509	0.506	0.542	0.502	0.507	0.442	0.419	0.521	0.526	0.507
match 707	0.457	0.499	0.485	0.471	0.523	0.485	0.313	0.445	0.468	0.483	0.453	0.476	0.497	0.496	0.46	0.435	0.461	0.448	0.396	0.526	0.483	0.502	0.547	0.496	0.511	0.475	0.455	0.522	0.551	0.493
match 708	0.54	0.549	0.606	0.51	0.631	0.606	0.254	0.496	0.528	0.555	0.494	0.518	0.563	0.581	0.548	0.51	0.58	0.55	0.5	0.692	0.618	0.603	0.676	0.612	0.604	0.51	0.519	0.593	0.58	0.599
match 709	0.562	0.587	0.539	0.563	0.533	0.538	0.417	0.524	0.548	0.575	0.521	0.538	0.563	0.581	0.555	0.519	0.549	0.551	0.497	0.628	0.602	0.597	0.6	0.592	0.598	0.539	0.539	0.598	0.614	0.57
match 710	0.39	0.568	0.453	0.592	0.484	0.452	0.435	0.372	0.403	0.442	0.37	0.396	0.438	0.46	0.419	0.39	0.407	0.396	0.355	0.434	0.422	0.439	0.425	0.419	0.44	0.395	0.391	0.478	0.532	0.423
match 711	0.375	0.505	0.423	0.499	0.46	0.422	0.373	0.342	0.355	0.382	0.34	0.352	0.368	0.418	0.386	0.36	0.381	0.377	0.332	0.442	0.382	0.379	0.426	0.375	0.381	0.385	0.371	0.45	0.487	0.419
match 712	0.45	0.529	0.528	0.528	0.552	0.527	0.277	0.401	0.44	0.48	0.409	0.452	0.513	0.507	0.475	0.443	0.485	0.46	0.411	0.532	0.495	0.519	0.564	0.512	0.528	0.436	0.442	0.54	0.562	0.51
match 713	0.408	0.503	0.442	0.514	0.458	0.442	0.36	0.34	0.352	0.378	0.338	0.342	0.383	0.445	0.418	0.393	0.425	0.421	0.384	0.477	0.428	0.438	0.458	0.423	0.439	0.39	0.362	0.463	0.473	0.432
match 714	0.117	0.216	0.232	0.236	0.282	0.232	0.139	0.057	0.091	0.138	0.064	0.094	0.152	0.129	0.11	0.09	0.143	0.128	0.091	0.228	0.183	0.185	0.241	0.195	0.196	0.09	0.089	0.175	0.161	0.182
match 715	0.487	0.6	0.627	0.597	0.675	0.626	0.296	0.484	0.518	0.565	0.483	0.512	0.563	0.544	0.509	0.494	0.514	0.505	0.477	0.638	0.572	0.572	0.622	0.566	0.573	0.517	0.502	0.578	0.588	0.573
match 716	0.397	0.463	0.446	0.438	0.485	0.446	0.284	0.33	0.365	0.407	0.328	0.352	0.402	0.417	0.373	0.33	0.389	0.365	0.304	0.498	0.446	0.442	0.48	0.439	0.444	0.341	0.336	0.43	0.465	0.439
match 717	0.283	0.369	0.298	0.392	0.34	0.298	0.285	0.249	0.266	0.289	0.246	0.25	0.265	0.29	0.272	0.275	0.247	0.269	0.252	0.373	0.338	0.333	0.345	0.329	0.336	0.291	0.254	0.312	0.374	0.279
match 718	0.352	0.339	0.337	0.326	0.346	0.336	0.179	0.322	0.33	0.335	0.332	0.348	0.369	0.334	0.328	0.318	0.333	0.341	0.308	0.359	0.361	0.377	0.377	0.373	0.385	0.344	0.335	0.366	0.385	0.346
match 719	0.503	0.651	0.61	0.636	0.644	0.609	0.377	0.452	0.495	0.55	0.461	0.515	0.584	0.573	0.518	0.486	0.531	0.495	0.447	0.532	0.508	0.519	0.558	0.526	0.529	0.48	0.477	0.588	0.612	0.579
match 720	0.488	0.561	0.478	0.529	0.475	0.477	0.413	0.469	0.499	0.529	0.466	0.493	0.525	0.528	0.505	0.495	0.49	0.494	0.47	0.549	0.509	0.524	0.526	0.502	0.525	0.495	0.476	0.551	0.583	0.484
match 721	0.376	0.581	0.459	0.59	0.489	0.458	0.469	0.393	0.426	0.46	0.394	0.421	0.447	0.478	0.433	0.393	0.418	0.4	0.367	0.483	0.426	0.43	0.462	0.418	0.432	0.416	0.396	0.492	0.57	0.446
match 722	0.383	0.498	0.424	0.507	0.483	0.424	0.355	0.314	0.342	0.372	0.313	0.336	0.367	0.426	0.38	0.355	0.382	0.368	0.325	0.474	0.432	0.433	0.465	0.429	0.435	0.372	0.336	0.431	0.504	0.418
match 723	0.487	0.645	0.54	0.635	0.583	0.54	0.455	0.462	0.496	0.53	0.46	0.486	0.509	0.548	0.504	0.469	0.5	0.479	0.435	0.657	0.602	0.582	0.644	0.594	0.583	0.513	0.485	0.57	0.588	0.513
match 724	0.369	0.503	0.458	0.503	0.489	0.458	0.314	0.374	0.42	0.464	0.373	0.411	0.46	0.459	0.425	0.394	0.423	0.414	0.361	0.475	0.44	0.439	0.454	0.434	0.44	0.405	0.41	0.506	0.505	0.441
match 725	0.374	0.531	0.412	0.566	0.463	0.41	0.423	0.323	0.355	0.395	0.321	0.35	0.382	0.453	0.421	0.385	0.388	0.384	0.348	0.429	0.38	0.411	0.406	0.374	0.412	0.359	0.362	0.465	0.495	0.397
match 726	0.327	0.437	0.432	0.436	0.468	0.431	0.247	0.3	0.335	0.38	0.308	0.341	0.388	0.378	0.337	0.32	0.359	0.332	0.303	0.424	0.392	0.411	0.443	0.406	0.42	0.339	0.319	0.418	0.43	0.399
match 727	0.38	0.496	0.438	0.5	0.461	0.438	0.373	0.347	0.382	0.422	0.355	0.386	0.426	0.44	0.411	0.386	0.4	0.391	0.345	0.407	0.372	0.401	0.424	0.385	0.411	0.386	0.375	0.47	0.522	0.446
match 728	0.589	0.513	0.565	0.433	0.547	0.565	0.228	0.487	0.523	0.556	0.485	0.518	0.549	0.533	0.516	0.519	0.539	0.536	0.513	0.691	0.646	0.645	0.673	0.638	0.645	0.518	0.502	0.566	0.541	0.577
match 729	0.489	0.51	0.531	0.487	0.559	0.531	0.275	0.452	0.468	0.475	0.464	0.485	0.521	0.506	0.487	0.478	0.499	0.482	0.466	0.561	0.53	0.546	0.58	0.545	0.557	0.5	0.482	0.527	0.523	0.518
match 730	0.367	0.492	0.47	0.482	0.513	0.469	0.365	0.358	0.396	0.437	0.366	0.404	0.45	0.441	0.392	0.349	0.418	0.387	0.313	0.467	0.423	0.42	0.485	0.439	0.43	0.374	0.366	0.463	0.465	0.444
match 731	0.405	0.491	0.455	0.472	0.461	0.455	0.276	0.374	0.398	0.432	0.372	0.386	0.426	0.39	0.374	0.373	0.375	0.368	0.37	0.503	0.461	0.472	0.49	0.456	0.474	0.402	0.376	0.425	0.416	0.416
match 732	0.436	0.654	0.479	0.679	0.499	0.479	0.561	0.449	0.486	0.53	0.446	0.467	0.494	0.509	0.47	0.448	0.437	0.439	0.416	0.581	0.528	0.532	0.56	0.519	0.534	0.471	0.439	0.524	0.596	0.449
match 733	0.319	0.339	0.319	0.338	0.344	0.319	0.224	0.306	0.317	0.32	0.303	0.304	0.311	0.343	0.331	0.32	0.315	0.317	0.312	0.372	0.337	0.355	0.354	0.33	0.357	0.336	0.31	0.354	0.359	0.309
match 734	0.551	0.5	0.521	0.448	0.507	0.52	0.281	0.485	0.51	0.521	0.494	0.521	0.554	0.561	0.548	0.501	0.551	0.54	0.472	0.523	0.521	0.585	0.548	0.535	0.596	0.504	0.509	0.574	0.554	0.546
match 735	0.432	0.488	0.45	0.493	0.478	0.449	0.33	0.419	0.449	0.47	0.43	0.461	0.498	0.488	0.468	0.456	0.451	0.46	0.429	0.515	0.476	0.49	0.53	0.488	0.499	0.453	0.431	0.511	0.524	0.458
match 736	0.376	0.433	0.464	0.429	0.501	0.463	0.19	0.341	0.357	0.381	0.349	0.369	0.418	0.402	0.378	0.37	0.391	0.38	0.354	0.498	0.473	0.454	0.526	0.489	0.463	0.381	0.354	0.434	0.387	0.427
match 737	0.368	0.51	0.464	0.509	0.511	0.464	0.356	0.363	0.386	0.408	0.361	0.382	0.425	0.428	0.37	0.343	0.388	0.361	0.32	0.537	0.487	0.477	0.528	0.482	0.478	0.392	0.371	0.47	0.503	0.437
match 738	0.326	0.489	0.413	0.503	0.465	0.413	0.336	0.296	0.334	0.377	0.294	0.325	0.361	0.381	0.334	0.313	0.346	0.325	0.275	0.439	0.399	0.4	0.423	0.395	0.402	0.319	0.301	0.417	0.421	0.37
match 739	0.298	0.312	0.316	0.305	0.335	0.315	0.187	0.205	0.232	0.249	0.212	0.239	0.269	0.301	0.277	0.26	0.291	0.282	0.225	0.333	0.31	0.328	0.353	0.324	0.338	0.241	0.216	0.31	0.347	0.312
match 740	0.313	0.375	0.363	0.392	0.402	0.363	0.225	0.254	0.278	0.302	0.261	0.292	0.338	0.339	0.311	0.283	0.33	0.315	0.262	0.377	0.339	0.367	0.392	0.352	0.377	0.274	0.264	0.367	0.369	0.348
match 741	0.391	0.555	0.415	0.56	0.447	0.415	0.451	0.364	0.409	0.459	0.363	0.4	0.435	0.467	0.412	0.377	0.396	0.382	0.338	0.54	0.486	0.472	0.524	0.48	0.474	0.394	0.384	0.485	0.57	0.424
match 742	0.397	0.357	0.381	0.333	0.376	0.38	0.172	0.351	0.348	0.339	0.358	0.354	0.362	0.359	0.37	0.357	0.361	0.376	0.345	0.408	0.389	0.409	0.427	0.403	0.418	0.388	0.358	0.389	0.377	0.386
match 743	0.444	0.533	0.513	0.524	0.536	0.512	0.306	0.412	0.46	0.504	0.41	0.45	0.502	0.512	0.459	0.434	0.481	0.456	0.405	0.504	0.475	0.482	0.494	0.47	0.484	0.432	0.451	0.547	0.529	0.5
match 744	0.399	0.322	0.395	0.33	0.417	0.394	0.163	0.338	0.335	0.321	0.348	0.356	0.387	0.364	0.376	0.378	0.388	0.405	0.379	0.472	0.432	0.444	0.502	0.452	0.454	0.375	0.336	0.367	0.349	0.38
match 745	0.412	0.484	0.44	0.497	0.455	0.44	0.339	0.364	0.41	0.457	0.361	0.397	0.436	0.431	0.387	0.371	0.398	0.387	0.351	0.517	0.465	0.487	0.504	0.456	0.489	0.373	0.365	0.45	0.49	0.419
match 746	0.433	0.715	0.566	0.727	0.609	0.565	0.573	0.474	0.544	0.622	0.471	0.527	0.591	0.599	0.521	0.471	0.511	0.469	0.417	0.568	0.513	0.523	0.559	0.509	0.524	0.495	0.485	0.637	0.642	0.538
match 747	0.522	0.632	0.59	0.625	0.621	0.589	0.385	0.465	0.51	0.559	0.463	0.499	0.559	0.594	0.532	0.499	0.549	0.518	0.457	0.583	0.544	0.579	0.577	0.539	0.58	0.496	0.496	0.611	0.646	0.576
match 748	0.385	0.383	0.414	0.388	0.448	0.414	0.211	0.314	0.313	0.315	0.321	0.323	0.352	0.358	0.352	0.353	0.36	0.37	0.346	0.399	0.354	0.379	0.415	0.368	0.388	0.362	0.318	0.38	0.394	0.403
match 749	0.425	0.531	0.602	0.535	0.66	0.602	0.258	0.428	0.478	0.518	0.437	0.494	0.557	0.507	0.457	0.435	0.499	0.457	0.412	0.595	0.524	0.526	0.626	0.543	0.536	0.454	0.451	0.551	0.534	0.567
match 750	0.466	0.526	0.549	0.542	0.573	0.549	0.241	0.47	0.493	0.519	0.469	0.489	0.507	0.508	0.486	0.477	0.488	0.488	0.455	0.512	0.45	0.459	0.505	0.447	0.46	0.496	0.476	0.548	0.523	0.513
match 751	0.461	0.564	0.565	0.563	0.59	0.563	0.364	0.415	0.448	0.489	0.423	0.456	0.519	0.491	0.455	0.424	0.465	0.431	0.404	0.52	0.495	0.526	0.542	0.51	0.537	0.441	0.44	0.528	0.507	0.513
match 752	0.558	0.73	0.648	0.741	0.69	0.647	0.485	0.53	0.574	0.634	0.526	0.568	0.626	0.628	0.57	0.531	0.575	0.552	0.496	0.691	0.649	0.641	0.674	0.645	0.642	0.56	0.547	0.665	0.67	0.611
match 753	0.442	0.506	0.448	0.501	0.477	0.448	0.338	0.356	0.392	0.438	0.354	0.384	0.422	0.429	0.389	0.376	0.397	0.395	0.347	0.552	0.487	0.482	0.529	0.478	0.483	0.373	0.342	0.439	0.49	0.445
match 754	0.49	0.618	0.525	0.629	0.549	0.524	0.444	0.423	0.461	0.518	0.423	0.455	0.505	0.546	0.51	0.471	0.49	0.488	0.44	0.578	0.529	0.545	0.56	0.523	0.546	0.448	0.46	0.557	0.604	0.529
match 755	0.425	0.559	0.464	0.539	0.487	0.464	0.405	0.405	0.435	0.475	0.403	0.427	0.463	0.467	0.416	0.387	0.425	0.396	0.355	0.548	0.506	0.5	0.537	0.501	0.502	0.413	0.388	0.493	0.535	0.453
match 756	0.438	0.473	0.428	0.432	0.451	0.428	0.273	0.388	0.418	0.443	0.396	0.43	0.454	0.427	0.395	0.389	0.397	0.39	0.359	0.482	0.462	0.478	0.51	0.478	0.487	0.389	0.387	0.452	0.491	0.44
match 757	0.461	0.661	0.565	0.66	0.603	0.564	0.438	0.408	0.466	0.541	0.407	0.461	0.527	0.527	0.456	0.422	0.467	0.433	0.376	0.542	0.51	0.523	0.534	0.505	0.525	0.42	0.422	0.549	0.603	0.531
match 758	0.384	0.531	0.438	0.545	0.484	0.438	0.403	0.332	0.357	0.387	0.329	0.35	0.389	0.422	0.388	0.366	0.385	0.376	0.347	0.508	0.45	0.433	0.487	0.445	0.435	0.366	0.347	0.436	0.481	0.411
match 759	0.456	0.55	0.465	0.539	0.485	0.465	0.34	0.401	0.433	0.458	0.4	0.43	0.465	0.483	0.432	0.403	0.436	0.412	0.37	0.513	0.459	0.474	0.506	0.456	0.475	0.418	0.409	0.48	0.586	0.478
match 760	0.252	0.349	0.363	0.355	0.395	0.363	0.215	0.233	0.262	0.303	0.241	0.266	0.314	0.326	0.278	0.258	0.303	0.272	0.239	0.382	0.352	0.341	0.403	0.365	0.352	0.248	0.243	0.361	0.342	0.338
match 761	0.162	0.242	0.149	0.242	0.137	0.149	0.246	0.154	0.172	0.178	0.154	0.162	0.167	0.196	0.181	0.164	0.175	0.172	0.14	0.212	0.187	0.202	0.19	0.181	0.205	0.193	0.159	0.232	0.248	0.147
match 762	0.419	0.518	0.523	0.505	0.545	0.522	0.297	0.409	0.445	0.487	0.418	0.455	0.499	0.479	0.441	0.414	0.462	0.447	0.394	0.513	0.458	0.453	0.541	0.472	0.462	0.435	0.417	0.515	0.523	0.51
match 763	0.481	0.521	0.586	0.506	0.629	0.586	0.255	0.489	0.509	0.516	0.497	0.515	0.545	0.538	0.513	0.489	0.538	0.522	0.48	0.543	0.51	0.527	0.569	0.523	0.536	0.508	0.495	0.544	0.492	0.549
match 764	0.424	0.32	0.406	0.287	0.421	0.406	0.131	0.356	0.352	0.347	0.364	0.359	0.373	0.395	0.394	0.382	0.412	0.415	0.369	0.445	0.431	0.45	0.468	0.444	0.459	0.398	0.355	0.404	0.386	0.426
match 765	0.302	0.435	0.363	0.445	0.401	0.362	0.29	0.261	0.295	0.331	0.261	0.295	0.342	0.335	0.281	0.263	0.297	0.272	0.236	0.389	0.352	0.366	0.377	0.347	0.369	0.266	0.25	0.358	0.407	0.332
match 766	0.394	0.405	0.446	0.378	0.456	0.446	0.229	0.354	0.383	0.408	0.36	0.392	0.43	0.422	0.402	0.379	0.421	0.405	0.361	0.45	0.419	0.45	0.47	0.434	0.46	0.377	0.37	0.444	0.424	0.439
match 767	0.533	0.571	0.606	0.529	0.625	0.606	0.249	0.5	0.518	0.539	0.508	0.532	0.562	0.548	0.528	0.522	0.543	0.541	0.516	0.588	0.553	0.564	0.61	0.566	0.573	0.511	0.499	0.574	0.58	0.593
match 768	0.54	0.573	0.556	0.541	0.566	0.555	0.34	0.492	0.519	0.534	0.5	0.527	0.572	0.57	0.531	0.506	0.54	0.517	0.476	0.581	0.568	0.596	0.607	0.585	0.606	0.511	0.494	0.571	0.561	0.535
match 769	0.311	0.375	0.382	0.38	0.415	0.381	0.244	0.226	0.247	0.281	0.232	0.255	0.301	0.319	0.3	0.273	0.329	0.31	0.268	0.412	0.381	0.364	0.423	0.392	0.374	0.266	0.242	0.328	0.326	0.353
match 770	0.391	0.407	0.431	0.416	0.455	0.431	0.184	0.306	0.318	0.33	0.304	0.315	0.35	0.381	0.348	0.33	0.378	0.363	0.327	0.483	0.45	0.448	0.475	0.446	0.449	0.323	0.308	0.395	0.377	0.405
match 771	0.403	0.466	0.461	0.459	0.519	0.461	0.243	0.331	0.362	0.395	0.33	0.358	0.401	0.416	0.383	0.355	0.398	0.381	0.329	0.487	0.456	0.453	0.482	0.453	0.454	0.351	0.341	0.424	0.446	0.431
match 772	0.463	0.559	0.5	0.541	0.53	0.5	0.368	0.436	0.464	0.504	0.434	0.461	0.498	0.513	0.468	0.455	0.462	0.466	0.424	0.577	0.511	0.507	0.562	0.506	0.508	0.466	0.452	0.548	0.569	0.5
match 773	0.265	0.513	0.36	0.544	0.412	0.359	0.472	0.26	0.319	0.383	0.256	0.307	0.366	0.376	0.307	0.271	0.31	0.279	0.227	0.363	0.311	0.306	0.338	0.304	0.308	0.275	0.284	0.422	0.487	0.339
match 774	0.429	0.479	0.439	0.482	0.465	0.438	0.317	0.388	0.416	0.442	0.386	0.405	0.441	0.433	0.407	0.392	0.41	0.412	0.367	0.503	0.475	0.485	0.479	0.465	0.486	0.421	0.398	0.456	0.472	0.417
match 775	0.308	0.432	0.412	0.422	0.441	0.411	0.256	0.288	0.325	0.375	0.295	0.334	0.385	0.324	0.293	0.281	0.318	0.296	0.264	0.399	0.383	0.375	0.419	0.396	0.384	0.306	0.275	0.358	0.34	0.371
match 776	0.392	0.323	0.416	0.282	0.414	0.416	0.113	0.308	0.309	0.303	0.314	0.311	0.329	0.361	0.352	0.346	0.38	0.377	0.341	0.486	0.463	0.468	0.505	0.474	0.476	0.347	0.299	0.374	0.351	0.399
match 777	0.213	0.246	0.182	0.222	0.183	0.181	0.227	0.174	0.172	0.187	0.182	0.182	0.196	0.182	0.194	0.195	0.184	0.212	0.186	0.283	0.273	0.261	0.296	0.285	0.271	0.205	0.173	0.21	0.223	0.182
match 778	0.356	0.439	0.465	0.449	0.495	0.465	0.249	0.348	0.378	0.404	0.358	0.387	0.43	0.399	0.359	0.344	0.378	0.358	0.323	0.472	0.438	0.449	0.496	0.451	0.46	0.364	0.342	0.423	0.429	0.418
match 779	0.414	0.443	0.489	0.422	0.522	0.488	0.177	0.384	0.399	0.406	0.393	0.417	0.445	0.427	0.408	0.387	0.427	0.41	0.368	0.404	0.397	0.427	0.426	0.412	0.436	0.413	0.394	0.455	0.484	0.464
match 780	0.554	0.548	0.59	0.528	0.627	0.589	0.299	0.459	0.499	0.537	0.467	0.509	0.574	0.545	0.516	0.494	0.537	0.517	0.467	0.608	0.587	0.602	0.632	0.605	0.612	0.492	0.477	0.547	0.574	0.574
match 781	0.409	0.415	0.431	0.43	0.465	0.431	0.251	0.342	0.373	0.39	0.349	0.381	0.421	0.393	0.363	0.359	0.385	0.367	0.342	0.438	0.406	0.45	0.457	0.421	0.46	0.371	0.361	0.42	0.426	0.411
match 782	0.45	0.608	0.542	0.63	0.594	0.542	0.401	0.466	0.521	0.574	0.465	0.512	0.558	0.539	0.485	0.455	0.479	0.459	0.43	0.613	0.54	0.538	0.599	0.534	0.539	0.482	0.484	0.58	0.586	0.514
match 783	0.379	0.418	0.468	0.421	0.497	0.467	0.214	0.318	0.358	0.387	0.326	0.367	0.413	0.43	0.399	0.376	0.424	0.396	0.354	0.49	0.478	0.471	0.515	0.494	0.48	0.378	0.366	0.467	0.425	0.44
match 784	0.406	0.564	0.51	0.598	0.562	0.509	0.398	0.365	0.414	0.477	0.364	0.408	0.487	0.502	0.429	0.4	0.452	0.419	0.372	0.547	0.456	0.467	0.528	0.449	0.468	0.397	0.416	0.555	0.562	0.497
match 785	0.353	0.361	0.291	0.334	0.265	0.29	0.329	0.294	0.307	0.314	0.303	0.318	0.34	0.366	0.367	0.348	0.344	0.363	0.313	0.341	0.342	0.375	0.353	0.352	0.384	0.346	0.318	0.379	0.391	0.329
match 786	0.17	0.194	0.151	0.217	0.173	0.15	0.189	0.103	0.091	0.094	0.11	0.102	0.129	0.126	0.132	0.123	0.117	0.132	0.116	0.26	0.235	0.223	0.269	0.246	0.232	0.151	0.114	0.161	0.187	0.146
match 787	0.466	0.429	0.42	0.408	0.408	0.42	0.298	0.429	0.43	0.437	0.426	0.414	0.425	0.433	0.452	0.453	0.43	0.462	0.453	0.495	0.445	0.467	0.471	0.435	0.469	0.478	0.428	0.473	0.433	0.425
match 788	0.465	0.575	0.578	0.557	0.591	0.578	0.338	0.447	0.49	0.54	0.444	0.476	0.526	0.531	0.483	0.45	0.513	0.478	0.432	0.604	0.553	0.538	0.59	0.545	0.539	0.478	0.452	0.548	0.526	0.542
match 789	0.469	0.664	0.513	0.667	0.537	0.511	0.523	0.456	0.505	0.566	0.452	0.492	0.533	0.54	0.493	0.464	0.469	0.466	0.428	0.603	0.569	0.556	0.581	0.56	0.558	0.471	0.485	0.571	0.598	0.486
match 790	0.462	0.57	0.531	0.568	0.555	0.53	0.383	0.413	0.44	0.484	0.411	0.433	0.486	0.53	0.489	0.467	0.5	0.495	0.441	0.56	0.502	0.498	0.54	0.495	0.499	0.447	0.433	0.548	0.591	0.52
match 791	0.351	0.491	0.425	0.466	0.447	0.425	0.313	0.351	0.389	0.426	0.36	0.399	0.426	0.434	0.378	0.355	0.389	0.353	0.321	0.409	0.385	0.402	0.429	0.397	0.411	0.378	0.378	0.477	0.496	0.427
match 792	0.474	0.491	0.475	0.442	0.486	0.474	0.269	0.451	0.47	0.48	0.448	0.464	0.482	0.52	0.478	0.432	0.486	0.458	0.407	0.515	0.492	0.52	0.498	0.486	0.521	0.457	0.469	0.548	0.525	0.486
match 793	0.341	0.326	0.36	0.32	0.355	0.359	0.138	0.272	0.276	0.29	0.281	0.288	0.329	0.316	0.329	0.308	0.324	0.341	0.293	0.373	0.375	0.393	0.392	0.389	0.402	0.308	0.304	0.345	0.28	0.332
match 794	0.215	0.428	0.303	0.432	0.316	0.302	0.405	0.26	0.3	0.346	0.258	0.285	0.305	0.33	0.284	0.262	0.283	0.27	0.229	0.324	0.307	0.294	0.304	0.297	0.297	0.29	0.27	0.376	0.382	0.281
match 795	0.54	0.732	0.626	0.755	0.668	0.626	0.47	0.491	0.543	0.616	0.489	0.534	0.593	0.626	0.555	0.519	0.556	0.53	0.481	0.629	0.572	0.586	0.617	0.566	0.587	0.519	0.517	0.642	0.707	0.615
match 796	0.187	0.269	0.244	0.299	0.28	0.244	0.241	0.192	0.206	0.213	0.197	0.209	0.227	0.226	0.217	0.2	0.224	0.231	0.195	0.276	0.254	0.243	0.29	0.264	0.252	0.23	0.184	0.24	0.263	0.231
match 797	0.454	0.585	0.499	0.585	0.54	0.499	0.436	0.441	0.469	0.5	0.438	0.454	0.482	0.533	0.486	0.469	0.487	0.478	0.437	0.574	0.512	0.508	0.553	0.503	0.51	0.473	0.448	0.559	0.591	0.502
match 798	0.405	0.438	0.519	0.462	0.579	0.519	0.176	0.379	0.398	0.413	0.389	0.409	0.458	0.406	0.383	0.389	0.405	0.404	0.38	0.524	0.451	0.459	0.549	0.468	0.47	0.399	0.373	0.437	0.45	0.47
match 799	0.309	0.541	0.432	0.559	0.467	0.431	0.447	0.286	0.348	0.411	0.283	0.339	0.406	0.398	0.335	0.312	0.346	0.314	0.267	0.465	0.397	0.402	0.445	0.39	0.404	0.32	0.309	0.442	0.511	0.394
match 800	0.377	0.465	0.427	0.467	0.441	0.426	0.296	0.344	0.365	0.386	0.344	0.365	0.408	0.426	0.4	0.374	0.402	0.384	0.351	0.425	0.39	0.402	0.409	0.383	0.404	0.394	0.383	0.449	0.421	0.4
match 801	0.356	0.556	0.484	0.566	0.515	0.484	0.398	0.353	0.393	0.439	0.351	0.38	0.419	0.453	0.397	0.362	0.417	0.391	0.342	0.484	0.41	0.395	0.47	0.403	0.397	0.382	0.353	0.471	0.52	0.452
match 802	0.283	0.381	0.363	0.405	0.398	0.362	0.253	0.254	0.275	0.306	0.262	0.279	0.322	0.325	0.305	0.281	0.309	0.298	0.252	0.373	0.331	0.324	0.391	0.343	0.333	0.299	0.279	0.368	0.375	0.336
match 803	0.402	0.429	0.476	0.431	0.489	0.475	0.269	0.389	0.408	0.417	0.396	0.414	0.452	0.448	0.435	0.405	0.436	0.427	0.388	0.432	0.41	0.445	0.444	0.422	0.454	0.418	0.401	0.454	0.464	0.451
match 804	0.416	0.425	0.47	0.411	0.502	0.47	0.195	0.426	0.444	0.453	0.424	0.435	0.451	0.454	0.435	0.415	0.455	0.45	0.415	0.484	0.436	0.453	0.463	0.427	0.454	0.447	0.436	0.492	0.45	0.46
match 805	0.192	0.318	0.265	0.345	0.309	0.264	0.246	0.116	0.141	0.178	0.122	0.144	0.2	0.193	0.167	0.138	0.182	0.161	0.123	0.272	0.246	0.24	0.285	0.257	0.25	0.153	0.139	0.213	0.238	0.213
match 806	0.408	0.377	0.455	0.362	0.47	0.455	0.173	0.402	0.408	0.393	0.409	0.417	0.429	0.428	0.431	0.425	0.442	0.452	0.422	0.451	0.425	0.445	0.47	0.441	0.455	0.44	0.398	0.457	0.388	0.435
match 807	0.463	0.562	0.547	0.55	0.587	0.547	0.311	0.438	0.462	0.49	0.436	0.454	0.493	0.521	0.482	0.457	0.494	0.472	0.438	0.558	0.521	0.527	0.545	0.516	0.528	0.45	0.44	0.532	0.572	0.529
match 808	0.323	0.365	0.359	0.359	0.363	0.358	0.219	0.264	0.291	0.309	0.271	0.302	0.334	0.344	0.308	0.274	0.333	0.308	0.253	0.363	0.344	0.369	0.385	0.357	0.378	0.291	0.278	0.398	0.377	0.367
match 809	0.269	0.46	0.4	0.469	0.437	0.4	0.269	0.231	0.274	0.325	0.238	0.282	0.34	0.348	0.294	0.26	0.307	0.275	0.223	0.304	0.263	0.304	0.326	0.277	0.313	0.248	0.258	0.37	0.421	0.348
match 810	0.52	0.684	0.604	0.669	0.614	0.604	0.496	0.504	0.56	0.623	0.504	0.552	0.614	0.607	0.539	0.499	0.548	0.517	0.46	0.662	0.604	0.609	0.645	0.595	0.61	0.522	0.52	0.633	0.673	0.586
match 811	0.488	0.633	0.552	0.628	0.585	0.552	0.449	0.425	0.472	0.534	0.424	0.469	0.532	0.521	0.467	0.439	0.485	0.458	0.424	0.646	0.58	0.585	0.632	0.573	0.586	0.44	0.437	0.538	0.589	0.535
match 812	0.221	0.406	0.295	0.409	0.362	0.295	0.338	0.201	0.246	0.293	0.21	0.258	0.294	0.31	0.237	0.195	0.257	0.213	0.153	0.324	0.293	0.293	0.344	0.307	0.304	0.219	0.225	0.345	0.381	0.286
match 813	0.22	0.352	0.269	0.347	0.313	0.269	0.272	0.183	0.214	0.255	0.18	0.202	0.231	0.253	0.224	0.196	0.23	0.223	0.177	0.331	0.285	0.29	0.307	0.277	0.293	0.199	0.182	0.271	0.296	0.235
match 814	0.42	0.406	0.425	0.374	0.435	0.425	0.238	0.338	0.35	0.366	0.345	0.351	0.377	0.405	0.387	0.375	0.4	0.385	0.358	0.459	0.431	0.434	0.474	0.442	0.442	0.38	0.356	0.433	0.432	0.442
match 815	0.475	0.624	0.556	0.599	0.591	0.555	0.437	0.48	0.532	0.585	0.477	0.523	0.566	0.579	0.521	0.48	0.54	0.513	0.453	0.626	0.545	0.528	0.607	0.54	0.53	0.506	0.493	0.622	0.672	0.586
match 816	0.231	0.347	0.34	0.37	0.386	0.339	0.176	0.172	0.192	0.223	0.18	0.207	0.259	0.257	0.229	0.21	0.248	0.226	0.195	0.295	0.252	0.278	0.311	0.266	0.288	0.208	0.192	0.267	0.267	0.265
match 817	0.477	0.475	0.481	0.449	0.491	0.481	0.28	0.401	0.427	0.46	0.399	0.421	0.455	0.468	0.437	0.43	0.447	0.435	0.407	0.596	0.547	0.542	0.59	0.545	0.543	0.44	0.407	0.497	0.485	0.474
match 818	0.332	0.398	0.359	0.382	0.364	0.358	0.265	0.337	0.352	0.363	0.338	0.357	0.379	0.389	0.361	0.34	0.364	0.355	0.323	0.415	0.378	0.383	0.397	0.374	0.385	0.357	0.335	0.424	0.439	0.366
match 819	0.381	0.517	0.489	0.536	0.539	0.489	0.31	0.34	0.367	0.402	0.348	0.377	0.432	0.434	0.4	0.388	0.41	0.394	0.359	0.483	0.439	0.453	0.502	0.453	0.462	0.382	0.361	0.454	0.479	0.436
match 820	0.409	0.559	0.473	0.552	0.487	0.472	0.418	0.377	0.416	0.455	0.375	0.408	0.466	0.48	0.425	0.404	0.435	0.403	0.371	0.517	0.467	0.465	0.508	0.464	0.466	0.424	0.41	0.522	0.555	0.465
match 821	0.287	0.305	0.308	0.307	0.317	0.307	0.207	0.222	0.239	0.257	0.229	0.244	0.266	0.296	0.283	0.259	0.281	0.281	0.233	0.37	0.345	0.344	0.39	0.357	0.353	0.27	0.235	0.309	0.349	0.305
match 822	0.412	0.586	0.448	0.576	0.487	0.447	0.471	0.418	0.458	0.502	0.414	0.444	0.464	0.512	0.458	0.423	0.449	0.431	0.386	0.536	0.485	0.47	0.512	0.476	0.472	0.45	0.435	0.547	0.578	0.453
match 823	0.487	0.448	0.489	0.42	0.485	0.488	0.194	0.384	0.387	0.393	0.382	0.385	0.409	0.46	0.452	0.44	0.468	0.473	0.428	0.503	0.483	0.485	0.494	0.48	0.487	0.419	0.394	0.47	0.47	0.484
match 824	0.427	0.557	0.542	0.548	0.583	0.542	0.34	0.413	0.452	0.489	0.423	0.462	0.515	0.505	0.443	0.42	0.463	0.428	0.385	0.581	0.552	0.554	0.599	0.564	0.563	0.429	0.417	0.522	0.531	0.51
match 825	0.297	0.409	0.327	0.413	0.354	0.326	0.327	0.29	0.316	0.339	0.29	0.312	0.348	0.35	0.322	0.302	0.319	0.311	0.277	0.381	0.349	0.369	0.366	0.343	0.371	0.332	0.308	0.391	0.41	0.323
match 826	0.261	0.381	0.345	0.41	0.392	0.344	0.261	0.217	0.243	0.278	0.224	0.249	0.297	0.307	0.263	0.24	0.271	0.249	0.208	0.352	0.312	0.315	0.366	0.325	0.325	0.254	0.247	0.356	0.368	0.331
match 827	0.437	0.434	0.432	0.402	0.413	0.431	0.259	0.388	0.408	0.425	0.397	0.42	0.445	0.441	0.438	0.443	0.441	0.448	0.413	0.445	0.445	0.468	0.462	0.456	0.477	0.434	0.4	0.463	0.471	0.436
match 828	0.472	0.516	0.568	0.512	0.601	0.567	0.281	0.44	0.482	0.515	0.448	0.492	0.547	0.505	0.471	0.453	0.496	0.467	0.437	0.615	0.554	0.551	0.63	0.566	0.561	0.467	0.461	0.55	0.536	0.538
match 829	0.27	0.527	0.355	0.537	0.386	0.355	0.465	0.298	0.351	0.413	0.296	0.34	0.381	0.376	0.305	0.278	0.304	0.275	0.235	0.377	0.326	0.328	0.364	0.322	0.33	0.307	0.3	0.433	0.475	0.344
match 830	0.259	0.403	0.314	0.442	0.347	0.313	0.363	0.228	0.238	0.26	0.236	0.256	0.286	0.279	0.265	0.256	0.241	0.25	0.241	0.358	0.325	0.313	0.37	0.338	0.322	0.277	0.253	0.322	0.342	0.29
match 831	0.35	0.559	0.404	0.586	0.439	0.404	0.475	0.331	0.373	0.434	0.331	0.372	0.429	0.406	0.349	0.321	0.337	0.322	0.289	0.467	0.419	0.409	0.449	0.416	0.411	0.35	0.349	0.448	0.535	0.394
match 832	0.568	0.783	0.672	0.809	0.709	0.671	0.596	0.604	0.662	0.726	0.601	0.647	0.693	0.691	0.643	0.616	0.613	0.611	0.58	0.693	0.621	0.624	0.671	0.612	0.625	0.632	0.624	0.742	0.72	0.644
match 833	0.594	0.616	0.583	0.601	0.587	0.582	0.384	0.479	0.514	0.557	0.477	0.503	0.559	0.603	0.56	0.522	0.568	0.54	0.482	0.665	0.61	0.633	0.654	0.608	0.634	0.525	0.501	0.605	0.697	0.606
match 834	0.474	0.563	0.499	0.552	0.503	0.498	0.391	0.414	0.447	0.495	0.423	0.459	0.512	0.508	0.473	0.443	0.473	0.46	0.406	0.555	0.527	0.527	0.585	0.543	0.536	0.449	0.427	0.524	0.538	0.491
match 835	0.326	0.385	0.436	0.408	0.485	0.435	0.138	0.299	0.303	0.315	0.308	0.32	0.373	0.34	0.323	0.297	0.346	0.328	0.308	0.418	0.394	0.392	0.442	0.406	0.401	0.329	0.321	0.375	0.349	0.386
match 836	0.341	0.527	0.508	0.537	0.549	0.507	0.324	0.35	0.389	0.434	0.359	0.403	0.461	0.445	0.389	0.354	0.422	0.384	0.34	0.454	0.411	0.409	0.473	0.424	0.418	0.374	0.383	0.506	0.49	0.476
match 837	0.499	0.42	0.484	0.396	0.487	0.484	0.135	0.379	0.387	0.393	0.388	0.405	0.441	0.44	0.449	0.43	0.454	0.462	0.413	0.494	0.467	0.509	0.524	0.486	0.519	0.413	0.409	0.459	0.423	0.48
match 838	0.683	0.762	0.732	0.735	0.769	0.731	0.469	0.629	0.67	0.711	0.626	0.661	0.699	0.737	0.678	0.645	0.693	0.673	0.622	0.77	0.714	0.727	0.764	0.707	0.727	0.658	0.653	0.758	0.817	0.745
match 839	0.484	0.671	0.559	0.638	0.576	0.558	0.453	0.469	0.5	0.556	0.467	0.492	0.524	0.554	0.51	0.499	0.509	0.498	0.468	0.574	0.546	0.54	0.561	0.541	0.542	0.5	0.479	0.587	0.653	0.552
match 840	0.314	0.492	0.351	0.537	0.387	0.35	0.439	0.289	0.33	0.378	0.287	0.317	0.357	0.373	0.317	0.282	0.301	0.278	0.247	0.4	0.365	0.368	0.38	0.358	0.37	0.307	0.304	0.394	0.488	0.348
match 841	0.401	0.562	0.513	0.561	0.522	0.512	0.394	0.405	0.443	0.487	0.414	0.452	0.504	0.471	0.429	0.396	0.439	0.411	0.373	0.512	0.47	0.472	0.532	0.485	0.482	0.424	0.416	0.491	0.517	0.466
match 842	0.345	0.477	0.427	0.497	0.475	0.426	0.328	0.315	0.335	0.362	0.322	0.342	0.386	0.377	0.35	0.318	0.349	0.338	0.3	0.364	0.347	0.382	0.377	0.358	0.391	0.329	0.329	0.393	0.415	0.397
match 843	0.367	0.469	0.459	0.482	0.499	0.459	0.313	0.326	0.358	0.395	0.335	0.364	0.404	0.4	0.353	0.332	0.378	0.357	0.314	0.517	0.463	0.46	0.533	0.477	0.471	0.337	0.32	0.42	0.452	0.428
match 844	0.316	0.526	0.387	0.577	0.433	0.387	0.412	0.322	0.354	0.392	0.321	0.347	0.379	0.385	0.349	0.33	0.319	0.322	0.295	0.409	0.373	0.389	0.393	0.37	0.391	0.355	0.346	0.425	0.482	0.358
match 845	0.417	0.535	0.525	0.546	0.58	0.525	0.307	0.411	0.452	0.488	0.42	0.461	0.51	0.479	0.428	0.413	0.449	0.421	0.391	0.559	0.502	0.517	0.59	0.517	0.526	0.44	0.423	0.523	0.527	0.492
match 846	0.29	0.228	0.239	0.219	0.263	0.239	0.111	0.233	0.225	0.206	0.231	0.218	0.218	0.251	0.266	0.271	0.252	0.277	0.252	0.29	0.262	0.291	0.269	0.254	0.293	0.272	0.239	0.273	0.283	0.241
match 847	0.511	0.441	0.469	0.426	0.459	0.468	0.216	0.374	0.384	0.404	0.373	0.385	0.429	0.417	0.425	0.431	0.417	0.449	0.419	0.535	0.512	0.53	0.524	0.509	0.532	0.41	0.384	0.426	0.439	0.46
match 848	0.315	0.37	0.38	0.377	0.39	0.379	0.235	0.269	0.281	0.301	0.277	0.298	0.342	0.332	0.3	0.278	0.327	0.312	0.266	0.381	0.334	0.347	0.396	0.346	0.357	0.296	0.272	0.357	0.364	0.363
match 849	0.36	0.49	0.427	0.486	0.457	0.426	0.382	0.36	0.394	0.426	0.367	0.392	0.428	0.415	0.396	0.384	0.383	0.385	0.359	0.439	0.424	0.433	0.444	0.433	0.442	0.384	0.356	0.43	0.46	0.391
match 850	0.641	0.707	0.652	0.643	0.639	0.652	0.432	0.597	0.641	0.685	0.593	0.634	0.67	0.671	0.633	0.598	0.641	0.622	0.568	0.729	0.681	0.681	0.713	0.676	0.682	0.606	0.611	0.691	0.711	0.673
match 851	0.332	0.407	0.355	0.425	0.379	0.355	0.297	0.307	0.336	0.363	0.307	0.328	0.364	0.373	0.351	0.328	0.329	0.337	0.298	0.443	0.391	0.404	0.424	0.384	0.406	0.324	0.322	0.387	0.406	0.341
match 852	0.285	0.449	0.358	0.456	0.394	0.357	0.359	0.258	0.285	0.321	0.265	0.291	0.328	0.364	0.313	0.274	0.312	0.281	0.242	0.353	0.34	0.357	0.374	0.352	0.366	0.293	0.284	0.399	0.425	0.339
match 853	0.301	0.318	0.3	0.313	0.308	0.299	0.19	0.266	0.265	0.254	0.271	0.268	0.284	0.306	0.306	0.278	0.295	0.293	0.262	0.299	0.3	0.345	0.308	0.309	0.353	0.302	0.276	0.337	0.347	0.3
match 854	0.428	0.557	0.495	0.521	0.519	0.495	0.382	0.389	0.437	0.494	0.386	0.423	0.447	0.488	0.432	0.407	0.45	0.423	0.37	0.49	0.449	0.469	0.466	0.439	0.47	0.413	0.401	0.516	0.569	0.498
match 855	0.539	0.674	0.591	0.628	0.587	0.591	0.521	0.523	0.573	0.636	0.533	0.577	0.617	0.606	0.564	0.54	0.559	0.548	0.498	0.592	0.566	0.583	0.609	0.579	0.593	0.544	0.523	0.628	0.667	0.598
match 856	0.353	0.39	0.37	0.362	0.385	0.37	0.236	0.267	0.273	0.296	0.275	0.279	0.318	0.3	0.29	0.281	0.294	0.298	0.264	0.39	0.37	0.394	0.416	0.387	0.404	0.296	0.268	0.309	0.353	0.353
match 857	0.499	0.639	0.625	0.634	0.651	0.624	0.381	0.483	0.515	0.548	0.492	0.528	0.569	0.596	0.54	0.505	0.562	0.519	0.471	0.603	0.545	0.544	0.633	0.564	0.554	0.525	0.52	0.638	0.648	0.621
match 858	0.436	0.499	0.482	0.479	0.494	0.482	0.325	0.423	0.472	0.508	0.432	0.476	0.518	0.468	0.429	0.396	0.453	0.426	0.369	0.552	0.519	0.503	0.568	0.532	0.512	0.448	0.437	0.515	0.543	0.499
match 859	0.45	0.515	0.456	0.481	0.462	0.455	0.347	0.4	0.419	0.451	0.398	0.414	0.442	0.467	0.447	0.436	0.438	0.45	0.406	0.619	0.563	0.535	0.6	0.557	0.536	0.429	0.411	0.49	0.501	0.457
match 860	0.355	0.387	0.403	0.415	0.431	0.403	0.187	0.287	0.298	0.306	0.297	0.312	0.341	0.386	0.367	0.332	0.375	0.358	0.306	0.411	0.365	0.39	0.429	0.379	0.399	0.346	0.318	0.399	0.413	0.383
match 861	0.308	0.501	0.4	0.494	0.428	0.4	0.403	0.28	0.339	0.396	0.287	0.341	0.393	0.386	0.32	0.287	0.334	0.291	0.251	0.412	0.353	0.381	0.436	0.368	0.391	0.293	0.29	0.414	0.471	0.38
match 862	0.31	0.378	0.361	0.387	0.395	0.361	0.266	0.307	0.315	0.332	0.316	0.327	0.36	0.323	0.305	0.295	0.306	0.31	0.28	0.409	0.364	0.366	0.425	0.377	0.376	0.316	0.282	0.331	0.326	0.311
match 863	0.401	0.496	0.521	0.515	0.562	0.52	0.27	0.364	0.391	0.414	0.372	0.401	0.445	0.454	0.417	0.384	0.444	0.411	0.379	0.475	0.454	0.462	0.501	0.47	0.471	0.396	0.399	0.493	0.457	0.491
match 864	0.37	0.469	0.508	0.479	0.562	0.507	0.285	0.359	0.395	0.436	0.367	0.399	0.452	0.43	0.385	0.351	0.432	0.396	0.348	0.537	0.464	0.447	0.564	0.479	0.457	0.391	0.364	0.473	0.475	0.488
match 865	0.449	0.644	0.536	0.644	0.579	0.535	0.471	0.393	0.444	0.511	0.392	0.437	0.49	0.539	0.466	0.408	0.471	0.425	0.364	0.535	0.461	0.471	0.531	0.459	0.473	0.424	0.424	0.56	0.653	0.541
match 866	0.454	0.688	0.567	0.703	0.644	0.566	0.519	0.447	0.503	0.57	0.445	0.495	0.566	0.549	0.473	0.427	0.481	0.442	0.398	0.63	0.54	0.545	0.618	0.538	0.546	0.456	0.468	0.588	0.647	0.55
match 867	0.553	0.577	0.616	0.571	0.634	0.615	0.288	0.471	0.485	0.515	0.48	0.502	0.554	0.558	0.541	0.517	0.55	0.553	0.493	0.55	0.525	0.555	0.576	0.541	0.565	0.498	0.475	0.564	0.562	0.58
match 868	0.305	0.379	0.338	0.376	0.378	0.338	0.289	0.282	0.292	0.292	0.28	0.281	0.292	0.328	0.308	0.294	0.305	0.309	0.279	0.438	0.37	0.368	0.42	0.365	0.37	0.322	0.283	0.346	0.391	0.322
match 869	0.446	0.494	0.486	0.474	0.481	0.485	0.314	0.386	0.402	0.421	0.393	0.411	0.452	0.467	0.436	0.422	0.449	0.437	0.408	0.536	0.505	0.504	0.552	0.519	0.513	0.425	0.408	0.497	0.515	0.493
match 870	0.441	0.62	0.526	0.656	0.583	0.525	0.463	0.366	0.401	0.453	0.363	0.388	0.442	0.501	0.445	0.402	0.452	0.429	0.368	0.574	0.511	0.507	0.566	0.506	0.508	0.404	0.398	0.524	0.57	0.513
match 871	0.281	0.356	0.316	0.37	0.346	0.315	0.248	0.223	0.251	0.273	0.221	0.243	0.267	0.306	0.291	0.268	0.287	0.283	0.238	0.334	0.309	0.325	0.32	0.304	0.327	0.268	0.254	0.339	0.355	0.293
match 872	0.35	0.4	0.391	0.392	0.414	0.39	0.262	0.357	0.382	0.392	0.365	0.389	0.418	0.403	0.377	0.342	0.379	0.37	0.317	0.426	0.395	0.403	0.447	0.407	0.413	0.361	0.361	0.424	0.454	0.39
match 873	0.406	0.525	0.417	0.524	0.429	0.416	0.436	0.36	0.381	0.412	0.368	0.387	0.42	0.45	0.416	0.383	0.409	0.404	0.357	0.458	0.422	0.433	0.475	0.435	0.442	0.394	0.366	0.466	0.509	0.431
match 874	0.503	0.552	0.53	0.539	0.529	0.529	0.353	0.472	0.488	0.504	0.47	0.484	0.512	0.544	0.514	0.496	0.517	0.513	0.471	0.552	0.497	0.529	0.536	0.491	0.53	0.499	0.488	0.568	0.603	0.537
match 875	0.547	0.47	0.535	0.465	0.553	0.535	0.262	0.486	0.515	0.521	0.483	0.502	0.533	0.53	0.521	0.496	0.535	0.53	0.482	0.666	0.624	0.624	0.651	0.619	0.625	0.537	0.482	0.545	0.498	0.523
match 876	0.496	0.609	0.627	0.61	0.673	0.627	0.317	0.521	0.566	0.611	0.52	0.553	0.596	0.594	0.539	0.512	0.561	0.528	0.485	0.677	0.609	0.587	0.67	0.604	0.588	0.555	0.518	0.636	0.66	0.6
match 877	0.234	0.449	0.278	0.458	0.31	0.277	0.436	0.217	0.244	0.293	0.216	0.233	0.266	0.297	0.253	0.228	0.244	0.234	0.197	0.299	0.284	0.274	0.279	0.28	0.277	0.248	0.214	0.316	0.39	0.263
match 878	0.336	0.393	0.37	0.366	0.397	0.37	0.257	0.319	0.347	0.366	0.317	0.337	0.345	0.383	0.336	0.299	0.365	0.344	0.289	0.407	0.377	0.367	0.391	0.368	0.369	0.337	0.32	0.411	0.413	0.403
match 879	0.378	0.387	0.392	0.393	0.411	0.391	0.205	0.344	0.344	0.344	0.345	0.344	0.365	0.393	0.382	0.37	0.371	0.385	0.359	0.442	0.406	0.421	0.43	0.4	0.423	0.388	0.362	0.412	0.43	0.388
match 880	0.39	0.464	0.491	0.467	0.53	0.49	0.273	0.37	0.407	0.442	0.379	0.415	0.463	0.467	0.431	0.396	0.447	0.433	0.359	0.454	0.416	0.432	0.479	0.434	0.442	0.387	0.386	0.488	0.497	0.482
match 881	0.257	0.39	0.335	0.393	0.39	0.335	0.279	0.251	0.273	0.308	0.259	0.282	0.32	0.327	0.288	0.248	0.292	0.272	0.215	0.302	0.264	0.267	0.311	0.275	0.277	0.263	0.266	0.343	0.393	0.332
match 882	0.403	0.537	0.454	0.541	0.464	0.452	0.431	0.366	0.409	0.449	0.362	0.389	0.429	0.492	0.442	0.405	0.434	0.405	0.363	0.548	0.491	0.486	0.531	0.485	0.488	0.424	0.413	0.528	0.563	0.465
match 883	0.614	0.676	0.599	0.617	0.574	0.598	0.418	0.55	0.57	0.595	0.547	0.56	0.592	0.623	0.598	0.571	0.583	0.582	0.545	0.629	0.597	0.626	0.624	0.593	0.627	0.595	0.582	0.664	0.697	0.636
match 884	0.374	0.585	0.48	0.573	0.504	0.479	0.457	0.327	0.382	0.442	0.335	0.381	0.438	0.464	0.396	0.36	0.406	0.366	0.308	0.464	0.43	0.446	0.479	0.442	0.456	0.344	0.349	0.488	0.559	0.481
match 885	0.316	0.462	0.349	0.486	0.362	0.348	0.404	0.261	0.29	0.321	0.258	0.275	0.311	0.381	0.337	0.304	0.325	0.308	0.267	0.453	0.407	0.406	0.437	0.398	0.408	0.316	0.288	0.406	0.475	0.344
match 886	0.336	0.432	0.322	0.444	0.351	0.321	0.334	0.281	0.301	0.325	0.278	0.292	0.31	0.358	0.317	0.29	0.301	0.295	0.259	0.407	0.384	0.394	0.392	0.379	0.396	0.291	0.27	0.364	0.433	0.322
match 887	0.339	0.388	0.415	0.377	0.451	0.415	0.175	0.285	0.32	0.363	0.293	0.334	0.381	0.342	0.337	0.326	0.352	0.353	0.316	0.425	0.374	0.383	0.447	0.389	0.393	0.328	0.304	0.382	0.378	0.399
match 888	0.327	0.5	0.435	0.519	0.474	0.434	0.374	0.307	0.34	0.392	0.304	0.331	0.397	0.417	0.358	0.318	0.375	0.339	0.292	0.443	0.378	0.391	0.422	0.372	0.393	0.322	0.328	0.463	0.496	0.421
match 889	0.146	0.247	0.163	0.258	0.192	0.163	0.295	0.104	0.121	0.142	0.11	0.119	0.15	0.143	0.13	0.119	0.122	0.126	0.103	0.272	0.227	0.233	0.279	0.239	0.243	0.146	0.118	0.189	0.198	0.151
match 890	0.384	0.448	0.394	0.431	0.406	0.393	0.336	0.308	0.344	0.382	0.318	0.361	0.418	0.379	0.339	0.324	0.358	0.336	0.299	0.432	0.417	0.431	0.448	0.43	0.44	0.318	0.318	0.405	0.449	0.402
match 891	0.391	0.417	0.418	0.407	0.437	0.417	0.267	0.311	0.323	0.343	0.319	0.331	0.379	0.388	0.37	0.355	0.382	0.376	0.339	0.417	0.38	0.399	0.434	0.393	0.408	0.348	0.326	0.392	0.407	0.415
match 892	0.409	0.596	0.474	0.611	0.504	0.473	0.481	0.396	0.428	0.474	0.403	0.435	0.477	0.469	0.425	0.397	0.412	0.398	0.363	0.463	0.448	0.455	0.483	0.459	0.463	0.434	0.415	0.491	0.559	0.463
match 893	0.287	0.457	0.38	0.484	0.421	0.38	0.353	0.302	0.349	0.408	0.298	0.335	0.372	0.379	0.313	0.298	0.315	0.297	0.262	0.416	0.36	0.354	0.397	0.353	0.356	0.311	0.288	0.405	0.418	0.339
match 894	0.395	0.507	0.394	0.5	0.406	0.393	0.423	0.367	0.397	0.433	0.368	0.392	0.42	0.447	0.415	0.38	0.399	0.394	0.345	0.405	0.372	0.407	0.389	0.368	0.409	0.39	0.382	0.461	0.496	0.411
match 895	0.353	0.403	0.409	0.396	0.442	0.409	0.216	0.317	0.339	0.364	0.314	0.33	0.367	0.353	0.344	0.336	0.359	0.367	0.329	0.454	0.41	0.417	0.445	0.405	0.419	0.326	0.303	0.362	0.393	0.369
match 896	0.344	0.416	0.411	0.416	0.444	0.411	0.28	0.359	0.385	0.406	0.359	0.38	0.399	0.401	0.359	0.343	0.371	0.351	0.324	0.425	0.376	0.375	0.408	0.369	0.377	0.386	0.364	0.45	0.448	0.399
match 897	0.293	0.372	0.39	0.366	0.411	0.39	0.175	0.288	0.298	0.322	0.296	0.31	0.351	0.298	0.29	0.288	0.299	0.305	0.284	0.359	0.305	0.303	0.378	0.316	0.312	0.32	0.285	0.328	0.335	0.35
match 898	0.392	0.518	0.433	0.526	0.465	0.432	0.405	0.342	0.382	0.419	0.339	0.366	0.405	0.476	0.44	0.39	0.422	0.408	0.341	0.501	0.437	0.457	0.484	0.431	0.459	0.387	0.373	0.493	0.547	0.423
match 899	0.473	0.516	0.441	0.526	0.437	0.44	0.399	0.46	0.469	0.474	0.457	0.459	0.471	0.524	0.505	0.472	0.486	0.49	0.446	0.542	0.508	0.52	0.527	0.502	0.522	0.491	0.46	0.528	0.524	0.452
match 900	0.36	0.447	0.417	0.457	0.445	0.416	0.293	0.304	0.314	0.344	0.313	0.329	0.369	0.366	0.353	0.326	0.356	0.362	0.313	0.436	0.397	0.418	0.455	0.409	0.427	0.337	0.311	0.374	0.377	0.378
match 901	0.327	0.468	0.382	0.489	0.421	0.381	0.359	0.279	0.309	0.344	0.287	0.318	0.354	0.387	0.348	0.318	0.342	0.318	0.279	0.409	0.378	0.383	0.422	0.391	0.391	0.335	0.313	0.42	0.465	0.375
match 902	0.304	0.367	0.329	0.358	0.346	0.328	0.233	0.259	0.274	0.298	0.27	0.295	0.331	0.328	0.304	0.287	0.301	0.298	0.263	0.327	0.299	0.324	0.34	0.312	0.332	0.29	0.294	0.364	0.356	0.327
match 903	0.525	0.559	0.595	0.539	0.614	0.594	0.304	0.476	0.505	0.524	0.484	0.518	0.56	0.552	0.51	0.481	0.544	0.506	0.465	0.575	0.544	0.559	0.602	0.56	0.568	0.494	0.489	0.568	0.607	0.586
match 904	0.275	0.414	0.321	0.408	0.339	0.321	0.314	0.23	0.275	0.331	0.229	0.273	0.332	0.316	0.271	0.255	0.281	0.274	0.229	0.388	0.335	0.344	0.379	0.331	0.346	0.247	0.235	0.35	0.373	0.3
match 905	0.34	0.52	0.386	0.507	0.39	0.385	0.468	0.363	0.397	0.437	0.359	0.377	0.402	0.423	0.378	0.362	0.366	0.356	0.33	0.428	0.41	0.409	0.406	0.404	0.411	0.368	0.348	0.447	0.459	0.371
match 906	0.399	0.47	0.488	0.486	0.542	0.487	0.285	0.337	0.371	0.407	0.347	0.386	0.443	0.423	0.377	0.354	0.397	0.378	0.325	0.435	0.402	0.419	0.462	0.417	0.429	0.362	0.351	0.441	0.46	0.461
match 907	0.411	0.469	0.47	0.445	0.46	0.47	0.279	0.422	0.441	0.443	0.429	0.443	0.453	0.484	0.446	0.41	0.461	0.434	0.397	0.462	0.441	0.471	0.479	0.452	0.481	0.438	0.425	0.505	0.488	0.464
match 908	0.397	0.605	0.552	0.617	0.618	0.552	0.352	0.441	0.496	0.554	0.44	0.49	0.536	0.526	0.457	0.422	0.477	0.438	0.4	0.552	0.497	0.498	0.544	0.492	0.499	0.452	0.452	0.572	0.554	0.517
match 909	0.553	0.647	0.592	0.608	0.588	0.592	0.463	0.525	0.56	0.607	0.522	0.546	0.585	0.603	0.556	0.533	0.568	0.55	0.501	0.667	0.615	0.604	0.644	0.607	0.605	0.561	0.541	0.644	0.675	0.596
match 910	0.486	0.616	0.571	0.618	0.617	0.571	0.383	0.481	0.524	0.565	0.48	0.515	0.556	0.571	0.525	0.492	0.522	0.512	0.456	0.598	0.534	0.54	0.584	0.526	0.541	0.503	0.492	0.583	0.572	0.533
match 911	0.398	0.622	0.492	0.644	0.535	0.491	0.474	0.352	0.403	0.466	0.351	0.398	0.455	0.483	0.437	0.409	0.433	0.419	0.378	0.556	0.498	0.486	0.541	0.495	0.487	0.406	0.391	0.525	0.571	0.476
match 912	0.362	0.54	0.402	0.548	0.424	0.401	0.384	0.288	0.324	0.368	0.288	0.321	0.367	0.419	0.36	0.339	0.357	0.331	0.303	0.433	0.4	0.423	0.422	0.395	0.425	0.323	0.306	0.433	0.469	0.382
match 913	0.343	0.502	0.371	0.537	0.42	0.371	0.427	0.336	0.378	0.424	0.335	0.37	0.394	0.428	0.392	0.358	0.371	0.37	0.324	0.45	0.401	0.394	0.433	0.397	0.396	0.369	0.365	0.475	0.505	0.383
match 914	0.479	0.578	0.505	0.571	0.514	0.504	0.403	0.483	0.516	0.54	0.481	0.514	0.547	0.532	0.511	0.497	0.486	0.489	0.459	0.521	0.495	0.52	0.507	0.491	0.521	0.515	0.502	0.575	0.582	0.507
match 915	0.485	0.501	0.558	0.471	0.587	0.557	0.234	0.449	0.475	0.494	0.458	0.484	0.533	0.505	0.468	0.453	0.499	0.475	0.438	0.53	0.505	0.535	0.545	0.519	0.545	0.454	0.45	0.526	0.507	0.536
match 916	0.607	0.655	0.694	0.628	0.737	0.694	0.358	0.569	0.617	0.648	0.58	0.628	0.661	0.652	0.618	0.603	0.634	0.616	0.573	0.667	0.631	0.647	0.691	0.647	0.657	0.603	0.603	0.673	0.654	0.665
match 917	0.478	0.58	0.595	0.551	0.611	0.594	0.331	0.477	0.52	0.557	0.488	0.537	0.592	0.566	0.527	0.485	0.547	0.504	0.46	0.49	0.468	0.496	0.514	0.485	0.506	0.52	0.52	0.611	0.549	0.576
match 918	0.475	0.551	0.535	0.524	0.561	0.534	0.292	0.423	0.455	0.496	0.421	0.449	0.498	0.52	0.486	0.449	0.501	0.483	0.436	0.587	0.539	0.538	0.573	0.531	0.54	0.455	0.457	0.556	0.512	0.519
match 919	0.412	0.699	0.538	0.7	0.57	0.538	0.551	0.444	0.506	0.575	0.441	0.487	0.55	0.551	0.477	0.443	0.47	0.443	0.408	0.531	0.481	0.485	0.509	0.472	0.487	0.464	0.468	0.597	0.649	0.512
match 920	0.442	0.458	0.534	0.425	0.59	0.533	0.2	0.424	0.435	0.448	0.434	0.458	0.5	0.448	0.414	0.402	0.456	0.439	0.404	0.516	0.486	0.495	0.542	0.507	0.505	0.424	0.418	0.468	0.448	0.505
match 921	0.273	0.416	0.401	0.429	0.448	0.401	0.275	0.28	0.326	0.357	0.288	0.335	0.367	0.372	0.323	0.305	0.342	0.313	0.273	0.351	0.311	0.333	0.371	0.323	0.343	0.311	0.309	0.413	0.429	0.387
match 922	0.258	0.392	0.25	0.389	0.251	0.248	0.374	0.222	0.248	0.292	0.219	0.234	0.259	0.31	0.276	0.248	0.25	0.249	0.208	0.282	0.242	0.245	0.255	0.232	0.248	0.24	0.231	0.323	0.358	0.24
match 923	0.323	0.352	0.356	0.359	0.381	0.356	0.248	0.251	0.262	0.283	0.258	0.264	0.296	0.309	0.295	0.279	0.312	0.322	0.273	0.384	0.334	0.343	0.395	0.345	0.353	0.302	0.26	0.32	0.344	0.346
match 924	0.434	0.474	0.502	0.44	0.518	0.501	0.259	0.417	0.451	0.477	0.428	0.467	0.505	0.519	0.486	0.452	0.505	0.479	0.423	0.512	0.492	0.491	0.533	0.505	0.501	0.449	0.447	0.569	0.494	0.5
match 925	0.215	0.363	0.307	0.391	0.353	0.306	0.265	0.237	0.264	0.284	0.243	0.271	0.309	0.308	0.255	0.228	0.269	0.241	0.208	0.339	0.294	0.301	0.346	0.305	0.31	0.247	0.237	0.335	0.379	0.284
match 926	0.463	0.625	0.547	0.645	0.596	0.547	0.4	0.415	0.444	0.479	0.413	0.437	0.484	0.527	0.46	0.436	0.466	0.434	0.408	0.593	0.525	0.53	0.577	0.521	0.531	0.444	0.427	0.535	0.643	0.535
match 927	0.398	0.431	0.423	0.418	0.459	0.422	0.265	0.313	0.348	0.387	0.312	0.344	0.396	0.42	0.378	0.355	0.398	0.367	0.331	0.458	0.428	0.443	0.445	0.422	0.445	0.339	0.325	0.441	0.447	0.42
match 928	0.201	0.359	0.329	0.361	0.395	0.329	0.228	0.149	0.185	0.228	0.157	0.191	0.243	0.264	0.201	0.152	0.24	0.188	0.129	0.315	0.251	0.254	0.332	0.263	0.264	0.163	0.16	0.279	0.318	0.299
match 929	0.358	0.411	0.416	0.43	0.457	0.416	0.223	0.352	0.365	0.375	0.349	0.357	0.382	0.414	0.38	0.34	0.399	0.37	0.329	0.465	0.422	0.427	0.453	0.417	0.429	0.38	0.367	0.448	0.451	0.407
match 930	0.533	0.684	0.571	0.684	0.61	0.57	0.502	0.453	0.504	0.575	0.45	0.49	0.558	0.58	0.51	0.46	0.532	0.491	0.423	0.623	0.576	0.592	0.611	0.568	0.593	0.478	0.463	0.597	0.666	0.576
match 931	0.546	0.708	0.598	0.702	0.617	0.597	0.549	0.497	0.543	0.583	0.493	0.528	0.578	0.621	0.579	0.534	0.554	0.527	0.492	0.636	0.606	0.623	0.616	0.6	0.624	0.552	0.544	0.635	0.685	0.595
match 932	0.322	0.417	0.415	0.42	0.455	0.415	0.238	0.313	0.35	0.379	0.312	0.346	0.378	0.37	0.332	0.333	0.351	0.341	0.307	0.421	0.363	0.365	0.401	0.355	0.367	0.342	0.302	0.4	0.401	0.364
match 933	0.407	0.519	0.469	0.525	0.497	0.468	0.369	0.44	0.486	0.524	0.438	0.471	0.5	0.488	0.451	0.433	0.441	0.429	0.407	0.488	0.432	0.447	0.471	0.424	0.448	0.461	0.449	0.531	0.527	0.461
match 934	0.473	0.654	0.552	0.638	0.599	0.551	0.482	0.45	0.501	0.561	0.447	0.492	0.552	0.566	0.507	0.485	0.505	0.488	0.441	0.596	0.532	0.518	0.576	0.527	0.52	0.48	0.471	0.588	0.704	0.56
match 935	0.33	0.497	0.408	0.482	0.404	0.408	0.343	0.331	0.362	0.41	0.339	0.371	0.402	0.378	0.343	0.327	0.344	0.333	0.297	0.397	0.373	0.369	0.413	0.384	0.378	0.352	0.329	0.421	0.435	0.392
match 936	0.271	0.335	0.291	0.336	0.333	0.29	0.245	0.239	0.247	0.256	0.246	0.255	0.277	0.284	0.27	0.244	0.265	0.267	0.228	0.307	0.294	0.317	0.322	0.304	0.326	0.273	0.247	0.309	0.325	0.286
match 937	0.494	0.595	0.513	0.579	0.53	0.512	0.375	0.457	0.48	0.513	0.455	0.469	0.501	0.545	0.494	0.456	0.486	0.47	0.416	0.593	0.559	0.582	0.579	0.553	0.583	0.472	0.461	0.56	0.584	0.506
match 938	0.458	0.599	0.53	0.612	0.547	0.53	0.381	0.407	0.455	0.515	0.406	0.451	0.52	0.53	0.476	0.433	0.487	0.461	0.4	0.615	0.543	0.525	0.599	0.537	0.526	0.432	0.44	0.552	0.55	0.517
match 939	0.367	0.551	0.495	0.545	0.523	0.494	0.374	0.369	0.406	0.446	0.379	0.415	0.452	0.441	0.388	0.354	0.404	0.364	0.313	0.421	0.394	0.404	0.442	0.409	0.414	0.399	0.374	0.485	0.523	0.459
match 940	0.223	0.326	0.335	0.347	0.396	0.335	0.194	0.209	0.241	0.261	0.217	0.253	0.303	0.285	0.257	0.234	0.271	0.258	0.218	0.38	0.323	0.311	0.399	0.339	0.321	0.247	0.244	0.323	0.32	0.301
match 941	0.283	0.351	0.39	0.376	0.443	0.389	0.173	0.198	0.216	0.238	0.207	0.233	0.27	0.333	0.292	0.27	0.316	0.283	0.228	0.35	0.289	0.303	0.378	0.306	0.313	0.27	0.243	0.349	0.353	0.356
match 942	0.346	0.327	0.334	0.313	0.348	0.333	0.21	0.26	0.272	0.289	0.268	0.286	0.315	0.328	0.314	0.302	0.325	0.327	0.277	0.392	0.357	0.357	0.41	0.374	0.367	0.305	0.285	0.36	0.357	0.347
match 943	0.313	0.363	0.342	0.347	0.36	0.342	0.251	0.242	0.257	0.26	0.252	0.268	0.288	0.32	0.292	0.295	0.303	0.29	0.272	0.349	0.337	0.362	0.367	0.35	0.372	0.303	0.265	0.338	0.389	0.336
match 944	0.301	0.54	0.401	0.549	0.474	0.4	0.462	0.305	0.353	0.408	0.313	0.357	0.394	0.412	0.363	0.332	0.352	0.32	0.283	0.361	0.333	0.361	0.375	0.345	0.372	0.36	0.339	0.47	0.497	0.381
match 945	0.528	0.555	0.53	0.51	0.558	0.53	0.316	0.469	0.498	0.531	0.466	0.493	0.526	0.517	0.492	0.483	0.496	0.499	0.47	0.608	0.552	0.563	0.592	0.547	0.564	0.49	0.48	0.549	0.565	0.53
match 946	0.303	0.318	0.298	0.317	0.319	0.298	0.229	0.235	0.243	0.257	0.243	0.251	0.273	0.271	0.264	0.264	0.269	0.281	0.26	0.384	0.35	0.348	0.399	0.364	0.358	0.262	0.236	0.299	0.323	0.307
match 947	0.585	0.716	0.634	0.668	0.644	0.634	0.453	0.57	0.61	0.659	0.568	0.599	0.629	0.653	0.605	0.577	0.605	0.586	0.555	0.792	0.694	0.673	0.781	0.689	0.674	0.597	0.574	0.684	0.733	0.656
match 948	0.412	0.623	0.523	0.614	0.57	0.523	0.448	0.433	0.485	0.548	0.443	0.501	0.566	0.509	0.453	0.433	0.461	0.439	0.387	0.497	0.445	0.449	0.52	0.46	0.459	0.456	0.439	0.553	0.571	0.506
match 949	0.327	0.467	0.497	0.474	0.542	0.496	0.262	0.304	0.351	0.415	0.313	0.361	0.432	0.403	0.364	0.338	0.39	0.369	0.317	0.474	0.44	0.426	0.499	0.457	0.436	0.338	0.329	0.446	0.409	0.436
match 950	0.315	0.402	0.419	0.418	0.447	0.419	0.218	0.252	0.296	0.346	0.261	0.306	0.368	0.366	0.322	0.289	0.361	0.332	0.272	0.441	0.382	0.368	0.457	0.396	0.378	0.298	0.302	0.402	0.406	0.41
match 951	0.278	0.469	0.436	0.506	0.479	0.436	0.334	0.278	0.321	0.386	0.275	0.311	0.38	0.348	0.323	0.3	0.327	0.326	0.284	0.45	0.392	0.376	0.431	0.386	0.378	0.326	0.314	0.399	0.367	0.356
match 952	0.414	0.517	0.477	0.517	0.495	0.476	0.346	0.401	0.438	0.462	0.411	0.446	0.475	0.49	0.445	0.422	0.448	0.412	0.393	0.48	0.437	0.463	0.5	0.45	0.472	0.44	0.43	0.531	0.572	0.498
match 953	0.501	0.558	0.486	0.563	0.504	0.484	0.386	0.443	0.464	0.478	0.44	0.455	0.475	0.531	0.512	0.493	0.479	0.495	0.451	0.523	0.516	0.548	0.51	0.51	0.55	0.482	0.471	0.535	0.573	0.48
match 954	0.383	0.486	0.444	0.463	0.475	0.444	0.331	0.317	0.357	0.405	0.315	0.346	0.383	0.414	0.373	0.343	0.391	0.378	0.33	0.445	0.403	0.408	0.42	0.394	0.41	0.35	0.342	0.442	0.47	0.444
match 955	0.327	0.367	0.331	0.354	0.353	0.331	0.318	0.231	0.257	0.302	0.228	0.238	0.269	0.294	0.292	0.267	0.286	0.297	0.252	0.451	0.408	0.396	0.43	0.4	0.398	0.276	0.248	0.317	0.345	0.315
match 956	0.328	0.321	0.355	0.321	0.387	0.354	0.168	0.278	0.294	0.3	0.284	0.3	0.327	0.314	0.305	0.291	0.31	0.311	0.278	0.37	0.365	0.385	0.385	0.378	0.394	0.302	0.29	0.337	0.351	0.33
match 957	0.237	0.205	0.228	0.204	0.257	0.228	0.164	0.154	0.181	0.21	0.16	0.183	0.225	0.162	0.164	0.178	0.181	0.19	0.183	0.343	0.298	0.303	0.351	0.306	0.313	0.182	0.152	0.198	0.218	0.214
match 958	0.346	0.449	0.419	0.472	0.484	0.419	0.3	0.295	0.324	0.363	0.304	0.334	0.383	0.325	0.286	0.266	0.285	0.283	0.246	0.439	0.376	0.376	0.463	0.391	0.387	0.32	0.306	0.343	0.382	0.378
match 959	0.367	0.505	0.429	0.497	0.454	0.428	0.346	0.383	0.425	0.47	0.381	0.412	0.433	0.463	0.412	0.388	0.408	0.388	0.348	0.456	0.413	0.417	0.435	0.406	0.419	0.41	0.398	0.516	0.517	0.433
match 960	0.532	0.626	0.546	0.614	0.546	0.546	0.381	0.495	0.52	0.545	0.492	0.512	0.525	0.58	0.544	0.524	0.523	0.527	0.489	0.615	0.568	0.585	0.593	0.56	0.586	0.522	0.505	0.585	0.637	0.54
match 961	0.313	0.36	0.357	0.369	0.384	0.357	0.221	0.258	0.286	0.313	0.264	0.291	0.323	0.331	0.311	0.299	0.315	0.313	0.279	0.394	0.353	0.359	0.408	0.366	0.368	0.286	0.26	0.339	0.359	0.329
match 962	0.378	0.519	0.428	0.521	0.468	0.428	0.407	0.349	0.38	0.41	0.347	0.371	0.4	0.441	0.402	0.377	0.391	0.377	0.343	0.486	0.434	0.455	0.469	0.431	0.456	0.393	0.378	0.483	0.532	0.43
match 963	0.299	0.285	0.358	0.301	0.417	0.357	0.144	0.24	0.26	0.276	0.248	0.27	0.317	0.28	0.254	0.248	0.299	0.284	0.253	0.4	0.367	0.353	0.414	0.379	0.362	0.24	0.227	0.296	0.293	0.335
match 964	0.334	0.357	0.387	0.318	0.39	0.387	0.229	0.325	0.346	0.351	0.334	0.354	0.369	0.372	0.352	0.337	0.38	0.368	0.339	0.432	0.379	0.387	0.447	0.394	0.398	0.356	0.337	0.409	0.39	0.39
match 965	0.353	0.466	0.417	0.426	0.447	0.416	0.36	0.321	0.356	0.401	0.33	0.366	0.415	0.378	0.336	0.302	0.351	0.328	0.275	0.438	0.41	0.416	0.457	0.427	0.426	0.325	0.317	0.409	0.419	0.405
match 966	0.362	0.355	0.416	0.351	0.445	0.416	0.173	0.293	0.309	0.329	0.3	0.317	0.36	0.364	0.347	0.32	0.372	0.357	0.302	0.401	0.385	0.415	0.427	0.4	0.424	0.325	0.311	0.383	0.378	0.397
match 967	0.391	0.447	0.471	0.465	0.531	0.471	0.25	0.367	0.381	0.39	0.376	0.392	0.421	0.428	0.379	0.355	0.401	0.376	0.342	0.491	0.451	0.457	0.511	0.464	0.466	0.389	0.369	0.441	0.473	0.451
match 968	0.325	0.392	0.339	0.377	0.356	0.339	0.311	0.282	0.305	0.331	0.292	0.321	0.358	0.342	0.337	0.329	0.319	0.335	0.305	0.443	0.37	0.37	0.466	0.388	0.381	0.344	0.319	0.385	0.353	0.343
match 969	0.441	0.45	0.402	0.407	0.406	0.402	0.328	0.371	0.374	0.389	0.368	0.364	0.377	0.404	0.4	0.399	0.385	0.41	0.382	0.543	0.491	0.462	0.518	0.482	0.463	0.41	0.374	0.403	0.454	0.413
match 970	0.538	0.558	0.64	0.543	0.673	0.64	0.27	0.541	0.562	0.564	0.55	0.578	0.603	0.594	0.562	0.539	0.586	0.567	0.526	0.641	0.602	0.597	0.667	0.621	0.606	0.572	0.544	0.619	0.617	0.626
match 971	0.409	0.593	0.507	0.605	0.554	0.506	0.384	0.426	0.458	0.482	0.424	0.452	0.484	0.5	0.442	0.412	0.432	0.408	0.38	0.591	0.505	0.507	0.577	0.501	0.509	0.437	0.438	0.51	0.585	0.474
match 972	0.463	0.518	0.501	0.501	0.52	0.5	0.32	0.428	0.463	0.486	0.425	0.447	0.483	0.494	0.455	0.428	0.461	0.434	0.404	0.565	0.528	0.547	0.558	0.523	0.548	0.463	0.443	0.512	0.565	0.486
match 973	0.254	0.289	0.268	0.291	0.282	0.268	0.186	0.177	0.179	0.191	0.184	0.184	0.197	0.249	0.243	0.222	0.244	0.243	0.2	0.295	0.26	0.271	0.314	0.275	0.281	0.229	0.197	0.268	0.281	0.264
match 974	0.293	0.503	0.401	0.542	0.461	0.401	0.415	0.339	0.388	0.439	0.337	0.373	0.402	0.402	0.346	0.303	0.337	0.312	0.273	0.499	0.416	0.404	0.476	0.409	0.406	0.35	0.357	0.448	0.481	0.374
match 975	0.567	0.69	0.687	0.674	0.727	0.687	0.394	0.533	0.579	0.622	0.531	0.573	0.631	0.652	0.593	0.562	0.608	0.577	0.532	0.684	0.611	0.63	0.675	0.609	0.631	0.566	0.589	0.697	0.703	0.673
match 976	0.279	0.34	0.304	0.338	0.332	0.304	0.303	0.219	0.249	0.281	0.215	0.23	0.255	0.297	0.27	0.259	0.28	0.281	0.252	0.453	0.385	0.389	0.429	0.375	0.391	0.261	0.223	0.319	0.362	0.293
match 977	0.41	0.563	0.468	0.584	0.512	0.468	0.41	0.356	0.4	0.452	0.354	0.386	0.436	0.424	0.391	0.376	0.379	0.37	0.353	0.51	0.443	0.445	0.489	0.435	0.447	0.398	0.381	0.449	0.491	0.431
match 978	0.445	0.444	0.54	0.429	0.557	0.54	0.185	0.426	0.441	0.452	0.434	0.451	0.49	0.479	0.443	0.42	0.482	0.445	0.404	0.528	0.484	0.499	0.555	0.5	0.509	0.461	0.432	0.511	0.511	0.517
match 979	0.309	0.401	0.375	0.406	0.394	0.374	0.231	0.287	0.304	0.322	0.296	0.32	0.358	0.348	0.321	0.303	0.332	0.321	0.291	0.373	0.356	0.36	0.385	0.367	0.368	0.309	0.302	0.38	0.4	0.359
match 980	0.326	0.428	0.378	0.45	0.405	0.378	0.292	0.266	0.295	0.33	0.272	0.297	0.34	0.356	0.33	0.297	0.33	0.314	0.276	0.373	0.35	0.369	0.383	0.362	0.378	0.303	0.302	0.379	0.419	0.368
match 981	0.406	0.438	0.434	0.423	0.44	0.433	0.275	0.381	0.403	0.417	0.388	0.408	0.433	0.443	0.429	0.411	0.429	0.43	0.38	0.383	0.364	0.4	0.384	0.372	0.409	0.412	0.393	0.459	0.444	0.432
match 982	0.353	0.444	0.377	0.408	0.4	0.377	0.359	0.305	0.358	0.413	0.312	0.36	0.402	0.398	0.348	0.32	0.366	0.349	0.296	0.454	0.416	0.419	0.473	0.429	0.429	0.32	0.31	0.415	0.438	0.397
match 983	0.254	0.394	0.306	0.403	0.348	0.305	0.357	0.224	0.269	0.319	0.232	0.274	0.324	0.318	0.272	0.243	0.268	0.249	0.208	0.319	0.277	0.289	0.335	0.29	0.3	0.262	0.252	0.36	0.42	0.31
match 984	0.495	0.786	0.568	0.797	0.592	0.567	0.688	0.463	0.526	0.607	0.46	0.512	0.566	0.6	0.525	0.492	0.508	0.479	0.437	0.67	0.632	0.628	0.645	0.623	0.629	0.506	0.495	0.651	0.703	0.547
match 985	0.282	0.319	0.332	0.324	0.354	0.332	0.182	0.255	0.3	0.346	0.252	0.291	0.329	0.26	0.254	0.265	0.258	0.271	0.26	0.449	0.395	0.369	0.44	0.388	0.371	0.283	0.257	0.309	0.27	0.294
match 986	0.336	0.575	0.468	0.623	0.527	0.467	0.421	0.319	0.357	0.421	0.318	0.351	0.404	0.428	0.37	0.336	0.366	0.346	0.302	0.424	0.375	0.382	0.41	0.371	0.384	0.337	0.335	0.446	0.484	0.41
match 987	0.111	0.225	0.173	0.222	0.204	0.172	0.18	0.103	0.136	0.162	0.111	0.148	0.173	0.176	0.157	0.146	0.167	0.162	0.125	0.266	0.238	0.201	0.271	0.248	0.212	0.146	0.135	0.224	0.204	0.162
match 988	0.481	0.515	0.52	0.509	0.556	0.52	0.33	0.46	0.493	0.511	0.468	0.498	0.524	0.527	0.5	0.474	0.504	0.484	0.447	0.535	0.501	0.51	0.555	0.518	0.52	0.507	0.489	0.568	0.568	0.537
match 989	0.428	0.465	0.499	0.484	0.539	0.498	0.22	0.366	0.368	0.375	0.375	0.389	0.435	0.44	0.435	0.391	0.451	0.442	0.375	0.487	0.45	0.471	0.512	0.469	0.481	0.411	0.398	0.447	0.427	0.463
match 990	0.372	0.409	0.455	0.388	0.469	0.454	0.187	0.357	0.367	0.373	0.366	0.378	0.401	0.429	0.41	0.389	0.44	0.428	0.376	0.42	0.398	0.408	0.438	0.411	0.417	0.382	0.365	0.441	0.426	0.44
match 991	0.535	0.58	0.612	0.555	0.632	0.612	0.273	0.479	0.511	0.557	0.488	0.526	0.58	0.554	0.518	0.507	0.555	0.53	0.503	0.66	0.583	0.582	0.691	0.598	0.592	0.515	0.499	0.592	0.589	0.606
match 992	0.281	0.307	0.313	0.324	0.335	0.312	0.186	0.268	0.284	0.286	0.275	0.292	0.314	0.307	0.307	0.293	0.302	0.299	0.272	0.349	0.325	0.34	0.367	0.339	0.349	0.315	0.283	0.327	0.326	0.293
match 993	0.356	0.503	0.324	0.504	0.324	0.323	0.515	0.279	0.325	0.375	0.275	0.311	0.344	0.383	0.342	0.318	0.319	0.307	0.273	0.509	0.461	0.443	0.487	0.456	0.445	0.335	0.297	0.413	0.504	0.342
match 994	0.425	0.574	0.448	0.578	0.458	0.447	0.466	0.434	0.469	0.506	0.432	0.456	0.475	0.518	0.479	0.445	0.458	0.452	0.408	0.472	0.434	0.452	0.455	0.426	0.454	0.474	0.446	0.533	0.573	0.466
match 995	0.297	0.452	0.333	0.458	0.361	0.333	0.35	0.257	0.291	0.33	0.254	0.282	0.319	0.345	0.303	0.296	0.29	0.287	0.261	0.372	0.332	0.346	0.359	0.327	0.348	0.292	0.273	0.374	0.426	0.305
match 996	0.39	0.481	0.498	0.505	0.538	0.497	0.275	0.39	0.427	0.456	0.4	0.438	0.496	0.462	0.422	0.4	0.443	0.422	0.383	0.466	0.443	0.448	0.488	0.455	0.457	0.415	0.414	0.497	0.506	0.482
match 997	0.361	0.404	0.383	0.407	0.418	0.383	0.267	0.272	0.295	0.335	0.281	0.304	0.351	0.305	0.297	0.29	0.295	0.308	0.269	0.429	0.397	0.383	0.444	0.41	0.392	0.295	0.281	0.324	0.388	0.368
match 998	0.378	0.31	0.361	0.305	0.371	0.361	0.149	0.282	0.301	0.317	0.288	0.315	0.344	0.341	0.332	0.324	0.357	0.36	0.325	0.453	0.427	0.422	0.469	0.44	0.431	0.311	0.3	0.358	0.331	0.37
match 999	0.356	0.457	0.361	0.428	0.358	0.361	0.336	0.321	0.343	0.372	0.33	0.355	0.383	0.386	0.369	0.353	0.356	0.354	0.319	0.358	0.353	0.383	0.372	0.366	0.392	0.359	0.344	0.42	0.456	0.375
match 1000	0.318	0.353	0.376	0.384	0.431	0.375	0.222	0.216	0.242	0.27	0.228	0.266	0.326	0.325	0.303	0.285	0.314	0.311	0.262	0.369	0.328	0.347	0.39	0.344	0.357	0.257	0.251	0.329	0.37	0.352
mean	0.384975	0.481713	0.442367	0.479658	0.470405	0.441821	0.320895	0.349747	0.379377	0.412608	0.352892	0.379909	0.41923	0.427326	0.391996	0.368438	0.397949	0.384195	0.343708	0.471094	0.430171	0.437349	0.47293	0.434144	0.442999	0.379607	0.364957	0.454222	0.47516	0.429213

## Sheet: cohensd_rDLPFC
	peak	mean	pmean_p0.05	median	pmedian_p0.05	pclu_p0.05	ext_p0.05	sph_r6	sph_r7.5	sph_r10	psph_p0.05_r6	psph_p0.05_r7.5	psph_p0.05_r10	pctl_q75	pctl_q90	pctl_q95	ppctl_p0.05_q75	ppctl_p0.05_q90	ppctl_p0.05_q95	pkcorr_corr0.7	pkcorr_corr0.8	pkcorr_corr0.9	ppkcorr_p0.05_corr0.7	ppkcorr_p0.05_corr0.8	ppkcorr_p0.05_corr0.9	topvox_n10	topvox_n20	topvox_n50	eigen	peigen_p0.05
match 1	0.329	0.298	0.339	0.14	0.278	0.326	0.123	0.541	0.557	0.551	0.541	0.552	0.547	0.347	0.409	0.429	0.391	0.429	0.446	0.542	0.448	0.421	0.528	0.456	0.421	0.533	0.516	0.549	0.307	0.366	0.213	0.244
match 2	0.507	0.215	0.452	0.048	0.366	0.444	0.045	0.571	0.57	0.534	0.571	0.566	0.541	0.453	0.536	0.558	0.529	0.558	0.556	0.642	0.573	0.581	0.617	0.573	0.581	0.575	0.547	0.57	0.352	0.471	0.135	0.427
match 3	0.374	0.299	0.294	0.146	0.233	0.291	0.079	0.505	0.546	0.548	0.508	0.548	0.554	0.33	0.401	0.433	0.377	0.427	0.45	0.643	0.536	0.517	0.625	0.541	0.517	0.505	0.486	0.564	0.223	0.303	0.269	0.344
match 4	0.71	0.356	0.606	0.121	0.519	0.614	0.085	0.814	0.848	0.844	0.814	0.839	0.825	0.618	0.69	0.709	0.674	0.705	0.7	0.821	0.763	0.782	0.799	0.764	0.782	0.784	0.789	0.822	0.441	0.64	0.111	0.465
match 5	0.382	0.274	0.255	0.116	0.208	0.242	0.198	0.546	0.572	0.563	0.546	0.568	0.547	0.313	0.37	0.408	0.339	0.404	0.434	0.625	0.548	0.52	0.594	0.548	0.52	0.526	0.51	0.558	0.305	0.288	0.243	0.351
match 6	0.388	0.211	0.302	0.036	0.241	0.299	0.063	0.543	0.555	0.532	0.545	0.552	0.533	0.331	0.408	0.453	0.388	0.452	0.465	0.588	0.502	0.472	0.561	0.5	0.472	0.561	0.527	0.563	0.19	0.34	0.2	0.377
match 7	0.362	0.266	0.358	0.131	0.329	0.351	0.073	0.542	0.557	0.552	0.544	0.567	0.566	0.354	0.384	0.408	0.372	0.413	0.438	0.616	0.532	0.462	0.578	0.532	0.462	0.56	0.526	0.561	0.186	0.338	0.254	0.35
match 8	0.485	0.356	0.42	0.161	0.364	0.417	0.094	0.651	0.658	0.645	0.654	0.67	0.667	0.45	0.503	0.529	0.483	0.523	0.549	0.759	0.634	0.59	0.72	0.63	0.59	0.654	0.637	0.669	0.38	0.459	0.274	0.403
match 9	0.314	0.135	0.186	0.011	0.115	0.171	0.08	0.419	0.406	0.363	0.419	0.403	0.368	0.214	0.295	0.341	0.284	0.358	0.384	0.468	0.383	0.376	0.427	0.381	0.376	0.444	0.402	0.447	0.202	0.243	0.154	0.333
match 10	0.515	0.434	0.492	0.271	0.422	0.505	0.139	0.641	0.669	0.672	0.643	0.671	0.674	0.553	0.602	0.602	0.564	0.584	0.586	0.711	0.615	0.62	0.703	0.625	0.62	0.635	0.608	0.674	0.473	0.54	0.196	0.277
match 11	0.413	0.161	0.363	-0.034	0.293	0.37	-0.095	0.53	0.526	0.504	0.532	0.536	0.517	0.337	0.409	0.437	0.417	0.444	0.449	0.665	0.56	0.524	0.649	0.56	0.524	0.525	0.487	0.52	0.21	0.374	0.252	0.504
match 12	0.342	0.24	0.276	0.178	0.212	0.285	0.014	0.419	0.432	0.426	0.419	0.431	0.416	0.268	0.328	0.342	0.308	0.34	0.359	0.585	0.489	0.449	0.57	0.498	0.449	0.42	0.386	0.442	0.215	0.305	0.243	0.345
match 13	0.251	0.126	0.174	0.066	0.116	0.181	-0.019	0.358	0.378	0.355	0.358	0.367	0.332	0.161	0.231	0.262	0.219	0.274	0.294	0.471	0.397	0.355	0.429	0.396	0.355	0.349	0.324	0.344	0.138	0.162	0.22	0.345
match 14	0.333	0.144	0.305	0.005	0.277	0.326	-0.084	0.433	0.44	0.422	0.435	0.447	0.432	0.28	0.316	0.311	0.325	0.321	0.329	0.539	0.464	0.401	0.515	0.463	0.401	0.444	0.409	0.421	0.236	0.326	0.206	0.395
match 15	0.449	0.178	0.314	0.037	0.233	0.303	0.001	0.475	0.497	0.485	0.475	0.498	0.509	0.295	0.371	0.403	0.371	0.414	0.435	0.586	0.528	0.519	0.576	0.536	0.519	0.519	0.482	0.54	0.343	0.347	0.137	0.408
match 16	0.363	0.124	0.342	0.029	0.318	0.343	-0.079	0.449	0.479	0.472	0.449	0.479	0.476	0.264	0.314	0.338	0.33	0.362	0.38	0.551	0.485	0.465	0.538	0.489	0.465	0.427	0.407	0.454	0.174	0.355	0.188	0.427
match 17	0.284	0.16	0.222	0.033	0.161	0.227	-0.055	0.424	0.429	0.398	0.424	0.423	0.387	0.223	0.287	0.31	0.28	0.318	0.331	0.567	0.468	0.405	0.521	0.463	0.405	0.41	0.381	0.405	0.237	0.265	0.283	0.407
match 18	0.295	0.291	0.196	0.18	0.136	0.182	0.227	0.485	0.512	0.516	0.488	0.525	0.529	0.278	0.351	0.391	0.302	0.378	0.413	0.605	0.512	0.46	0.572	0.512	0.46	0.495	0.465	0.553	0.248	0.259	0.31	0.314
match 19	0.374	0.14	0.268	0.054	0.22	0.279	-0.06	0.449	0.47	0.459	0.451	0.472	0.448	0.238	0.302	0.327	0.302	0.337	0.361	0.585	0.526	0.504	0.572	0.535	0.504	0.456	0.428	0.478	0.151	0.293	0.211	0.445
match 20	0.445	0.221	0.354	0.062	0.247	0.333	0.066	0.64	0.617	0.569	0.64	0.619	0.582	0.359	0.46	0.503	0.456	0.523	0.557	0.599	0.509	0.503	0.569	0.513	0.503	0.667	0.639	0.645	0.379	0.404	0.154	0.378
match 21	0.318	0.148	0.267	0.038	0.221	0.254	0.045	0.396	0.398	0.373	0.396	0.4	0.384	0.266	0.306	0.324	0.301	0.333	0.348	0.595	0.47	0.434	0.567	0.474	0.434	0.435	0.39	0.438	0.151	0.265	0.277	0.447
match 22	0.433	0.251	0.401	0.123	0.349	0.382	0.09	0.578	0.579	0.559	0.578	0.576	0.551	0.393	0.451	0.492	0.436	0.491	0.51	0.583	0.528	0.508	0.583	0.534	0.508	0.581	0.542	0.582	0.325	0.417	0.15	0.332
match 23	0.491	0.337	0.499	0.191	0.458	0.501	0.059	0.658	0.666	0.637	0.661	0.665	0.648	0.473	0.523	0.54	0.514	0.536	0.549	0.706	0.601	0.604	0.711	0.61	0.604	0.65	0.634	0.667	0.383	0.517	0.215	0.369
match 24	0.398	0.309	0.438	0.15	0.389	0.437	0.005	0.556	0.553	0.51	0.555	0.553	0.524	0.408	0.461	0.475	0.452	0.48	0.489	0.647	0.568	0.527	0.628	0.572	0.527	0.56	0.522	0.513	0.36	0.422	0.249	0.338
match 25	0.446	0.345	0.422	0.212	0.397	0.41	0.122	0.604	0.618	0.599	0.606	0.615	0.607	0.433	0.466	0.476	0.447	0.462	0.471	0.61	0.521	0.535	0.6	0.53	0.535	0.599	0.574	0.614	0.321	0.433	0.164	0.265
match 26	0.294	-0.067	0.192	-0.174	0.117	0.186	-0.169	0.433	0.451	0.437	0.433	0.455	0.443	0.122	0.227	0.268	0.25	0.301	0.345	0.504	0.457	0.395	0.496	0.462	0.395	0.407	0.4	0.435	0.043	0.196	0.21	0.571
match 27	0.54	0.293	0.422	0.154	0.329	0.432	0.162	0.687	0.727	0.727	0.687	0.731	0.735	0.478	0.562	0.596	0.534	0.585	0.595	0.725	0.659	0.632	0.697	0.66	0.632	0.673	0.66	0.73	0.414	0.503	0.185	0.432
match 28	0.433	0.161	0.429	0.029	0.41	0.428	-0.016	0.606	0.611	0.582	0.609	0.619	0.602	0.361	0.421	0.454	0.433	0.48	0.5	0.623	0.537	0.545	0.597	0.541	0.545	0.593	0.578	0.606	0.22	0.422	0.19	0.462
match 29	0.43	0.311	0.363	0.16	0.289	0.351	0.104	0.548	0.543	0.52	0.55	0.55	0.541	0.386	0.445	0.472	0.429	0.47	0.492	0.7	0.603	0.54	0.655	0.599	0.54	0.582	0.553	0.58	0.367	0.386	0.27	0.389
match 30	0.36	0.171	0.23	-0.028	0.148	0.222	-0.009	0.546	0.575	0.565	0.548	0.572	0.564	0.245	0.349	0.392	0.333	0.394	0.429	0.43	0.391	0.405	0.41	0.399	0.405	0.534	0.52	0.566	0.352	0.29	0.07	0.259
match 31	0.344	0.224	0.316	0.094	0.273	0.302	0.037	0.516	0.529	0.503	0.516	0.526	0.49	0.318	0.369	0.383	0.359	0.39	0.416	0.532	0.455	0.435	0.517	0.463	0.435	0.505	0.486	0.514	0.359	0.333	0.188	0.308
match 32	0.579	0.198	0.533	-0.035	0.45	0.531	-0.093	0.708	0.718	0.696	0.71	0.728	0.726	0.484	0.568	0.586	0.575	0.596	0.6	0.863	0.759	0.718	0.837	0.76	0.718	0.698	0.674	0.698	0.379	0.559	0.284	0.665
match 33	0.455	0.185	0.379	0.011	0.293	0.38	-0.045	0.642	0.643	0.612	0.642	0.639	0.602	0.344	0.446	0.474	0.452	0.492	0.539	0.591	0.539	0.516	0.569	0.538	0.516	0.638	0.603	0.617	0.269	0.422	0.136	0.406
match 34	0.26	0.058	0.198	0.031	0.115	0.204	-0.089	0.404	0.422	0.405	0.404	0.415	0.396	0.178	0.257	0.292	0.247	0.296	0.315	0.489	0.398	0.362	0.454	0.397	0.362	0.396	0.371	0.389	0.031	0.2	0.229	0.431
match 35	0.505	0.37	0.489	0.177	0.435	0.479	0.129	0.633	0.622	0.576	0.636	0.63	0.61	0.539	0.59	0.598	0.566	0.587	0.584	0.694	0.575	0.582	0.675	0.58	0.582	0.681	0.639	0.701	0.524	0.505	0.189	0.324
match 36	0.352	0.315	0.215	0.144	0.134	0.196	0.251	0.499	0.5	0.483	0.498	0.498	0.47	0.305	0.372	0.403	0.333	0.391	0.416	0.515	0.451	0.427	0.497	0.453	0.427	0.504	0.48	0.512	0.369	0.277	0.163	0.2
match 37	0.341	0.215	0.316	0.075	0.271	0.32	-0.034	0.449	0.47	0.475	0.451	0.468	0.46	0.305	0.361	0.37	0.347	0.372	0.377	0.505	0.449	0.43	0.491	0.451	0.43	0.444	0.421	0.485	0.156	0.328	0.164	0.29
match 38	0.485	0.311	0.413	0.081	0.303	0.4	0.039	0.641	0.633	0.587	0.641	0.629	0.579	0.417	0.5	0.523	0.486	0.535	0.553	0.749	0.642	0.608	0.732	0.646	0.608	0.624	0.594	0.591	0.369	0.482	0.264	0.438
match 39	0.498	0.385	0.395	0.242	0.326	0.403	0.075	0.598	0.604	0.58	0.598	0.598	0.557	0.415	0.475	0.486	0.454	0.483	0.491	0.577	0.527	0.526	0.57	0.531	0.526	0.568	0.54	0.543	0.41	0.434	0.079	0.192
match 40	0.314	0.389	0.306	0.254	0.271	0.304	0.236	0.554	0.608	0.646	0.556	0.608	0.633	0.409	0.453	0.467	0.385	0.423	0.439	0.612	0.494	0.431	0.56	0.489	0.431	0.543	0.524	0.619	0.36	0.322	0.298	0.223
match 41	0.41	0.164	0.32	0.039	0.239	0.33	-0.079	0.503	0.513	0.5	0.503	0.508	0.487	0.299	0.375	0.395	0.381	0.411	0.416	0.557	0.499	0.474	0.532	0.498	0.474	0.492	0.471	0.482	0.253	0.361	0.147	0.393
match 42	0.32	0.279	0.327	0.093	0.272	0.318	0.115	0.433	0.451	0.443	0.433	0.452	0.44	0.362	0.411	0.419	0.39	0.411	0.405	0.621	0.496	0.454	0.586	0.496	0.454	0.424	0.385	0.441	0.469	0.369	0.301	0.342
match 43	0.271	0.285	0.286	0.176	0.246	0.28	0.047	0.469	0.459	0.42	0.469	0.447	0.403	0.277	0.321	0.33	0.31	0.338	0.35	0.541	0.416	0.378	0.514	0.415	0.378	0.453	0.431	0.439	0.165	0.28	0.27	0.256
match 44	0.365	0.068	0.31	-0.07	0.266	0.302	-0.045	0.536	0.555	0.549	0.538	0.563	0.58	0.307	0.388	0.418	0.379	0.425	0.451	0.585	0.509	0.478	0.552	0.509	0.478	0.52	0.498	0.579	0.225	0.325	0.22	0.517
match 45	0.593	0.394	0.459	0.197	0.363	0.447	0.217	0.781	0.799	0.792	0.781	0.799	0.791	0.532	0.611	0.635	0.563	0.606	0.644	0.605	0.614	0.629	0.587	0.614	0.629	0.767	0.758	0.79	0.499	0.522	0.012	0.211
match 46	0.514	0.286	0.426	0.178	0.36	0.41	0.149	0.65	0.667	0.653	0.652	0.681	0.687	0.448	0.505	0.529	0.486	0.529	0.549	0.765	0.652	0.641	0.741	0.653	0.641	0.647	0.62	0.698	0.323	0.46	0.251	0.479
match 47	0.559	0.446	0.486	0.207	0.408	0.48	0.162	0.733	0.735	0.716	0.733	0.725	0.703	0.553	0.622	0.641	0.573	0.614	0.642	0.772	0.669	0.642	0.749	0.674	0.642	0.743	0.715	0.738	0.572	0.528	0.213	0.326
match 48	0.53	0.234	0.458	-0.032	0.374	0.449	-0.045	0.666	0.676	0.66	0.668	0.678	0.669	0.443	0.536	0.568	0.54	0.58	0.597	0.747	0.641	0.65	0.725	0.645	0.65	0.667	0.635	0.678	0.404	0.492	0.217	0.513
match 49	0.306	0.19	0.252	0.07	0.206	0.252	0.081	0.481	0.514	0.525	0.481	0.506	0.505	0.273	0.332	0.357	0.325	0.366	0.375	0.502	0.404	0.382	0.461	0.404	0.382	0.465	0.462	0.538	0.302	0.305	0.196	0.312
match 50	0.448	0.264	0.422	0.098	0.365	0.407	0.042	0.547	0.555	0.532	0.55	0.557	0.546	0.398	0.448	0.468	0.442	0.472	0.48	0.59	0.499	0.511	0.582	0.507	0.511	0.564	0.531	0.581	0.339	0.448	0.142	0.326
match 51	0.442	0.226	0.339	0.054	0.272	0.346	-0.031	0.574	0.584	0.584	0.576	0.588	0.573	0.328	0.416	0.456	0.409	0.463	0.501	0.631	0.554	0.509	0.618	0.558	0.509	0.594	0.553	0.602	0.323	0.379	0.189	0.405
match 52	0.388	0.306	0.289	0.155	0.221	0.286	0.111	0.465	0.48	0.469	0.467	0.481	0.463	0.341	0.399	0.428	0.377	0.422	0.427	0.61	0.533	0.499	0.584	0.533	0.499	0.441	0.417	0.462	0.282	0.34	0.222	0.304
match 53	0.362	0.279	0.245	0.169	0.164	0.232	0.173	0.506	0.531	0.529	0.506	0.524	0.514	0.289	0.364	0.403	0.323	0.393	0.423	0.522	0.456	0.438	0.495	0.459	0.438	0.519	0.481	0.533	0.3	0.295	0.16	0.243
match 54	0.433	0.201	0.286	-0.064	0.183	0.28	0.005	0.533	0.555	0.54	0.533	0.551	0.544	0.312	0.425	0.471	0.409	0.473	0.497	0.608	0.518	0.494	0.569	0.518	0.494	0.561	0.526	0.574	0.44	0.366	0.175	0.407
match 55	0.329	0.06	0.317	-0.029	0.293	0.332	-0.111	0.469	0.499	0.502	0.471	0.504	0.508	0.245	0.315	0.344	0.33	0.366	0.384	0.549	0.491	0.465	0.525	0.495	0.465	0.483	0.441	0.506	0.138	0.294	0.22	0.489
match 56	0.355	0.266	0.3	0.18	0.233	0.285	0.139	0.539	0.543	0.52	0.539	0.541	0.516	0.329	0.39	0.42	0.363	0.407	0.432	0.581	0.469	0.451	0.562	0.473	0.451	0.532	0.504	0.524	0.295	0.332	0.226	0.315
match 57	0.557	0.31	0.466	0.07	0.352	0.454	0.06	0.683	0.701	0.684	0.683	0.697	0.683	0.469	0.57	0.607	0.563	0.61	0.62	0.723	0.635	0.626	0.686	0.631	0.626	0.679	0.672	0.689	0.428	0.536	0.166	0.413
match 58	0.413	0.198	0.366	0.039	0.279	0.359	0.028	0.539	0.53	0.491	0.539	0.526	0.486	0.39	0.468	0.489	0.458	0.497	0.513	0.592	0.484	0.5	0.577	0.493	0.5	0.56	0.509	0.549	0.35	0.412	0.179	0.394
match 59	0.142	0.075	0.026	0.026	-0.034	0.026	0.011	0.393	0.413	0.407	0.393	0.406	0.386	0.044	0.099	0.135	0.083	0.14	0.185	0.306	0.244	0.193	0.279	0.241	0.193	0.34	0.344	0.367	-0.101	0.039	0.164	0.231
match 60	0.318	0.151	0.236	0.057	0.197	0.25	-0.022	0.431	0.456	0.438	0.431	0.453	0.439	0.217	0.289	0.323	0.281	0.334	0.359	0.508	0.453	0.441	0.499	0.456	0.441	0.428	0.39	0.452	0.22	0.274	0.19	0.357
match 61	0.442	0.106	0.329	-0.075	0.267	0.319	-0.045	0.515	0.528	0.52	0.517	0.535	0.538	0.29	0.398	0.445	0.405	0.467	0.482	0.55	0.504	0.515	0.535	0.512	0.515	0.525	0.496	0.553	0.315	0.344	0.108	0.444
match 62	0.403	0.246	0.33	0.108	0.236	0.33	0.106	0.491	0.514	0.507	0.491	0.512	0.493	0.354	0.413	0.411	0.403	0.419	0.419	0.547	0.498	0.484	0.536	0.502	0.484	0.488	0.478	0.516	0.296	0.385	0.144	0.301
match 63	0.303	0.204	0.218	0.055	0.161	0.212	0.009	0.484	0.512	0.521	0.484	0.51	0.514	0.221	0.302	0.329	0.285	0.335	0.358	0.506	0.429	0.405	0.477	0.428	0.405	0.476	0.463	0.522	0.174	0.24	0.203	0.302
match 64	0.401	0.205	0.347	0.044	0.287	0.353	-0.021	0.534	0.53	0.505	0.534	0.525	0.502	0.34	0.396	0.413	0.396	0.418	0.437	0.598	0.481	0.468	0.561	0.482	0.468	0.539	0.493	0.512	0.317	0.381	0.197	0.393
match 65	0.39	0.175	0.353	0.076	0.308	0.358	-0.007	0.504	0.529	0.527	0.506	0.534	0.534	0.331	0.381	0.403	0.374	0.403	0.415	0.61	0.565	0.521	0.606	0.57	0.521	0.501	0.461	0.493	0.129	0.34	0.22	0.435
match 66	0.458	0.252	0.37	0.135	0.3	0.381	0.056	0.57	0.612	0.616	0.57	0.608	0.591	0.384	0.438	0.457	0.421	0.449	0.466	0.696	0.615	0.574	0.67	0.616	0.574	0.561	0.539	0.581	0.232	0.424	0.238	0.444
match 67	0.283	0.248	0.259	0.138	0.204	0.247	0.109	0.473	0.487	0.486	0.475	0.495	0.49	0.291	0.34	0.354	0.311	0.35	0.374	0.559	0.442	0.37	0.526	0.446	0.37	0.481	0.45	0.513	0.232	0.299	0.276	0.311
match 68	0.335	0.362	0.375	0.213	0.342	0.361	0.198	0.524	0.559	0.577	0.526	0.56	0.58	0.432	0.461	0.466	0.437	0.455	0.446	0.603	0.487	0.449	0.571	0.487	0.449	0.491	0.483	0.553	0.36	0.418	0.268	0.241
match 69	0.537	0.383	0.493	0.277	0.418	0.48	0.182	0.691	0.707	0.688	0.693	0.715	0.702	0.51	0.563	0.565	0.528	0.55	0.574	0.762	0.653	0.637	0.743	0.659	0.637	0.675	0.691	0.711	0.406	0.511	0.225	0.379
match 70	0.355	0.129	0.232	-0.049	0.157	0.226	-0.032	0.43	0.417	0.378	0.43	0.414	0.386	0.232	0.31	0.359	0.306	0.366	0.382	0.51	0.427	0.424	0.478	0.427	0.424	0.442	0.408	0.438	0.303	0.282	0.155	0.381
match 71	0.426	0.288	0.323	0.237	0.257	0.329	0.104	0.579	0.604	0.576	0.579	0.591	0.562	0.34	0.397	0.423	0.372	0.421	0.44	0.591	0.52	0.514	0.573	0.526	0.514	0.554	0.546	0.602	0.153	0.363	0.165	0.303
match 72	0.463	0.288	0.4	0.128	0.375	0.401	0.087	0.654	0.667	0.662	0.656	0.673	0.676	0.405	0.484	0.522	0.464	0.515	0.553	0.558	0.533	0.53	0.533	0.532	0.53	0.654	0.627	0.662	0.319	0.408	0.095	0.27
match 73	0.41	0.258	0.323	0.146	0.272	0.318	0.092	0.609	0.625	0.599	0.609	0.628	0.611	0.335	0.415	0.441	0.39	0.454	0.494	0.568	0.506	0.506	0.543	0.51	0.506	0.615	0.58	0.639	0.384	0.348	0.158	0.31
match 74	0.366	0.138	0.239	0.014	0.186	0.234	0.042	0.54	0.544	0.534	0.54	0.547	0.533	0.226	0.3	0.34	0.3	0.358	0.399	0.487	0.466	0.435	0.473	0.469	0.435	0.515	0.493	0.517	0.137	0.268	0.121	0.349
match 75	0.503	0.286	0.482	0.068	0.416	0.481	-0.04	0.633	0.635	0.594	0.635	0.637	0.6	0.459	0.526	0.546	0.531	0.557	0.565	0.687	0.623	0.605	0.67	0.623	0.605	0.653	0.614	0.641	0.269	0.48	0.184	0.401
match 76	0.508	0.475	0.412	0.268	0.314	0.397	0.231	0.657	0.664	0.642	0.659	0.665	0.642	0.503	0.557	0.576	0.511	0.557	0.573	0.719	0.634	0.62	0.693	0.634	0.62	0.66	0.644	0.649	0.431	0.49	0.211	0.244
match 77	0.358	0.138	0.201	0.033	0.114	0.183	0.086	0.464	0.483	0.48	0.466	0.488	0.48	0.219	0.3	0.342	0.288	0.35	0.381	0.498	0.413	0.401	0.484	0.421	0.401	0.44	0.408	0.447	0.234	0.265	0.14	0.36
match 78	0.561	0.348	0.563	0.156	0.521	0.553	0.112	0.723	0.733	0.714	0.726	0.743	0.756	0.559	0.617	0.65	0.608	0.649	0.665	0.782	0.673	0.68	0.77	0.678	0.68	0.75	0.706	0.769	0.359	0.567	0.221	0.434
match 79	0.491	0.069	0.42	-0.118	0.342	0.409	-0.158	0.55	0.529	0.487	0.552	0.533	0.507	0.353	0.447	0.484	0.469	0.508	0.523	0.732	0.641	0.622	0.704	0.642	0.622	0.569	0.534	0.549	0.247	0.414	0.241	0.663
match 80	0.203	0.253	0.126	0.271	0.086	0.118	0.184	0.378	0.418	0.424	0.381	0.418	0.416	0.182	0.224	0.251	0.166	0.228	0.263	0.402	0.316	0.288	0.383	0.323	0.288	0.365	0.337	0.41	0.082	0.141	0.199	0.149
match 81	0.274	0.041	0.259	-0.047	0.21	0.255	-0.112	0.363	0.375	0.364	0.365	0.381	0.386	0.186	0.234	0.263	0.257	0.286	0.3	0.475	0.407	0.381	0.462	0.414	0.381	0.385	0.35	0.401	0.028	0.246	0.201	0.434
match 82	0.428	0.33	0.357	0.233	0.305	0.348	0.169	0.556	0.571	0.551	0.556	0.564	0.539	0.413	0.461	0.489	0.417	0.476	0.488	0.562	0.461	0.491	0.539	0.466	0.491	0.564	0.53	0.582	0.268	0.371	0.134	0.232
match 83	0.358	0.374	0.297	0.311	0.249	0.283	0.27	0.562	0.589	0.573	0.564	0.587	0.571	0.376	0.422	0.448	0.361	0.421	0.45	0.509	0.471	0.438	0.477	0.471	0.438	0.546	0.54	0.568	0.304	0.327	0.151	0.135
match 84	0.426	0.225	0.407	0.09	0.339	0.403	-0.042	0.524	0.548	0.539	0.524	0.55	0.545	0.385	0.446	0.452	0.441	0.454	0.465	0.683	0.583	0.523	0.666	0.587	0.523	0.503	0.483	0.523	0.424	0.434	0.257	0.458
match 85	0.28	-0.007	0.18	-0.147	0.142	0.19	-0.165	0.42	0.435	0.421	0.422	0.444	0.432	0.137	0.216	0.266	0.24	0.298	0.333	0.465	0.394	0.34	0.442	0.393	0.34	0.433	0.393	0.468	0.063	0.192	0.185	0.472
match 86	0.384	0.323	0.351	0.204	0.286	0.35	0.129	0.529	0.55	0.557	0.529	0.554	0.563	0.391	0.422	0.422	0.396	0.414	0.416	0.657	0.565	0.511	0.625	0.566	0.511	0.498	0.496	0.542	0.293	0.386	0.273	0.334
match 87	0.263	0.186	0.248	0.066	0.221	0.262	0.033	0.438	0.474	0.481	0.438	0.468	0.458	0.267	0.315	0.328	0.295	0.316	0.334	0.392	0.331	0.334	0.37	0.33	0.334	0.403	0.38	0.442	0.229	0.289	0.129	0.206
match 88	0.442	0.186	0.262	0.089	0.162	0.247	0.104	0.555	0.565	0.545	0.555	0.559	0.531	0.281	0.369	0.41	0.345	0.41	0.439	0.524	0.466	0.478	0.497	0.47	0.478	0.543	0.538	0.553	0.242	0.313	0.082	0.338
match 89	0.421	0.315	0.421	0.137	0.378	0.418	-0.001	0.614	0.619	0.588	0.616	0.62	0.583	0.409	0.464	0.479	0.456	0.481	0.486	0.658	0.576	0.538	0.637	0.58	0.538	0.593	0.573	0.575	0.253	0.408	0.237	0.343
match 90	0.447	0.395	0.272	0.259	0.188	0.253	0.325	0.549	0.594	0.593	0.549	0.583	0.557	0.385	0.442	0.47	0.378	0.44	0.467	0.636	0.591	0.553	0.61	0.592	0.553	0.533	0.514	0.558	0.383	0.361	0.189	0.241
match 91	0.406	0.252	0.423	0.113	0.404	0.416	-0.007	0.505	0.496	0.469	0.505	0.5	0.487	0.38	0.41	0.425	0.413	0.43	0.447	0.667	0.55	0.514	0.659	0.56	0.514	0.52	0.472	0.476	0.264	0.404	0.261	0.415
match 92	0.489	0.191	0.425	-0.067	0.346	0.415	-0.073	0.592	0.609	0.585	0.594	0.607	0.594	0.415	0.5	0.528	0.503	0.533	0.541	0.715	0.66	0.638	0.689	0.661	0.638	0.565	0.565	0.591	0.451	0.472	0.226	0.524
match 93	0.407	0.148	0.343	-0.029	0.291	0.336	-0.026	0.537	0.522	0.47	0.539	0.53	0.5	0.345	0.406	0.433	0.403	0.442	0.471	0.654	0.549	0.514	0.622	0.549	0.514	0.549	0.523	0.556	0.407	0.376	0.247	0.506
match 94	0.366	0.114	0.404	-0.039	0.377	0.41	-0.138	0.509	0.523	0.505	0.509	0.524	0.509	0.302	0.365	0.376	0.397	0.414	0.413	0.675	0.57	0.496	0.654	0.57	0.496	0.496	0.468	0.508	0.185	0.383	0.309	0.561
match 95	0.345	0.34	0.33	0.276	0.279	0.314	0.147	0.527	0.543	0.519	0.527	0.532	0.504	0.344	0.385	0.402	0.353	0.404	0.414	0.547	0.437	0.423	0.53	0.447	0.423	0.55	0.515	0.556	0.154	0.317	0.202	0.207
match 96	0.32	0.195	0.321	0.048	0.267	0.307	0.072	0.577	0.594	0.583	0.577	0.596	0.586	0.314	0.39	0.433	0.371	0.436	0.47	0.631	0.525	0.47	0.599	0.526	0.47	0.56	0.524	0.581	0.214	0.345	0.311	0.436
match 97	0.483	0.416	0.455	0.249	0.415	0.45	0.149	0.611	0.63	0.632	0.611	0.628	0.635	0.489	0.537	0.549	0.504	0.538	0.557	0.717	0.637	0.598	0.694	0.642	0.598	0.63	0.592	0.669	0.513	0.484	0.234	0.301
match 98	0.377	0.113	0.313	-0.047	0.237	0.298	-0.006	0.513	0.513	0.502	0.513	0.517	0.51	0.288	0.37	0.405	0.363	0.415	0.442	0.587	0.509	0.47	0.549	0.508	0.47	0.536	0.506	0.536	0.285	0.332	0.21	0.474
match 99	0.519	0.304	0.413	0.086	0.314	0.405	0.155	0.634	0.658	0.646	0.636	0.655	0.63	0.487	0.547	0.551	0.524	0.543	0.538	0.69	0.6	0.591	0.661	0.601	0.591	0.585	0.596	0.639	0.511	0.487	0.171	0.386
match 100	0.442	0.375	0.354	0.249	0.31	0.345	0.189	0.564	0.568	0.54	0.566	0.568	0.55	0.416	0.461	0.488	0.423	0.465	0.47	0.613	0.545	0.548	0.597	0.55	0.548	0.557	0.54	0.583	0.329	0.361	0.171	0.238
match 101	0.502	0.402	0.446	0.209	0.371	0.434	0.225	0.682	0.685	0.669	0.685	0.687	0.672	0.542	0.598	0.602	0.553	0.582	0.587	0.689	0.598	0.587	0.653	0.599	0.587	0.679	0.65	0.695	0.542	0.496	0.187	0.287
match 102	0.341	0.224	0.31	0.16	0.262	0.322	0.052	0.486	0.489	0.459	0.486	0.495	0.48	0.308	0.362	0.378	0.331	0.373	0.395	0.581	0.48	0.463	0.552	0.484	0.463	0.5	0.476	0.532	0.214	0.31	0.24	0.357
match 103	0.174	0.133	0.221	0.073	0.215	0.212	-0.025	0.316	0.339	0.348	0.318	0.349	0.359	0.179	0.188	0.19	0.196	0.201	0.213	0.439	0.334	0.274	0.42	0.342	0.274	0.324	0.284	0.346	0.047	0.189	0.265	0.306
match 104	0.364	0.021	0.257	-0.118	0.179	0.262	-0.102	0.463	0.48	0.461	0.465	0.479	0.458	0.23	0.314	0.345	0.317	0.362	0.38	0.536	0.5	0.479	0.515	0.504	0.479	0.461	0.435	0.483	0.074	0.268	0.172	0.515
match 105	0.445	0.155	0.411	0.011	0.37	0.408	-0.086	0.56	0.573	0.549	0.562	0.579	0.567	0.358	0.427	0.457	0.444	0.476	0.487	0.631	0.532	0.54	0.623	0.541	0.54	0.565	0.507	0.557	0.189	0.419	0.186	0.476
match 106	0.28	0.14	0.189	0.072	0.156	0.189	0.036	0.424	0.436	0.418	0.426	0.432	0.418	0.232	0.286	0.314	0.259	0.304	0.328	0.521	0.418	0.386	0.485	0.418	0.386	0.411	0.374	0.43	0.146	0.214	0.241	0.381
match 107	0.295	0.142	0.275	-0.005	0.228	0.259	-0.004	0.451	0.463	0.436	0.451	0.466	0.463	0.269	0.329	0.35	0.33	0.367	0.382	0.501	0.414	0.42	0.477	0.418	0.42	0.44	0.433	0.479	0.237	0.301	0.206	0.359
match 108	0.329	0.123	0.247	-0.054	0.193	0.241	-0.01	0.448	0.464	0.457	0.45	0.469	0.465	0.248	0.334	0.373	0.323	0.376	0.386	0.585	0.515	0.465	0.537	0.51	0.465	0.449	0.426	0.461	0.235	0.277	0.256	0.462
match 109	0.352	0.067	0.269	-0.023	0.206	0.267	-0.017	0.433	0.44	0.422	0.435	0.451	0.453	0.25	0.33	0.37	0.33	0.381	0.397	0.623	0.544	0.502	0.591	0.545	0.502	0.448	0.416	0.449	0.116	0.258	0.271	0.556
match 110	0.407	0.274	0.319	0.192	0.274	0.325	0.082	0.521	0.56	0.557	0.524	0.562	0.545	0.33	0.376	0.384	0.348	0.371	0.383	0.568	0.494	0.491	0.546	0.497	0.491	0.47	0.465	0.499	0.279	0.359	0.161	0.294
match 111	0.247	0.222	0.26	0.155	0.218	0.258	0.083	0.406	0.427	0.427	0.409	0.43	0.443	0.26	0.303	0.317	0.29	0.313	0.329	0.55	0.425	0.363	0.52	0.429	0.363	0.408	0.382	0.422	0.25	0.251	0.303	0.328
match 112	0.318	0.208	0.175	0.078	0.081	0.173	0.094	0.468	0.489	0.48	0.468	0.481	0.448	0.238	0.319	0.357	0.294	0.355	0.378	0.609	0.511	0.478	0.577	0.511	0.478	0.436	0.41	0.447	0.191	0.256	0.291	0.401
match 113	0.371	0.243	0.354	0.129	0.305	0.349	0.093	0.512	0.527	0.512	0.512	0.527	0.514	0.366	0.417	0.429	0.394	0.421	0.441	0.567	0.478	0.462	0.535	0.477	0.462	0.525	0.498	0.532	0.278	0.383	0.196	0.324
match 114	0.419	0.152	0.298	-0.012	0.225	0.291	0.061	0.506	0.495	0.446	0.506	0.495	0.454	0.324	0.397	0.436	0.378	0.438	0.462	0.652	0.561	0.518	0.609	0.556	0.518	0.504	0.478	0.503	0.438	0.364	0.233	0.5
match 115	0.376	0.271	0.381	0.145	0.337	0.37	0.076	0.544	0.595	0.611	0.547	0.605	0.636	0.364	0.416	0.431	0.405	0.437	0.459	0.636	0.57	0.524	0.633	0.581	0.524	0.531	0.497	0.593	0.241	0.396	0.26	0.365
match 116	0.257	0.064	0.21	-0.048	0.153	0.22	-0.088	0.371	0.408	0.42	0.373	0.404	0.391	0.155	0.223	0.248	0.237	0.273	0.282	0.45	0.391	0.366	0.449	0.399	0.366	0.354	0.333	0.411	0.034	0.236	0.193	0.386
match 117	0.323	0.202	0.245	0.127	0.175	0.256	0.093	0.488	0.529	0.532	0.488	0.531	0.54	0.276	0.333	0.366	0.3	0.362	0.382	0.645	0.573	0.487	0.61	0.569	0.487	0.484	0.457	0.551	0.2	0.3	0.322	0.443
match 118	0.511	0.333	0.415	0.161	0.339	0.399	0.103	0.652	0.656	0.628	0.652	0.653	0.623	0.429	0.506	0.541	0.475	0.533	0.565	0.651	0.614	0.594	0.629	0.619	0.594	0.651	0.619	0.627	0.473	0.454	0.14	0.318
match 119	0.466	0.238	0.397	0.091	0.298	0.382	0.088	0.583	0.595	0.563	0.583	0.594	0.578	0.408	0.503	0.533	0.497	0.544	0.55	0.634	0.555	0.552	0.608	0.555	0.552	0.59	0.569	0.602	0.374	0.427	0.168	0.396
match 120	0.359	0.117	0.269	-0.04	0.186	0.253	-0.041	0.517	0.514	0.482	0.519	0.525	0.519	0.242	0.34	0.391	0.346	0.415	0.453	0.613	0.505	0.468	0.589	0.509	0.468	0.528	0.484	0.525	0.23	0.322	0.254	0.496
match 121	0.446	0.105	0.336	-0.07	0.246	0.32	0.009	0.532	0.524	0.479	0.535	0.532	0.5	0.316	0.423	0.462	0.422	0.481	0.501	0.666	0.587	0.57	0.655	0.595	0.57	0.544	0.511	0.543	0.262	0.357	0.22	0.561
match 122	0.552	0.255	0.451	0.091	0.355	0.44	0.048	0.696	0.696	0.634	0.696	0.694	0.645	0.453	0.56	0.608	0.554	0.623	0.658	0.734	0.633	0.632	0.7	0.633	0.632	0.702	0.671	0.683	0.483	0.507	0.182	0.479
match 123	0.331	0.332	0.357	0.165	0.327	0.347	0.098	0.563	0.555	0.515	0.563	0.553	0.514	0.385	0.43	0.441	0.41	0.434	0.449	0.525	0.41	0.396	0.508	0.418	0.396	0.542	0.514	0.516	0.385	0.351	0.194	0.193
match 124	0.44	0.24	0.345	0.098	0.253	0.337	0.087	0.579	0.609	0.596	0.579	0.607	0.588	0.359	0.435	0.461	0.418	0.454	0.476	0.623	0.553	0.519	0.582	0.549	0.519	0.566	0.569	0.575	0.325	0.377	0.183	0.383
match 125	0.424	0.166	0.285	0.005	0.172	0.279	0.044	0.518	0.537	0.52	0.52	0.542	0.533	0.307	0.396	0.434	0.379	0.433	0.461	0.562	0.496	0.5	0.532	0.496	0.5	0.524	0.484	0.547	0.332	0.36	0.138	0.396
match 126	0.247	0.31	0.188	0.262	0.152	0.182	0.261	0.48	0.489	0.457	0.48	0.479	0.424	0.288	0.322	0.336	0.268	0.306	0.34	0.406	0.315	0.296	0.396	0.321	0.296	0.462	0.424	0.424	0.197	0.248	0.159	0.096
match 127	0.487	0.288	0.333	0.118	0.228	0.333	0.029	0.564	0.568	0.566	0.564	0.567	0.554	0.356	0.445	0.473	0.433	0.477	0.497	0.629	0.557	0.504	0.604	0.557	0.504	0.571	0.542	0.587	0.4	0.392	0.142	0.341
match 128	0.588	0.375	0.579	0.22	0.541	0.573	0.052	0.648	0.663	0.671	0.65	0.669	0.675	0.534	0.571	0.582	0.569	0.582	0.583	0.808	0.737	0.704	0.794	0.742	0.704	0.64	0.622	0.645	0.301	0.565	0.22	0.433
match 129	0.343	0.323	0.277	0.21	0.196	0.262	0.173	0.531	0.537	0.507	0.531	0.533	0.522	0.331	0.392	0.414	0.358	0.404	0.438	0.542	0.475	0.453	0.515	0.479	0.453	0.538	0.511	0.532	0.352	0.329	0.199	0.219
match 130	0.517	0.343	0.431	0.166	0.362	0.426	0.066	0.619	0.64	0.63	0.621	0.642	0.628	0.45	0.518	0.526	0.498	0.519	0.532	0.69	0.616	0.617	0.683	0.626	0.617	0.592	0.579	0.595	0.394	0.458	0.173	0.347
match 131	0.297	0.206	0.151	0.092	0.071	0.138	0.132	0.427	0.416	0.365	0.429	0.414	0.365	0.209	0.281	0.319	0.252	0.318	0.346	0.544	0.451	0.429	0.51	0.45	0.429	0.426	0.374	0.4	0.247	0.23	0.247	0.338
match 132	0.532	0.347	0.385	0.127	0.292	0.388	0.123	0.677	0.701	0.707	0.677	0.693	0.685	0.445	0.533	0.565	0.503	0.551	0.573	0.698	0.653	0.612	0.658	0.645	0.612	0.642	0.66	0.704	0.464	0.452	0.166	0.351
match 133	0.377	0.27	0.277	0.124	0.183	0.28	0.135	0.541	0.56	0.556	0.541	0.552	0.539	0.345	0.417	0.435	0.385	0.421	0.436	0.524	0.461	0.451	0.48	0.457	0.451	0.513	0.511	0.543	0.383	0.362	0.147	0.254
match 134	0.387	0.232	0.316	0.075	0.25	0.325	0.049	0.491	0.49	0.474	0.491	0.488	0.469	0.341	0.407	0.421	0.386	0.416	0.436	0.571	0.525	0.487	0.543	0.525	0.487	0.516	0.482	0.506	0.331	0.364	0.184	0.339
match 135	0.517	0.398	0.391	0.237	0.283	0.375	0.221	0.685	0.705	0.689	0.685	0.698	0.678	0.45	0.53	0.561	0.503	0.564	0.585	0.686	0.589	0.592	0.672	0.595	0.592	0.685	0.646	0.672	0.333	0.426	0.169	0.288
match 136	0.379	0.44	0.295	0.376	0.231	0.308	0.26	0.558	0.592	0.607	0.561	0.593	0.581	0.415	0.465	0.474	0.397	0.439	0.452	0.651	0.565	0.485	0.601	0.56	0.485	0.535	0.517	0.597	0.309	0.365	0.272	0.211
match 137	0.273	0.234	0.245	0.141	0.192	0.242	0.082	0.456	0.481	0.467	0.459	0.484	0.467	0.286	0.35	0.376	0.318	0.369	0.381	0.558	0.485	0.43	0.528	0.485	0.43	0.45	0.417	0.481	0.11	0.265	0.285	0.324
match 138	0.401	0.25	0.306	0.138	0.253	0.296	0.171	0.576	0.604	0.61	0.576	0.608	0.62	0.347	0.421	0.455	0.386	0.445	0.467	0.564	0.514	0.479	0.53	0.509	0.479	0.58	0.56	0.656	0.314	0.328	0.163	0.314
match 139	0.5	0.249	0.487	0.016	0.418	0.481	-0.034	0.673	0.68	0.657	0.675	0.69	0.679	0.458	0.522	0.548	0.524	0.552	0.577	0.732	0.616	0.574	0.699	0.616	0.574	0.662	0.65	0.682	0.425	0.513	0.232	0.483
match 140	0.375	0.095	0.277	-0.1	0.191	0.271	-0.118	0.51	0.529	0.521	0.512	0.529	0.514	0.246	0.357	0.39	0.36	0.409	0.427	0.535	0.486	0.467	0.523	0.489	0.467	0.485	0.464	0.519	0.248	0.323	0.16	0.44
match 141	0.36	0.299	0.337	0.125	0.26	0.333	0.047	0.549	0.573	0.568	0.549	0.563	0.541	0.337	0.391	0.415	0.383	0.419	0.432	0.573	0.474	0.457	0.553	0.479	0.457	0.542	0.512	0.527	0.244	0.368	0.213	0.274
match 142	0.478	0.287	0.365	0.043	0.268	0.34	0.13	0.679	0.665	0.62	0.679	0.662	0.609	0.398	0.494	0.518	0.478	0.526	0.552	0.662	0.599	0.588	0.64	0.604	0.588	0.666	0.652	0.642	0.406	0.399	0.184	0.375
match 143	0.504	0.253	0.371	0.076	0.269	0.361	0.036	0.651	0.653	0.615	0.653	0.662	0.623	0.387	0.487	0.531	0.468	0.526	0.557	0.692	0.629	0.635	0.666	0.63	0.635	0.641	0.604	0.614	0.338	0.43	0.188	0.439
match 144	0.384	0.224	0.27	0.055	0.193	0.268	0.034	0.516	0.54	0.539	0.516	0.537	0.519	0.251	0.329	0.365	0.329	0.383	0.396	0.51	0.473	0.438	0.498	0.476	0.438	0.499	0.496	0.527	0.212	0.304	0.126	0.286
match 145	0.516	0.408	0.479	0.238	0.42	0.459	0.228	0.639	0.634	0.599	0.639	0.625	0.591	0.525	0.548	0.556	0.511	0.532	0.555	0.625	0.556	0.555	0.607	0.56	0.555	0.641	0.612	0.621	0.485	0.511	0.109	0.217
match 146	0.379	0.054	0.322	-0.051	0.283	0.332	-0.191	0.485	0.495	0.474	0.488	0.497	0.482	0.225	0.303	0.334	0.332	0.375	0.396	0.639	0.551	0.49	0.629	0.556	0.49	0.497	0.468	0.518	0.064	0.273	0.26	0.585
match 147	0.432	0.19	0.418	0.021	0.38	0.414	0.006	0.624	0.637	0.645	0.624	0.64	0.649	0.381	0.439	0.45	0.437	0.463	0.495	0.635	0.575	0.51	0.598	0.571	0.51	0.629	0.615	0.652	0.291	0.407	0.203	0.445
match 148	0.388	0.186	0.308	0.058	0.234	0.305	-0.04	0.538	0.535	0.515	0.538	0.537	0.522	0.283	0.38	0.418	0.37	0.431	0.46	0.544	0.484	0.445	0.517	0.483	0.445	0.538	0.511	0.549	0.281	0.35	0.156	0.358
match 149	0.368	0.168	0.219	-0.018	0.149	0.216	0.06	0.478	0.499	0.492	0.48	0.503	0.491	0.261	0.342	0.37	0.331	0.38	0.408	0.579	0.49	0.447	0.54	0.49	0.447	0.476	0.434	0.501	0.296	0.302	0.211	0.411
match 150	0.467	0.369	0.424	0.15	0.339	0.42	0.073	0.596	0.61	0.604	0.596	0.605	0.597	0.436	0.5	0.509	0.484	0.504	0.507	0.623	0.554	0.536	0.603	0.554	0.536	0.58	0.56	0.582	0.418	0.488	0.156	0.254
match 151	0.497	0.188	0.411	-0.01	0.33	0.409	-0.033	0.701	0.718	0.711	0.704	0.72	0.695	0.403	0.505	0.536	0.492	0.539	0.562	0.697	0.597	0.585	0.674	0.602	0.585	0.67	0.658	0.69	0.368	0.466	0.2	0.509
match 152	0.358	0.268	0.301	0.158	0.207	0.292	0.157	0.547	0.546	0.518	0.547	0.543	0.509	0.349	0.422	0.442	0.386	0.433	0.459	0.591	0.5	0.455	0.568	0.505	0.455	0.545	0.515	0.503	0.281	0.356	0.233	0.323
match 153	0.315	0.099	0.256	-0.075	0.182	0.248	-0.101	0.484	0.469	0.42	0.484	0.46	0.412	0.222	0.309	0.361	0.317	0.374	0.402	0.506	0.402	0.4	0.486	0.406	0.4	0.462	0.418	0.411	0.157	0.301	0.191	0.407
match 154	0.403	0.301	0.404	0.182	0.378	0.399	0.089	0.574	0.597	0.59	0.577	0.598	0.598	0.415	0.46	0.482	0.437	0.476	0.494	0.634	0.536	0.505	0.613	0.54	0.505	0.58	0.557	0.619	0.347	0.417	0.231	0.333
match 155	0.29	0.239	0.288	0.177	0.258	0.286	0.11	0.488	0.482	0.446	0.49	0.483	0.463	0.292	0.319	0.35	0.304	0.352	0.378	0.481	0.397	0.389	0.457	0.401	0.389	0.519	0.474	0.515	0.253	0.285	0.191	0.242
match 156	0.4	0.235	0.39	0.13	0.352	0.385	0	0.531	0.555	0.554	0.533	0.556	0.544	0.343	0.404	0.435	0.399	0.443	0.46	0.655	0.582	0.512	0.631	0.587	0.512	0.531	0.518	0.554	0.186	0.398	0.255	0.42
match 157	0.53	0.443	0.371	0.286	0.315	0.368	0.207	0.645	0.669	0.665	0.645	0.668	0.667	0.427	0.48	0.507	0.433	0.488	0.536	0.655	0.588	0.556	0.628	0.588	0.556	0.654	0.626	0.686	0.468	0.4	0.125	0.212
match 158	0.459	0.39	0.361	0.224	0.282	0.345	0.206	0.639	0.665	0.658	0.639	0.659	0.628	0.411	0.478	0.503	0.428	0.477	0.509	0.655	0.595	0.553	0.634	0.599	0.553	0.596	0.579	0.61	0.418	0.402	0.196	0.265
match 159	0.375	0.266	0.236	0.221	0.161	0.244	0.13	0.495	0.52	0.493	0.495	0.511	0.498	0.29	0.356	0.376	0.318	0.37	0.382	0.553	0.489	0.459	0.524	0.494	0.459	0.48	0.485	0.531	0.266	0.293	0.178	0.287
match 160	0.447	0.259	0.319	0.126	0.22	0.307	0.126	0.583	0.611	0.61	0.583	0.609	0.596	0.35	0.452	0.51	0.422	0.504	0.541	0.618	0.546	0.541	0.6	0.551	0.541	0.597	0.572	0.648	0.304	0.385	0.171	0.359
match 161	0.379	0.276	0.322	0.148	0.284	0.313	0.158	0.553	0.572	0.574	0.553	0.57	0.574	0.385	0.449	0.485	0.413	0.466	0.49	0.525	0.463	0.459	0.487	0.462	0.459	0.56	0.524	0.602	0.348	0.352	0.146	0.249
match 162	0.483	0.285	0.413	0.123	0.347	0.412	0.07	0.639	0.648	0.636	0.641	0.653	0.651	0.436	0.494	0.527	0.484	0.528	0.548	0.68	0.601	0.556	0.652	0.602	0.556	0.674	0.643	0.677	0.258	0.42	0.197	0.395
match 163	0.453	0.366	0.385	0.222	0.324	0.369	0.21	0.593	0.577	0.528	0.593	0.573	0.526	0.428	0.481	0.489	0.442	0.473	0.496	0.613	0.543	0.54	0.589	0.547	0.54	0.584	0.574	0.576	0.472	0.416	0.16	0.247
match 164	0.552	0.349	0.418	0.152	0.31	0.408	0.15	0.625	0.634	0.612	0.625	0.634	0.609	0.472	0.535	0.556	0.51	0.541	0.552	0.763	0.67	0.65	0.739	0.671	0.65	0.621	0.575	0.615	0.405	0.461	0.211	0.414
match 165	0.467	0.334	0.423	0.167	0.382	0.422	0.096	0.57	0.58	0.582	0.572	0.587	0.593	0.441	0.479	0.482	0.468	0.481	0.497	0.68	0.579	0.558	0.644	0.579	0.558	0.581	0.56	0.605	0.321	0.44	0.213	0.346
match 166	0.287	0.182	0.232	0.137	0.188	0.233	0.117	0.445	0.456	0.449	0.445	0.453	0.441	0.264	0.324	0.352	0.301	0.35	0.369	0.481	0.392	0.371	0.433	0.387	0.371	0.441	0.409	0.465	0.147	0.262	0.194	0.299
match 167	0.525	0.448	0.479	0.298	0.401	0.479	0.213	0.687	0.7	0.698	0.687	0.695	0.68	0.551	0.602	0.612	0.568	0.597	0.606	0.645	0.583	0.578	0.617	0.583	0.578	0.684	0.661	0.71	0.506	0.542	0.12	0.197
match 168	0.368	0.173	0.254	0.011	0.195	0.245	0.053	0.436	0.445	0.421	0.438	0.449	0.436	0.269	0.339	0.379	0.324	0.376	0.394	0.481	0.409	0.424	0.449	0.409	0.424	0.429	0.401	0.426	0.361	0.313	0.113	0.308
match 169	0.361	0.192	0.39	0.139	0.331	0.399	-0.066	0.502	0.53	0.532	0.504	0.532	0.544	0.332	0.386	0.403	0.386	0.418	0.425	0.667	0.547	0.471	0.646	0.547	0.471	0.482	0.459	0.525	0.141	0.406	0.306	0.475
match 170	0.435	0.281	0.325	0.12	0.255	0.324	0.175	0.572	0.565	0.525	0.575	0.57	0.544	0.385	0.455	0.504	0.43	0.501	0.519	0.597	0.532	0.511	0.565	0.533	0.511	0.61	0.551	0.582	0.304	0.369	0.162	0.316
match 171	0.521	0.244	0.41	0.082	0.312	0.419	0.019	0.604	0.609	0.578	0.606	0.616	0.594	0.423	0.519	0.562	0.501	0.557	0.563	0.727	0.653	0.609	0.688	0.645	0.609	0.616	0.579	0.621	0.252	0.437	0.206	0.483
match 172	0.401	0.205	0.394	0.082	0.366	0.393	-0.019	0.502	0.508	0.486	0.502	0.509	0.493	0.347	0.398	0.421	0.397	0.43	0.441	0.67	0.606	0.558	0.659	0.607	0.558	0.508	0.469	0.51	0.221	0.371	0.269	0.465
match 173	0.51	0.287	0.449	0.08	0.381	0.449	0.023	0.684	0.702	0.688	0.686	0.702	0.69	0.471	0.548	0.56	0.525	0.555	0.568	0.689	0.623	0.609	0.676	0.632	0.609	0.664	0.652	0.683	0.427	0.475	0.179	0.402
match 174	0.419	0.29	0.342	0.046	0.255	0.324	0.148	0.622	0.647	0.658	0.621	0.638	0.627	0.384	0.453	0.478	0.441	0.479	0.5	0.569	0.495	0.493	0.548	0.499	0.493	0.589	0.578	0.62	0.47	0.402	0.15	0.279
match 175	0.37	0.208	0.372	0.042	0.312	0.359	0.071	0.576	0.593	0.58	0.576	0.597	0.573	0.362	0.414	0.437	0.405	0.438	0.462	0.598	0.499	0.472	0.576	0.504	0.472	0.58	0.547	0.585	0.264	0.388	0.228	0.39
match 176	0.366	0.174	0.282	0.038	0.223	0.282	-0.081	0.457	0.477	0.476	0.459	0.48	0.494	0.242	0.317	0.357	0.316	0.371	0.382	0.619	0.514	0.477	0.595	0.518	0.477	0.444	0.44	0.496	0.192	0.282	0.253	0.445
match 177	0.326	0.144	0.27	0.037	0.193	0.262	0.011	0.501	0.518	0.514	0.501	0.519	0.52	0.258	0.349	0.386	0.34	0.395	0.434	0.504	0.409	0.367	0.464	0.408	0.367	0.487	0.461	0.494	0.233	0.309	0.178	0.36
match 178	0.281	0.183	0.208	0.048	0.14	0.195	0.14	0.476	0.496	0.486	0.476	0.5	0.494	0.265	0.333	0.374	0.298	0.372	0.408	0.552	0.464	0.442	0.529	0.469	0.442	0.471	0.428	0.517	0.236	0.244	0.271	0.369
match 179	0.382	0.376	0.387	0.21	0.354	0.382	0.177	0.592	0.616	0.621	0.592	0.615	0.623	0.422	0.471	0.492	0.447	0.482	0.501	0.603	0.495	0.475	0.589	0.499	0.475	0.591	0.555	0.6	0.343	0.392	0.221	0.227
match 180	0.37	0.223	0.276	0.062	0.198	0.254	0.062	0.528	0.546	0.54	0.531	0.546	0.532	0.292	0.369	0.407	0.354	0.409	0.438	0.553	0.491	0.472	0.53	0.495	0.472	0.501	0.474	0.521	0.285	0.314	0.183	0.33
match 181	0.488	0.375	0.383	0.206	0.297	0.377	0.19	0.576	0.593	0.587	0.576	0.588	0.574	0.446	0.511	0.524	0.477	0.51	0.531	0.645	0.578	0.559	0.626	0.583	0.559	0.587	0.563	0.588	0.486	0.454	0.157	0.27
match 182	0.317	0.003	0.173	-0.137	0.095	0.169	-0.056	0.426	0.428	0.389	0.428	0.434	0.429	0.19	0.3	0.356	0.304	0.374	0.406	0.462	0.388	0.377	0.421	0.388	0.377	0.459	0.411	0.47	0.245	0.235	0.145	0.459
match 183	0.432	0.288	0.364	0.183	0.274	0.366	0.09	0.505	0.52	0.506	0.505	0.514	0.477	0.387	0.443	0.464	0.423	0.456	0.465	0.63	0.556	0.523	0.623	0.56	0.523	0.506	0.481	0.517	0.371	0.426	0.198	0.342
match 184	0.391	0.241	0.371	0.088	0.32	0.374	0	0.574	0.595	0.584	0.576	0.591	0.561	0.361	0.419	0.43	0.415	0.438	0.449	0.568	0.479	0.464	0.54	0.482	0.464	0.562	0.535	0.559	0.322	0.403	0.177	0.327
match 185	0.236	0.131	0.14	0.041	0.08	0.135	0.067	0.363	0.387	0.371	0.363	0.386	0.385	0.189	0.241	0.258	0.214	0.257	0.268	0.493	0.352	0.319	0.453	0.351	0.319	0.367	0.335	0.415	0.143	0.178	0.257	0.362
match 186	0.312	0.231	0.234	0.056	0.155	0.24	0.04	0.443	0.463	0.452	0.443	0.453	0.422	0.282	0.363	0.385	0.343	0.385	0.401	0.523	0.453	0.425	0.489	0.453	0.425	0.42	0.404	0.438	0.364	0.292	0.211	0.292
match 187	0.234	0.064	0.193	-0.005	0.15	0.187	-0.069	0.335	0.35	0.339	0.337	0.36	0.361	0.165	0.235	0.261	0.23	0.27	0.298	0.492	0.405	0.356	0.459	0.409	0.356	0.349	0.309	0.357	0.134	0.183	0.258	0.428
match 188	0.37	0.229	0.336	0.091	0.285	0.332	0.006	0.529	0.548	0.52	0.531	0.548	0.53	0.343	0.405	0.436	0.387	0.426	0.443	0.652	0.571	0.525	0.625	0.571	0.525	0.485	0.467	0.49	0.311	0.354	0.282	0.423
match 189	0.432	0.301	0.315	0.17	0.222	0.318	0.049	0.475	0.488	0.485	0.475	0.485	0.469	0.332	0.409	0.436	0.378	0.43	0.442	0.644	0.551	0.501	0.619	0.551	0.501	0.469	0.461	0.522	0.34	0.359	0.212	0.343
match 190	0.464	0.212	0.424	0.024	0.352	0.412	-0.002	0.596	0.605	0.583	0.596	0.601	0.581	0.406	0.478	0.492	0.475	0.501	0.527	0.601	0.528	0.508	0.577	0.533	0.508	0.602	0.573	0.609	0.375	0.426	0.137	0.389
match 191	0.331	0.277	0.239	0.098	0.168	0.235	0.112	0.484	0.496	0.477	0.484	0.486	0.456	0.318	0.382	0.391	0.347	0.377	0.395	0.503	0.406	0.394	0.476	0.409	0.394	0.472	0.436	0.471	0.438	0.314	0.172	0.226
match 192	0.466	0.267	0.353	0.126	0.277	0.337	0.134	0.62	0.619	0.59	0.62	0.621	0.606	0.392	0.474	0.511	0.452	0.516	0.545	0.652	0.585	0.595	0.635	0.59	0.595	0.638	0.609	0.654	0.244	0.387	0.186	0.385
match 193	0.29	0.251	0.22	0.13	0.17	0.224	0.07	0.517	0.573	0.605	0.517	0.563	0.572	0.224	0.283	0.298	0.26	0.299	0.327	0.528	0.461	0.418	0.511	0.469	0.418	0.494	0.492	0.546	0.165	0.216	0.238	0.277
match 194	0.423	0.249	0.273	0.065	0.167	0.254	0.172	0.573	0.579	0.561	0.573	0.578	0.555	0.312	0.393	0.449	0.373	0.456	0.494	0.584	0.531	0.493	0.557	0.532	0.493	0.568	0.559	0.582	0.293	0.356	0.161	0.335
match 195	0.503	0.223	0.459	0.112	0.397	0.473	-0.066	0.559	0.586	0.589	0.561	0.584	0.579	0.425	0.483	0.497	0.479	0.495	0.504	0.703	0.622	0.581	0.681	0.626	0.581	0.558	0.521	0.579	0.357	0.467	0.2	0.48
match 196	0.619	0.362	0.489	0.114	0.384	0.472	0.144	0.756	0.756	0.707	0.756	0.757	0.721	0.531	0.623	0.644	0.602	0.643	0.664	0.841	0.758	0.71	0.799	0.754	0.71	0.773	0.736	0.741	0.527	0.552	0.222	0.479
match 197	0.329	0.063	0.283	0.003	0.254	0.305	-0.163	0.429	0.44	0.435	0.431	0.45	0.438	0.207	0.27	0.287	0.282	0.309	0.321	0.517	0.46	0.425	0.501	0.463	0.425	0.419	0.399	0.408	0.067	0.263	0.188	0.454
match 198	0.419	0.322	0.309	0.243	0.279	0.314	0.18	0.522	0.513	0.475	0.524	0.527	0.512	0.368	0.424	0.451	0.387	0.437	0.472	0.612	0.539	0.502	0.577	0.534	0.502	0.577	0.517	0.554	0.349	0.316	0.193	0.29
match 199	0.418	0.168	0.324	-0.01	0.251	0.318	-0.009	0.571	0.589	0.572	0.574	0.59	0.574	0.301	0.403	0.439	0.405	0.454	0.474	0.587	0.521	0.476	0.552	0.521	0.476	0.562	0.532	0.559	0.288	0.347	0.169	0.419
match 200	0.313	0.257	0.296	0.129	0.229	0.288	0.066	0.523	0.543	0.534	0.523	0.537	0.537	0.335	0.401	0.426	0.37	0.418	0.438	0.52	0.438	0.409	0.483	0.438	0.409	0.5	0.478	0.521	0.359	0.337	0.207	0.263
match 201	0.291	0.143	0.167	0.061	0.148	0.178	0.034	0.419	0.428	0.407	0.422	0.438	0.422	0.2	0.263	0.301	0.237	0.296	0.325	0.491	0.451	0.412	0.469	0.451	0.412	0.429	0.396	0.458	0.1	0.154	0.2	0.348
match 202	0.282	0.105	0.289	-0.039	0.263	0.284	-0.054	0.432	0.412	0.359	0.434	0.418	0.389	0.274	0.309	0.333	0.321	0.356	0.375	0.538	0.456	0.422	0.508	0.455	0.422	0.439	0.407	0.427	0.145	0.302	0.256	0.433
match 203	0.292	0.186	0.263	0.075	0.217	0.269	-0.021	0.539	0.541	0.524	0.539	0.542	0.532	0.264	0.338	0.357	0.323	0.356	0.378	0.521	0.44	0.386	0.493	0.439	0.386	0.518	0.492	0.528	0.192	0.282	0.229	0.335
match 204	0.269	0.18	0.256	0.027	0.191	0.247	0.03	0.492	0.502	0.467	0.492	0.498	0.462	0.274	0.348	0.371	0.336	0.376	0.391	0.471	0.385	0.367	0.436	0.384	0.367	0.481	0.454	0.484	0.279	0.293	0.202	0.291
match 205	0.487	0.36	0.488	0.197	0.432	0.478	0.124	0.63	0.633	0.61	0.632	0.64	0.635	0.498	0.534	0.558	0.518	0.554	0.568	0.675	0.613	0.58	0.676	0.621	0.58	0.686	0.62	0.657	0.331	0.481	0.188	0.315
match 206	0.215	0.239	0.163	0.137	0.125	0.165	0.091	0.399	0.44	0.469	0.401	0.452	0.464	0.201	0.25	0.257	0.22	0.249	0.261	0.459	0.375	0.322	0.442	0.379	0.322	0.381	0.365	0.452	0.135	0.189	0.244	0.22
match 207	0.337	0.352	0.336	0.205	0.303	0.325	0.22	0.579	0.597	0.582	0.582	0.599	0.579	0.426	0.458	0.487	0.41	0.465	0.496	0.608	0.524	0.469	0.603	0.532	0.469	0.566	0.528	0.583	0.318	0.36	0.271	0.256
match 208	0.288	0.162	0.28	-0.013	0.218	0.276	0.007	0.473	0.484	0.464	0.473	0.486	0.461	0.272	0.341	0.357	0.345	0.368	0.374	0.49	0.434	0.411	0.457	0.434	0.411	0.467	0.457	0.479	0.261	0.302	0.202	0.328
match 209	0.415	0.303	0.376	0.118	0.337	0.362	0.109	0.587	0.59	0.561	0.589	0.592	0.561	0.402	0.454	0.478	0.428	0.47	0.489	0.624	0.507	0.484	0.608	0.515	0.484	0.579	0.545	0.581	0.453	0.414	0.209	0.321
match 210	0.366	0.085	0.268	-0.066	0.204	0.261	-0.081	0.55	0.575	0.576	0.55	0.579	0.581	0.245	0.341	0.395	0.341	0.41	0.438	0.554	0.472	0.465	0.536	0.476	0.465	0.516	0.502	0.55	0.208	0.302	0.188	0.469
match 211	0.267	0.105	0.243	0.013	0.206	0.248	-0.043	0.453	0.453	0.426	0.455	0.46	0.452	0.243	0.303	0.315	0.3	0.329	0.347	0.5	0.383	0.365	0.469	0.387	0.365	0.455	0.414	0.446	0.176	0.248	0.233	0.395
match 212	0.218	0.184	0.222	0.123	0.208	0.228	-0.019	0.335	0.363	0.367	0.335	0.355	0.322	0.181	0.212	0.219	0.216	0.236	0.247	0.409	0.339	0.3	0.404	0.346	0.3	0.313	0.289	0.315	0.087	0.212	0.191	0.225
match 213	0.397	0.155	0.298	-0.079	0.196	0.292	-0.036	0.57	0.568	0.55	0.57	0.567	0.553	0.292	0.4	0.435	0.406	0.455	0.471	0.581	0.513	0.487	0.556	0.512	0.487	0.553	0.539	0.574	0.307	0.351	0.184	0.426
match 214	0.295	0.225	0.248	0.094	0.191	0.238	0.102	0.442	0.455	0.444	0.442	0.447	0.441	0.27	0.32	0.34	0.295	0.335	0.347	0.5	0.428	0.388	0.465	0.428	0.388	0.463	0.444	0.472	0.291	0.272	0.205	0.275
match 215	0.497	0.286	0.51	0.096	0.462	0.508	0.001	0.668	0.669	0.62	0.67	0.667	0.632	0.491	0.559	0.6	0.551	0.6	0.62	0.686	0.6	0.584	0.671	0.605	0.584	0.66	0.61	0.635	0.405	0.524	0.189	0.4
match 216	0.236	0.234	0.225	0.203	0.2	0.237	0.092	0.315	0.333	0.333	0.318	0.338	0.329	0.26	0.267	0.261	0.225	0.238	0.239	0.498	0.385	0.369	0.489	0.39	0.369	0.323	0.289	0.363	0.139	0.251	0.262	0.264
match 217	0.464	0.367	0.4	0.18	0.327	0.407	0.078	0.539	0.567	0.574	0.539	0.568	0.58	0.433	0.485	0.492	0.465	0.49	0.503	0.69	0.576	0.533	0.655	0.576	0.533	0.536	0.531	0.606	0.501	0.467	0.226	0.323
match 218	0.454	0.345	0.389	0.219	0.326	0.377	0.194	0.604	0.639	0.636	0.604	0.63	0.626	0.424	0.474	0.502	0.44	0.491	0.514	0.618	0.543	0.536	0.588	0.543	0.536	0.613	0.596	0.646	0.328	0.431	0.164	0.273
match 219	0.382	0.192	0.392	0.045	0.34	0.395	0.026	0.567	0.591	0.583	0.57	0.589	0.593	0.377	0.427	0.437	0.431	0.452	0.452	0.57	0.491	0.477	0.523	0.487	0.477	0.554	0.558	0.614	0.253	0.415	0.188	0.378
match 220	0.429	0.358	0.377	0.229	0.296	0.384	0.137	0.55	0.574	0.57	0.55	0.576	0.58	0.438	0.497	0.507	0.469	0.499	0.509	0.689	0.577	0.529	0.647	0.573	0.529	0.561	0.518	0.572	0.379	0.417	0.26	0.331
match 221	0.542	0.258	0.465	0.009	0.368	0.462	-0.003	0.709	0.71	0.689	0.712	0.721	0.707	0.481	0.571	0.609	0.563	0.609	0.631	0.815	0.681	0.652	0.773	0.677	0.652	0.718	0.681	0.703	0.336	0.517	0.273	0.557
match 222	0.416	0.25	0.377	0.039	0.319	0.365	0.08	0.581	0.566	0.519	0.583	0.567	0.526	0.41	0.47	0.49	0.454	0.491	0.508	0.602	0.52	0.48	0.558	0.516	0.48	0.592	0.55	0.557	0.388	0.416	0.186	0.352
match 223	0.333	0.282	0.274	0.231	0.223	0.259	0.186	0.521	0.548	0.559	0.521	0.55	0.568	0.308	0.352	0.385	0.311	0.373	0.399	0.567	0.472	0.423	0.523	0.468	0.423	0.512	0.508	0.579	0.281	0.296	0.234	0.285
match 224	0.359	0.169	0.309	0.038	0.266	0.31	-0.07	0.45	0.46	0.437	0.452	0.464	0.438	0.268	0.325	0.345	0.339	0.367	0.376	0.506	0.45	0.437	0.476	0.449	0.437	0.459	0.416	0.452	0.187	0.339	0.147	0.337
match 225	0.197	0.123	0.24	0.032	0.24	0.236	-0.069	0.357	0.363	0.338	0.359	0.364	0.356	0.189	0.215	0.244	0.226	0.262	0.277	0.44	0.33	0.298	0.404	0.329	0.298	0.363	0.329	0.362	0.06	0.222	0.243	0.317
match 226	0.481	0.351	0.439	0.151	0.355	0.421	0.131	0.666	0.686	0.678	0.666	0.68	0.663	0.45	0.523	0.553	0.509	0.553	0.57	0.664	0.572	0.557	0.64	0.576	0.557	0.668	0.659	0.697	0.441	0.47	0.183	0.313
match 227	0.289	0.234	0.213	0.179	0.185	0.226	0.054	0.403	0.436	0.427	0.405	0.442	0.436	0.247	0.3	0.311	0.257	0.298	0.324	0.455	0.379	0.365	0.453	0.389	0.365	0.428	0.374	0.441	0.171	0.225	0.166	0.221
match 228	0.348	0.179	0.296	0.048	0.24	0.296	-0.024	0.46	0.444	0.407	0.46	0.446	0.428	0.278	0.341	0.368	0.337	0.379	0.4	0.551	0.477	0.452	0.522	0.481	0.452	0.498	0.439	0.462	0.244	0.296	0.203	0.372
match 229	0.373	0.251	0.347	0.102	0.309	0.333	0.1	0.538	0.566	0.566	0.541	0.574	0.586	0.347	0.421	0.471	0.402	0.468	0.501	0.675	0.57	0.507	0.632	0.566	0.507	0.558	0.535	0.611	0.356	0.37	0.302	0.424
match 230	0.218	0.119	0.239	-0.014	0.208	0.238	-0.017	0.44	0.47	0.48	0.442	0.47	0.491	0.231	0.293	0.317	0.289	0.332	0.345	0.529	0.422	0.379	0.499	0.426	0.379	0.439	0.426	0.505	0.034	0.225	0.311	0.41
match 231	0.297	0.279	0.236	0.167	0.206	0.234	0.102	0.453	0.463	0.437	0.453	0.456	0.423	0.266	0.309	0.348	0.29	0.347	0.368	0.539	0.453	0.443	0.508	0.453	0.443	0.443	0.416	0.432	0.206	0.259	0.242	0.26
match 232	0.288	0.195	0.228	0.078	0.143	0.223	0.129	0.53	0.53	0.465	0.53	0.532	0.484	0.304	0.386	0.409	0.346	0.403	0.424	0.587	0.471	0.426	0.566	0.477	0.426	0.51	0.478	0.509	0.298	0.268	0.299	0.392
match 233	0.323	0.197	0.292	0.097	0.239	0.307	0.01	0.496	0.499	0.466	0.496	0.499	0.485	0.313	0.373	0.403	0.355	0.399	0.409	0.563	0.465	0.433	0.532	0.465	0.433	0.493	0.456	0.491	0.18	0.334	0.24	0.366
match 234	0.415	0.186	0.343	0.007	0.255	0.34	-0.022	0.505	0.514	0.489	0.505	0.511	0.495	0.33	0.404	0.433	0.398	0.435	0.46	0.591	0.51	0.495	0.58	0.518	0.495	0.53	0.499	0.518	0.291	0.381	0.176	0.405
match 235	0.369	0.252	0.323	0.117	0.238	0.324	0.059	0.504	0.519	0.492	0.504	0.515	0.492	0.347	0.412	0.438	0.4	0.433	0.443	0.655	0.549	0.493	0.612	0.545	0.493	0.49	0.464	0.482	0.293	0.372	0.286	0.403
match 236	0.449	0.262	0.389	0.142	0.315	0.387	0.11	0.683	0.681	0.631	0.685	0.692	0.66	0.424	0.498	0.529	0.465	0.52	0.547	0.706	0.599	0.573	0.676	0.599	0.573	0.701	0.669	0.68	0.228	0.387	0.257	0.444
match 237	0.417	0.217	0.352	0.082	0.279	0.344	0.02	0.532	0.552	0.537	0.535	0.549	0.529	0.357	0.424	0.443	0.411	0.444	0.458	0.542	0.481	0.49	0.529	0.488	0.49	0.515	0.491	0.532	0.407	0.412	0.125	0.325
match 238	0.341	0.275	0.32	0.144	0.267	0.306	0.099	0.54	0.551	0.537	0.54	0.54	0.513	0.318	0.383	0.42	0.366	0.422	0.456	0.566	0.468	0.452	0.54	0.472	0.452	0.527	0.501	0.53	0.163	0.325	0.225	0.291
match 239	0.436	0.2	0.343	-0.034	0.257	0.335	0.069	0.578	0.583	0.561	0.58	0.594	0.576	0.379	0.445	0.469	0.445	0.475	0.493	0.639	0.55	0.528	0.61	0.55	0.528	0.574	0.55	0.585	0.288	0.377	0.203	0.439
match 240	0.414	0.295	0.393	0.063	0.342	0.391	-0.017	0.519	0.536	0.517	0.521	0.536	0.522	0.384	0.439	0.455	0.444	0.466	0.474	0.586	0.52	0.516	0.565	0.525	0.516	0.526	0.492	0.537	0.309	0.438	0.172	0.291
match 241	0.49	0.366	0.454	0.202	0.398	0.461	0.136	0.607	0.611	0.593	0.61	0.614	0.596	0.476	0.526	0.535	0.499	0.515	0.525	0.701	0.617	0.588	0.671	0.613	0.588	0.626	0.591	0.627	0.387	0.464	0.211	0.335
match 242	0.445	0.169	0.331	0.028	0.272	0.336	0.009	0.545	0.58	0.583	0.547	0.583	0.587	0.316	0.391	0.42	0.385	0.43	0.454	0.615	0.553	0.556	0.592	0.557	0.556	0.534	0.526	0.604	0.235	0.364	0.17	0.446
match 243	0.21	0.191	0.187	0.104	0.152	0.172	0.114	0.396	0.426	0.432	0.396	0.426	0.425	0.216	0.263	0.287	0.24	0.287	0.304	0.469	0.39	0.33	0.444	0.394	0.33	0.378	0.366	0.442	0.191	0.201	0.259	0.278
match 244	0.456	0.078	0.51	-0.102	0.454	0.509	-0.15	0.643	0.63	0.59	0.643	0.635	0.603	0.426	0.51	0.543	0.535	0.569	0.579	0.642	0.558	0.554	0.618	0.558	0.554	0.643	0.613	0.632	0.313	0.505	0.186	0.564
match 245	0.434	0.264	0.374	0.119	0.325	0.38	0.055	0.568	0.582	0.556	0.57	0.584	0.576	0.401	0.462	0.49	0.443	0.478	0.488	0.652	0.566	0.524	0.607	0.562	0.524	0.564	0.543	0.585	0.359	0.426	0.218	0.388
match 246	0.389	0.108	0.351	-0.051	0.3	0.357	-0.182	0.487	0.52	0.525	0.489	0.516	0.504	0.248	0.328	0.365	0.358	0.398	0.41	0.591	0.533	0.478	0.584	0.537	0.478	0.444	0.427	0.472	0.15	0.362	0.202	0.483
match 247	0.465	0.45	0.457	0.301	0.426	0.44	0.242	0.663	0.707	0.718	0.665	0.709	0.722	0.516	0.543	0.553	0.5	0.53	0.55	0.685	0.606	0.561	0.658	0.606	0.561	0.63	0.619	0.689	0.488	0.491	0.22	0.235
match 248	0.412	0.385	0.351	0.273	0.293	0.352	0.251	0.558	0.609	0.624	0.56	0.613	0.618	0.427	0.462	0.479	0.419	0.458	0.461	0.643	0.562	0.562	0.631	0.568	0.562	0.528	0.525	0.603	0.292	0.417	0.231	0.258
match 249	0.56	0.517	0.594	0.312	0.55	0.592	0.13	0.701	0.733	0.752	0.703	0.731	0.733	0.598	0.615	0.606	0.589	0.587	0.591	0.867	0.741	0.683	0.854	0.747	0.683	0.67	0.669	0.702	0.352	0.602	0.307	0.35
match 250	0.368	0.317	0.347	0.18	0.314	0.335	0.192	0.565	0.565	0.539	0.567	0.573	0.553	0.399	0.431	0.451	0.409	0.449	0.457	0.656	0.537	0.497	0.638	0.542	0.497	0.579	0.547	0.574	0.281	0.355	0.288	0.339
match 251	0.337	0.424	0.322	0.333	0.29	0.305	0.225	0.529	0.557	0.539	0.529	0.547	0.528	0.38	0.41	0.424	0.362	0.397	0.41	0.523	0.435	0.418	0.502	0.439	0.418	0.492	0.486	0.514	0.354	0.334	0.186	0.099
match 252	0.383	0.178	0.4	0.028	0.359	0.398	-0.061	0.524	0.541	0.547	0.526	0.549	0.566	0.346	0.403	0.431	0.416	0.44	0.456	0.585	0.495	0.466	0.563	0.499	0.466	0.505	0.498	0.541	0.232	0.417	0.202	0.407
match 253	0.332	0.248	0.292	0.146	0.249	0.305	0.09	0.464	0.48	0.475	0.466	0.485	0.481	0.328	0.369	0.376	0.335	0.361	0.376	0.578	0.532	0.465	0.546	0.527	0.465	0.467	0.436	0.49	0.169	0.332	0.246	0.33
match 254	0.226	0.36	0.222	0.31	0.2	0.236	0.15	0.476	0.52	0.556	0.479	0.525	0.547	0.284	0.313	0.318	0.263	0.291	0.315	0.506	0.411	0.334	0.489	0.416	0.334	0.436	0.423	0.497	0.142	0.234	0.28	0.146
match 255	0.414	0.292	0.359	0.098	0.286	0.353	0.051	0.535	0.542	0.516	0.538	0.545	0.537	0.395	0.46	0.475	0.441	0.473	0.483	0.622	0.529	0.479	0.585	0.529	0.479	0.551	0.518	0.561	0.399	0.392	0.208	0.33
match 256	0.322	0.214	0.293	0.105	0.241	0.283	-0.023	0.449	0.456	0.445	0.451	0.457	0.46	0.269	0.339	0.37	0.334	0.389	0.402	0.667	0.54	0.467	0.629	0.54	0.467	0.462	0.422	0.468	0.127	0.284	0.345	0.453
match 257	0.387	0.274	0.263	0.116	0.187	0.263	0.099	0.49	0.507	0.494	0.492	0.504	0.499	0.324	0.376	0.415	0.349	0.407	0.419	0.567	0.494	0.47	0.538	0.494	0.47	0.48	0.475	0.512	0.22	0.319	0.18	0.293
match 258	0.235	0.06	0.171	-0.002	0.15	0.19	-0.037	0.365	0.399	0.398	0.365	0.394	0.376	0.155	0.206	0.225	0.199	0.232	0.263	0.439	0.39	0.365	0.413	0.395	0.365	0.359	0.325	0.406	0.121	0.188	0.204	0.379
match 259	0.421	0.153	0.288	0.059	0.211	0.296	-0.033	0.531	0.543	0.513	0.533	0.542	0.498	0.291	0.377	0.411	0.356	0.407	0.44	0.6	0.592	0.543	0.583	0.593	0.543	0.519	0.494	0.513	0.174	0.297	0.179	0.447
match 260	0.391	0.234	0.283	0.055	0.208	0.281	0.036	0.524	0.545	0.564	0.524	0.538	0.543	0.296	0.346	0.356	0.337	0.355	0.376	0.603	0.522	0.455	0.565	0.517	0.455	0.48	0.492	0.521	0.247	0.355	0.212	0.369
match 261	0.452	0.385	0.434	0.203	0.39	0.45	0.074	0.605	0.635	0.644	0.607	0.642	0.646	0.454	0.496	0.513	0.476	0.502	0.505	0.726	0.659	0.573	0.699	0.655	0.573	0.602	0.57	0.638	0.228	0.452	0.274	0.341
match 262	0.458	0.188	0.383	0.02	0.308	0.391	-0.007	0.582	0.593	0.568	0.584	0.589	0.562	0.398	0.476	0.497	0.46	0.494	0.499	0.604	0.565	0.561	0.577	0.565	0.561	0.579	0.546	0.592	0.4	0.424	0.146	0.416
match 263	0.263	0.143	0.201	0.016	0.15	0.214	-0.065	0.451	0.449	0.42	0.451	0.453	0.413	0.192	0.256	0.279	0.252	0.293	0.313	0.545	0.458	0.404	0.533	0.462	0.404	0.433	0.403	0.403	0.109	0.218	0.282	0.402
match 264	0.478	0.167	0.433	-0.017	0.365	0.442	-0.148	0.578	0.583	0.554	0.58	0.593	0.589	0.373	0.465	0.494	0.471	0.508	0.516	0.731	0.688	0.646	0.716	0.688	0.646	0.584	0.562	0.602	0.24	0.452	0.253	0.564
match 265	0.387	0.204	0.399	0.056	0.355	0.397	-0.004	0.527	0.524	0.491	0.527	0.528	0.496	0.369	0.411	0.416	0.41	0.423	0.444	0.603	0.524	0.488	0.593	0.528	0.488	0.541	0.504	0.51	0.224	0.403	0.216	0.399
match 266	0.337	0.112	0.302	0.014	0.278	0.296	0.004	0.451	0.464	0.457	0.454	0.467	0.468	0.266	0.303	0.34	0.313	0.354	0.379	0.485	0.425	0.414	0.452	0.424	0.414	0.48	0.433	0.489	0.177	0.299	0.148	0.373
match 267	0.419	0.211	0.272	0.058	0.167	0.269	0.046	0.572	0.597	0.597	0.574	0.596	0.589	0.31	0.386	0.419	0.365	0.416	0.447	0.535	0.463	0.471	0.501	0.463	0.471	0.574	0.553	0.602	0.389	0.349	0.116	0.324
match 268	0.41	0.358	0.436	0.174	0.407	0.435	0.062	0.604	0.613	0.592	0.607	0.612	0.597	0.452	0.508	0.522	0.495	0.527	0.528	0.636	0.552	0.524	0.611	0.556	0.524	0.608	0.568	0.626	0.369	0.444	0.226	0.278
match 269	0.564	0.25	0.431	0.148	0.347	0.434	0.094	0.62	0.643	0.629	0.622	0.651	0.651	0.457	0.516	0.543	0.498	0.532	0.555	0.715	0.668	0.643	0.702	0.669	0.643	0.636	0.621	0.696	0.344	0.492	0.151	0.465
match 270	0.347	0.104	0.297	-0.055	0.226	0.305	-0.08	0.492	0.506	0.498	0.492	0.499	0.471	0.302	0.372	0.385	0.371	0.387	0.396	0.486	0.413	0.396	0.466	0.412	0.396	0.475	0.439	0.468	0.29	0.35	0.139	0.382
match 271	0.536	0.297	0.45	0.099	0.368	0.438	0.018	0.646	0.655	0.646	0.648	0.656	0.65	0.438	0.535	0.589	0.528	0.595	0.617	0.648	0.605	0.623	0.63	0.61	0.623	0.667	0.644	0.682	0.372	0.475	0.112	0.351
match 272	0.333	0.158	0.255	0.051	0.198	0.259	0.021	0.451	0.46	0.439	0.451	0.465	0.444	0.257	0.323	0.345	0.314	0.361	0.37	0.564	0.503	0.451	0.54	0.503	0.451	0.454	0.422	0.481	0.298	0.288	0.231	0.406
match 273	0.165	0.019	0.079	-0.01	0.041	0.086	-0.047	0.344	0.36	0.333	0.344	0.356	0.335	0.078	0.148	0.18	0.148	0.199	0.217	0.338	0.278	0.27	0.297	0.276	0.27	0.329	0.297	0.342	0.079	0.1	0.173	0.319
match 274	0.267	0.028	0.185	-0.146	0.084	0.173	-0.06	0.4	0.405	0.387	0.4	0.403	0.376	0.172	0.287	0.334	0.3	0.363	0.381	0.489	0.402	0.349	0.45	0.402	0.349	0.431	0.398	0.448	0.168	0.218	0.222	0.461
match 275	0.423	0.308	0.426	0.125	0.357	0.415	0.057	0.6	0.615	0.605	0.6	0.612	0.596	0.404	0.477	0.515	0.466	0.516	0.534	0.628	0.565	0.527	0.6	0.566	0.527	0.578	0.566	0.589	0.272	0.446	0.205	0.32
match 276	0.293	0.137	0.265	0.014	0.211	0.264	-0.06	0.414	0.406	0.373	0.416	0.408	0.393	0.245	0.314	0.359	0.313	0.365	0.381	0.5	0.444	0.414	0.48	0.447	0.414	0.445	0.395	0.423	0.233	0.281	0.207	0.363
match 277	0.517	0.235	0.48	-0.02	0.425	0.47	0.017	0.691	0.708	0.697	0.693	0.709	0.684	0.474	0.528	0.549	0.525	0.555	0.566	0.786	0.671	0.636	0.756	0.672	0.636	0.66	0.651	0.684	0.331	0.488	0.269	0.551
match 278	0.077	0.128	0.034	0.072	0.009	0.031	0.065	0.321	0.345	0.358	0.321	0.347	0.344	0.076	0.13	0.16	0.086	0.152	0.185	0.354	0.294	0.212	0.321	0.293	0.212	0.317	0.297	0.367	0.049	0.038	0.277	0.226
match 279	0.318	0.248	0.236	0.122	0.173	0.232	0.124	0.47	0.495	0.483	0.47	0.492	0.475	0.284	0.33	0.348	0.306	0.343	0.349	0.472	0.399	0.369	0.448	0.403	0.369	0.467	0.437	0.48	0.256	0.286	0.154	0.224
match 280	0.414	0.183	0.423	0.028	0.365	0.43	-0.098	0.613	0.637	0.616	0.613	0.628	0.615	0.37	0.433	0.467	0.449	0.487	0.496	0.594	0.539	0.532	0.573	0.544	0.532	0.597	0.586	0.622	0.223	0.431	0.18	0.411
match 281	0.486	0.222	0.406	0.041	0.319	0.405	-0.004	0.644	0.627	0.585	0.644	0.63	0.594	0.399	0.498	0.551	0.495	0.557	0.587	0.688	0.595	0.567	0.663	0.595	0.567	0.669	0.612	0.619	0.268	0.45	0.202	0.466
match 282	0.369	0.061	0.378	-0.141	0.343	0.389	-0.182	0.531	0.554	0.554	0.531	0.55	0.55	0.316	0.394	0.423	0.417	0.453	0.46	0.64	0.552	0.512	0.619	0.556	0.512	0.517	0.496	0.567	0.352	0.391	0.271	0.579
match 283	0.416	0.284	0.358	0.179	0.31	0.354	0.086	0.482	0.514	0.526	0.485	0.521	0.549	0.356	0.402	0.427	0.394	0.428	0.441	0.669	0.58	0.554	0.646	0.581	0.554	0.482	0.455	0.511	0.245	0.398	0.253	0.385
match 284	0.267	0.128	0.202	0.027	0.154	0.211	-0.093	0.404	0.424	0.416	0.406	0.419	0.404	0.165	0.243	0.279	0.245	0.295	0.317	0.473	0.404	0.368	0.443	0.408	0.368	0.417	0.377	0.417	0.157	0.235	0.206	0.345
match 285	0.325	0.263	0.292	0.148	0.223	0.309	-0.007	0.485	0.517	0.507	0.487	0.519	0.492	0.307	0.374	0.396	0.361	0.4	0.399	0.633	0.519	0.474	0.602	0.519	0.474	0.453	0.445	0.506	0.215	0.338	0.308	0.37
match 286	0.479	0.232	0.423	0.017	0.329	0.407	0.074	0.643	0.65	0.636	0.643	0.645	0.63	0.422	0.504	0.533	0.506	0.543	0.551	0.789	0.652	0.606	0.746	0.648	0.606	0.618	0.608	0.64	0.429	0.481	0.31	0.557
match 287	0.515	0.405	0.542	0.182	0.506	0.532	0.137	0.708	0.753	0.778	0.711	0.766	0.79	0.585	0.616	0.616	0.587	0.603	0.601	0.777	0.648	0.591	0.742	0.648	0.591	0.694	0.691	0.775	0.451	0.542	0.262	0.372
match 288	0.491	0.364	0.385	0.124	0.292	0.367	0.168	0.68	0.682	0.647	0.68	0.679	0.646	0.443	0.523	0.558	0.486	0.545	0.581	0.679	0.576	0.582	0.663	0.581	0.582	0.679	0.651	0.677	0.478	0.448	0.188	0.315
match 289	0.471	0.285	0.32	0.179	0.254	0.319	0.099	0.549	0.55	0.529	0.551	0.564	0.57	0.364	0.421	0.451	0.393	0.449	0.477	0.643	0.618	0.582	0.625	0.619	0.582	0.56	0.531	0.596	0.277	0.36	0.172	0.358
match 290	0.417	0.33	0.423	0.211	0.403	0.423	0.055	0.526	0.547	0.531	0.528	0.542	0.533	0.426	0.451	0.477	0.425	0.46	0.474	0.627	0.537	0.525	0.612	0.542	0.525	0.519	0.501	0.544	0.241	0.431	0.21	0.297
match 291	0.261	0.13	0.238	0.015	0.223	0.234	0.066	0.443	0.437	0.394	0.446	0.447	0.421	0.25	0.31	0.333	0.305	0.353	0.376	0.519	0.43	0.367	0.474	0.429	0.367	0.477	0.428	0.47	0.192	0.224	0.258	0.389
match 292	0.338	0.226	0.218	0.109	0.134	0.225	0.035	0.432	0.437	0.427	0.432	0.43	0.418	0.258	0.325	0.349	0.301	0.341	0.362	0.56	0.49	0.427	0.533	0.487	0.427	0.432	0.409	0.456	0.297	0.272	0.222	0.334
match 293	0.447	0.113	0.391	-0.063	0.31	0.395	-0.12	0.534	0.514	0.475	0.534	0.51	0.48	0.35	0.425	0.45	0.435	0.463	0.471	0.596	0.53	0.52	0.58	0.53	0.52	0.523	0.489	0.485	0.308	0.442	0.149	0.483
match 294	0.573	0.378	0.499	0.198	0.445	0.488	0.145	0.642	0.659	0.657	0.644	0.66	0.655	0.522	0.559	0.565	0.531	0.546	0.559	0.693	0.631	0.636	0.684	0.641	0.636	0.638	0.615	0.662	0.452	0.522	0.12	0.315
match 295	0.353	0.25	0.318	0.112	0.254	0.315	0.124	0.546	0.567	0.573	0.546	0.563	0.558	0.382	0.441	0.461	0.412	0.445	0.458	0.582	0.497	0.44	0.543	0.497	0.44	0.543	0.519	0.576	0.365	0.38	0.229	0.332
match 296	0.344	0.259	0.304	0.085	0.244	0.296	0.005	0.495	0.515	0.511	0.498	0.512	0.503	0.304	0.363	0.377	0.354	0.383	0.393	0.551	0.47	0.443	0.537	0.478	0.443	0.499	0.47	0.493	0.218	0.329	0.207	0.292
match 297	0.403	0.161	0.335	0	0.268	0.323	-0.039	0.526	0.555	0.573	0.528	0.56	0.585	0.312	0.397	0.43	0.392	0.439	0.463	0.606	0.5	0.473	0.569	0.5	0.473	0.497	0.485	0.534	0.298	0.382	0.203	0.445
match 298	0.489	0.133	0.353	-0.045	0.26	0.359	-0.059	0.568	0.569	0.551	0.57	0.582	0.569	0.347	0.438	0.48	0.44	0.492	0.518	0.7	0.642	0.587	0.659	0.633	0.587	0.59	0.565	0.611	0.253	0.41	0.211	0.567
match 299	0.208	0.116	0.186	0.019	0.164	0.179	0.024	0.34	0.375	0.384	0.34	0.381	0.394	0.196	0.238	0.255	0.225	0.259	0.267	0.401	0.342	0.31	0.371	0.346	0.31	0.343	0.327	0.417	0.267	0.183	0.193	0.285
match 300	0.525	0.397	0.435	0.195	0.364	0.429	0.11	0.626	0.632	0.616	0.626	0.629	0.611	0.458	0.526	0.544	0.497	0.53	0.546	0.67	0.643	0.631	0.663	0.648	0.631	0.627	0.608	0.646	0.428	0.482	0.145	0.273
match 301	0.445	0.105	0.419	-0.104	0.357	0.406	-0.099	0.59	0.582	0.537	0.59	0.581	0.554	0.356	0.431	0.471	0.462	0.506	0.526	0.65	0.541	0.511	0.614	0.541	0.511	0.595	0.549	0.575	0.242	0.429	0.205	0.545
match 302	0.415	0.214	0.345	0.051	0.292	0.341	0.041	0.507	0.5	0.471	0.509	0.501	0.484	0.359	0.414	0.444	0.405	0.444	0.459	0.54	0.471	0.473	0.507	0.471	0.473	0.531	0.486	0.535	0.353	0.389	0.125	0.326
match 303	0.338	0.106	0.294	0.015	0.276	0.294	-0.044	0.507	0.544	0.534	0.51	0.553	0.56	0.223	0.292	0.322	0.306	0.355	0.366	0.494	0.422	0.419	0.495	0.432	0.419	0.486	0.464	0.537	0.068	0.254	0.156	0.388
match 304	0.467	0.256	0.34	0.089	0.263	0.338	0.044	0.512	0.521	0.505	0.514	0.521	0.508	0.37	0.429	0.452	0.417	0.453	0.461	0.635	0.57	0.549	0.606	0.571	0.549	0.518	0.48	0.514	0.401	0.395	0.168	0.379
match 305	0.661	0.41	0.622	0.162	0.56	0.613	0.075	0.774	0.762	0.735	0.776	0.772	0.757	0.638	0.69	0.705	0.677	0.699	0.718	0.837	0.758	0.737	0.805	0.758	0.737	0.792	0.769	0.779	0.629	0.669	0.176	0.427
match 306	0.497	0.105	0.448	-0.055	0.382	0.458	-0.123	0.569	0.586	0.578	0.571	0.591	0.577	0.388	0.468	0.492	0.487	0.509	0.509	0.675	0.615	0.598	0.66	0.615	0.598	0.572	0.554	0.602	0.234	0.446	0.178	0.57
match 307	0.386	0.199	0.309	0.115	0.239	0.296	0.081	0.601	0.589	0.528	0.601	0.591	0.556	0.323	0.405	0.454	0.382	0.457	0.498	0.641	0.542	0.514	0.598	0.538	0.514	0.632	0.594	0.615	0.209	0.317	0.255	0.442
match 308	0.503	0.268	0.491	0.059	0.42	0.481	-0.032	0.705	0.7	0.657	0.705	0.697	0.67	0.442	0.533	0.577	0.541	0.597	0.63	0.704	0.606	0.576	0.683	0.611	0.576	0.721	0.702	0.726	0.523	0.512	0.201	0.436
match 309	0.368	0.249	0.299	0.171	0.246	0.285	0.044	0.517	0.533	0.508	0.519	0.527	0.505	0.297	0.354	0.386	0.34	0.395	0.429	0.597	0.527	0.48	0.572	0.532	0.48	0.504	0.481	0.508	0.166	0.308	0.229	0.348
match 310	0.425	0.5	0.378	0.402	0.331	0.372	0.269	0.591	0.616	0.615	0.591	0.611	0.596	0.472	0.501	0.498	0.445	0.462	0.481	0.57	0.503	0.49	0.555	0.511	0.49	0.576	0.557	0.577	0.421	0.44	0.145	0.07
match 311	0.29	0.067	0.194	-0.056	0.101	0.169	-0.003	0.443	0.442	0.418	0.443	0.438	0.408	0.183	0.283	0.327	0.275	0.339	0.373	0.454	0.373	0.362	0.42	0.376	0.362	0.455	0.411	0.43	0.263	0.236	0.164	0.387
match 312	0.457	0.313	0.331	0.236	0.278	0.319	0.231	0.581	0.61	0.618	0.583	0.621	0.629	0.409	0.461	0.484	0.414	0.464	0.482	0.619	0.531	0.52	0.587	0.531	0.52	0.588	0.562	0.626	0.314	0.368	0.162	0.306
match 313	0.453	0.141	0.407	-0.033	0.342	0.401	-0.079	0.563	0.543	0.493	0.565	0.551	0.534	0.341	0.44	0.492	0.458	0.51	0.528	0.684	0.613	0.603	0.659	0.614	0.603	0.572	0.548	0.532	0.193	0.403	0.231	0.543
match 314	0.563	0.384	0.538	0.166	0.459	0.55	0.086	0.705	0.719	0.71	0.705	0.724	0.717	0.57	0.626	0.629	0.607	0.619	0.618	0.764	0.636	0.622	0.726	0.632	0.622	0.696	0.661	0.694	0.507	0.586	0.201	0.38
match 315	0.47	0.226	0.385	0.072	0.299	0.376	0.06	0.621	0.634	0.592	0.621	0.63	0.594	0.364	0.449	0.505	0.437	0.525	0.547	0.705	0.604	0.587	0.698	0.616	0.587	0.64	0.599	0.653	0.245	0.402	0.235	0.479
match 316	0.508	0.229	0.411	0.067	0.343	0.407	0.069	0.557	0.572	0.556	0.557	0.562	0.538	0.419	0.485	0.505	0.473	0.502	0.498	0.654	0.606	0.605	0.639	0.607	0.605	0.541	0.544	0.587	0.381	0.443	0.146	0.425
match 317	0.444	0.189	0.276	0.015	0.157	0.268	0.011	0.549	0.561	0.535	0.551	0.558	0.539	0.291	0.399	0.447	0.382	0.446	0.474	0.564	0.531	0.511	0.541	0.535	0.511	0.559	0.537	0.563	0.271	0.342	0.12	0.375
match 318	0.368	0.167	0.344	0.093	0.298	0.355	-0.026	0.47	0.473	0.453	0.47	0.474	0.448	0.322	0.38	0.395	0.368	0.398	0.411	0.511	0.473	0.464	0.498	0.481	0.464	0.48	0.445	0.487	0.198	0.341	0.143	0.344
match 319	0.667	0.402	0.588	0.152	0.501	0.595	0.043	0.839	0.858	0.847	0.841	0.856	0.843	0.614	0.707	0.722	0.684	0.716	0.718	0.806	0.751	0.745	0.801	0.756	0.745	0.822	0.82	0.882	0.456	0.612	0.139	0.404
match 320	0.491	0.183	0.444	0.016	0.383	0.432	-0.057	0.553	0.554	0.531	0.555	0.56	0.539	0.385	0.448	0.464	0.463	0.484	0.494	0.658	0.578	0.578	0.652	0.587	0.578	0.559	0.535	0.556	0.289	0.471	0.167	0.475
match 321	0.469	0.262	0.404	0.044	0.318	0.408	-0.012	0.618	0.635	0.629	0.62	0.637	0.635	0.426	0.502	0.524	0.495	0.529	0.526	0.748	0.637	0.592	0.707	0.633	0.592	0.59	0.589	0.629	0.355	0.47	0.279	0.486
match 322	0.436	0.298	0.486	0.154	0.475	0.471	0.082	0.577	0.572	0.558	0.577	0.576	0.567	0.474	0.487	0.487	0.485	0.48	0.487	0.644	0.549	0.534	0.625	0.553	0.534	0.571	0.526	0.536	0.367	0.454	0.208	0.346
match 323	0.485	0.413	0.389	0.284	0.339	0.382	0.22	0.58	0.608	0.602	0.58	0.604	0.601	0.445	0.479	0.508	0.439	0.493	0.505	0.666	0.576	0.559	0.639	0.577	0.559	0.573	0.558	0.64	0.379	0.47	0.181	0.253
match 324	0.337	0.074	0.321	-0.06	0.274	0.338	-0.154	0.549	0.56	0.524	0.551	0.563	0.546	0.256	0.348	0.39	0.355	0.408	0.434	0.54	0.461	0.442	0.53	0.465	0.442	0.573	0.518	0.574	0.067	0.302	0.203	0.466
match 325	0.362	0.169	0.319	-0.005	0.267	0.305	0.03	0.569	0.587	0.568	0.569	0.583	0.558	0.294	0.366	0.404	0.367	0.427	0.456	0.597	0.526	0.487	0.571	0.531	0.487	0.563	0.554	0.591	0.234	0.337	0.235	0.428
match 326	0.262	0.189	0.193	0.024	0.119	0.176	0.026	0.461	0.465	0.435	0.461	0.461	0.438	0.214	0.304	0.336	0.287	0.339	0.373	0.468	0.367	0.358	0.439	0.37	0.358	0.457	0.43	0.443	0.302	0.259	0.206	0.279
match 327	0.204	0.102	0.248	0.031	0.248	0.268	-0.136	0.338	0.354	0.336	0.341	0.358	0.333	0.183	0.236	0.26	0.242	0.279	0.292	0.392	0.328	0.308	0.372	0.335	0.308	0.351	0.326	0.367	0.067	0.233	0.188	0.29
match 328	0.344	0.213	0.33	0.107	0.316	0.327	0.02	0.504	0.531	0.53	0.506	0.534	0.541	0.3	0.347	0.367	0.343	0.379	0.396	0.52	0.454	0.431	0.506	0.457	0.431	0.482	0.468	0.507	0.239	0.336	0.176	0.307
match 329	0.619	0.449	0.505	0.216	0.408	0.485	0.236	0.735	0.752	0.757	0.735	0.755	0.763	0.583	0.656	0.681	0.611	0.662	0.679	0.799	0.729	0.715	0.771	0.73	0.715	0.714	0.74	0.783	0.62	0.561	0.18	0.35
match 330	0.444	0.285	0.24	0.141	0.117	0.228	0.196	0.57	0.58	0.562	0.57	0.571	0.55	0.34	0.433	0.471	0.381	0.445	0.476	0.566	0.503	0.486	0.53	0.503	0.486	0.579	0.549	0.594	0.495	0.35	0.122	0.281
match 331	0.485	0.493	0.481	0.327	0.416	0.479	0.131	0.661	0.675	0.654	0.663	0.678	0.665	0.51	0.559	0.578	0.511	0.549	0.563	0.758	0.651	0.605	0.74	0.656	0.605	0.654	0.636	0.664	0.385	0.495	0.273	0.265
match 332	0.546	0.263	0.441	0.045	0.364	0.43	0.083	0.629	0.638	0.632	0.631	0.642	0.638	0.462	0.517	0.532	0.513	0.543	0.549	0.748	0.662	0.629	0.713	0.662	0.629	0.622	0.61	0.652	0.401	0.475	0.202	0.485
match 333	0.488	0.24	0.308	0.1	0.228	0.324	0.037	0.626	0.634	0.598	0.628	0.636	0.601	0.351	0.454	0.497	0.42	0.494	0.535	0.685	0.623	0.581	0.66	0.624	0.581	0.608	0.594	0.611	0.289	0.367	0.197	0.445
match 334	0.141	0.012	0.066	-0.009	0.056	0.074	-0.057	0.341	0.358	0.325	0.341	0.355	0.316	0.05	0.111	0.139	0.097	0.156	0.201	0.375	0.297	0.27	0.341	0.301	0.27	0.36	0.314	0.34	-0.065	0.039	0.234	0.363
match 335	0.499	0.545	0.377	0.391	0.288	0.359	0.442	0.715	0.743	0.731	0.717	0.748	0.747	0.534	0.595	0.634	0.519	0.596	0.63	0.77	0.669	0.641	0.745	0.671	0.641	0.691	0.669	0.74	0.498	0.488	0.271	0.225
match 336	0.522	0.22	0.461	-0.01	0.402	0.456	-0.013	0.669	0.712	0.712	0.671	0.714	0.705	0.434	0.508	0.549	0.514	0.56	0.578	0.699	0.64	0.632	0.676	0.641	0.632	0.646	0.652	0.692	0.374	0.494	0.177	0.479
match 337	0.357	0.205	0.339	0.074	0.29	0.349	-0.072	0.514	0.521	0.51	0.514	0.512	0.487	0.295	0.363	0.39	0.369	0.413	0.427	0.575	0.505	0.445	0.55	0.504	0.445	0.482	0.462	0.494	0.311	0.358	0.218	0.37
match 338	0.415	0.186	0.322	-0.055	0.253	0.308	0.043	0.578	0.57	0.525	0.58	0.573	0.531	0.352	0.449	0.488	0.44	0.501	0.524	0.618	0.538	0.517	0.572	0.533	0.517	0.613	0.569	0.62	0.434	0.349	0.203	0.432
match 339	0.542	0.398	0.552	0.235	0.522	0.544	0.229	0.76	0.763	0.719	0.762	0.773	0.752	0.574	0.615	0.644	0.589	0.636	0.663	0.744	0.674	0.64	0.714	0.675	0.64	0.794	0.761	0.804	0.376	0.548	0.202	0.346
match 340	0.437	0.226	0.278	0.09	0.204	0.269	-0.005	0.555	0.577	0.555	0.558	0.586	0.583	0.293	0.358	0.372	0.348	0.388	0.412	0.668	0.589	0.55	0.645	0.594	0.55	0.542	0.523	0.562	0.207	0.31	0.231	0.442
match 341	0.428	0.228	0.286	0.07	0.219	0.28	0.066	0.547	0.555	0.545	0.547	0.548	0.518	0.298	0.367	0.394	0.354	0.397	0.422	0.572	0.526	0.495	0.543	0.521	0.495	0.532	0.515	0.544	0.199	0.318	0.144	0.344
match 342	0.419	0.418	0.415	0.253	0.356	0.402	0.172	0.648	0.667	0.641	0.648	0.662	0.638	0.449	0.492	0.529	0.457	0.514	0.544	0.681	0.55	0.5	0.636	0.545	0.5	0.658	0.621	0.654	0.346	0.437	0.262	0.263
match 343	0.494	0.237	0.395	0.007	0.297	0.39	0.018	0.604	0.616	0.613	0.606	0.622	0.613	0.399	0.489	0.527	0.481	0.534	0.559	0.726	0.632	0.581	0.691	0.632	0.581	0.615	0.586	0.627	0.371	0.442	0.232	0.489
match 344	0.398	0.25	0.329	0.112	0.257	0.327	0.011	0.581	0.581	0.562	0.581	0.581	0.566	0.304	0.384	0.435	0.376	0.447	0.479	0.624	0.515	0.461	0.598	0.515	0.461	0.6	0.547	0.579	0.159	0.354	0.226	0.374
match 345	0.417	0.12	0.331	-0.048	0.268	0.342	-0.066	0.54	0.555	0.541	0.54	0.546	0.521	0.31	0.389	0.423	0.399	0.441	0.449	0.601	0.553	0.521	0.569	0.553	0.521	0.526	0.52	0.55	0.236	0.352	0.184	0.481
match 346	0.316	0.258	0.306	0.097	0.249	0.314	0.06	0.397	0.434	0.452	0.399	0.434	0.444	0.33	0.364	0.367	0.351	0.369	0.348	0.58	0.486	0.436	0.545	0.486	0.436	0.388	0.384	0.446	0.334	0.34	0.264	0.322
match 347	0.259	0.114	0.14	0.055	0.072	0.131	0.07	0.414	0.431	0.417	0.414	0.435	0.407	0.17	0.237	0.265	0.208	0.271	0.307	0.507	0.428	0.373	0.481	0.428	0.373	0.407	0.368	0.426	0.142	0.178	0.248	0.393
match 348	0.53	0.424	0.447	0.234	0.383	0.428	0.222	0.66	0.685	0.689	0.66	0.674	0.675	0.501	0.547	0.559	0.52	0.542	0.547	0.646	0.59	0.611	0.63	0.595	0.611	0.638	0.639	0.703	0.497	0.477	0.116	0.222
match 349	0.514	0.399	0.444	0.207	0.374	0.432	0.214	0.663	0.675	0.681	0.663	0.672	0.672	0.479	0.538	0.565	0.5	0.553	0.575	0.756	0.671	0.624	0.735	0.676	0.624	0.644	0.629	0.656	0.426	0.493	0.242	0.357
match 350	0.324	0.101	0.241	-0.059	0.177	0.241	-0.048	0.425	0.434	0.429	0.427	0.44	0.447	0.225	0.304	0.339	0.32	0.369	0.387	0.585	0.486	0.436	0.549	0.485	0.436	0.436	0.411	0.463	0.134	0.263	0.261	0.484
match 351	0.395	0.042	0.224	-0.115	0.129	0.223	-0.09	0.501	0.506	0.477	0.503	0.516	0.487	0.207	0.308	0.349	0.315	0.381	0.414	0.614	0.538	0.519	0.604	0.548	0.519	0.515	0.472	0.522	0.165	0.281	0.219	0.572
match 352	0.388	0.381	0.368	0.274	0.309	0.359	0.166	0.554	0.572	0.559	0.556	0.568	0.544	0.407	0.464	0.483	0.423	0.467	0.497	0.632	0.54	0.506	0.61	0.545	0.506	0.573	0.534	0.573	0.292	0.424	0.244	0.251
match 353	0.423	0.278	0.418	0.091	0.347	0.41	0.022	0.553	0.557	0.523	0.553	0.552	0.519	0.404	0.458	0.462	0.451	0.469	0.469	0.673	0.566	0.521	0.665	0.575	0.521	0.541	0.516	0.53	0.363	0.438	0.25	0.395
match 354	0.139	-0.036	0.041	-0.103	-0.003	0.045	-0.037	0.288	0.289	0.255	0.288	0.29	0.244	0.049	0.123	0.15	0.116	0.156	0.18	0.377	0.304	0.248	0.342	0.299	0.248	0.301	0.243	0.281	0.047	0.072	0.238	0.413
match 355	0.422	0.303	0.391	0.265	0.335	0.387	0.227	0.56	0.579	0.562	0.56	0.578	0.566	0.433	0.475	0.482	0.432	0.469	0.476	0.682	0.594	0.578	0.648	0.595	0.578	0.559	0.526	0.581	0.364	0.397	0.26	0.379
match 356	0.466	0.129	0.347	0.009	0.264	0.345	0.02	0.554	0.58	0.575	0.556	0.581	0.582	0.338	0.423	0.443	0.424	0.459	0.466	0.624	0.611	0.582	0.606	0.612	0.582	0.559	0.541	0.601	0.27	0.377	0.158	0.495
match 357	0.474	0.161	0.396	-0.029	0.314	0.386	-0.018	0.55	0.56	0.552	0.55	0.564	0.555	0.352	0.443	0.485	0.452	0.505	0.515	0.702	0.628	0.59	0.673	0.629	0.59	0.565	0.541	0.596	0.326	0.426	0.228	0.541
match 358	0.498	0.292	0.44	0.136	0.356	0.44	0.061	0.73	0.76	0.762	0.73	0.763	0.756	0.442	0.536	0.58	0.516	0.577	0.606	0.727	0.653	0.622	0.703	0.654	0.622	0.704	0.692	0.748	0.31	0.483	0.229	0.435
match 359	0.393	0.262	0.401	0.063	0.354	0.401	-0.039	0.486	0.496	0.486	0.488	0.493	0.493	0.374	0.41	0.417	0.422	0.429	0.425	0.628	0.532	0.499	0.601	0.536	0.499	0.494	0.465	0.5	0.244	0.425	0.235	0.366
match 360	0.588	0.314	0.55	0.032	0.466	0.547	0.036	0.728	0.737	0.72	0.73	0.739	0.706	0.577	0.654	0.665	0.634	0.654	0.653	0.842	0.756	0.737	0.834	0.762	0.737	0.705	0.699	0.728	0.462	0.59	0.254	0.528
match 361	0.365	0.285	0.367	0.126	0.311	0.361	0.064	0.515	0.532	0.521	0.517	0.531	0.518	0.375	0.421	0.434	0.405	0.43	0.434	0.626	0.509	0.475	0.602	0.514	0.475	0.495	0.473	0.51	0.261	0.395	0.261	0.341
match 362	0.038	0.064	-0.043	0.017	-0.057	-0.05	0.088	0.199	0.215	0.208	0.202	0.225	0.212	0.012	0.047	0.064	0.01	0.053	0.08	0.326	0.227	0.156	0.287	0.23	0.156	0.21	0.175	0.231	0.035	-0.046	0.288	0.262
match 363	0.377	0.272	0.303	0.213	0.242	0.297	0.128	0.534	0.544	0.517	0.534	0.549	0.531	0.341	0.404	0.427	0.37	0.424	0.452	0.611	0.547	0.474	0.575	0.547	0.474	0.545	0.522	0.55	0.338	0.331	0.234	0.339
match 364	0.331	0.062	0.224	-0.057	0.19	0.217	-0.077	0.476	0.484	0.468	0.476	0.489	0.48	0.192	0.272	0.315	0.277	0.334	0.37	0.485	0.444	0.427	0.469	0.452	0.427	0.466	0.435	0.463	0.177	0.232	0.154	0.423
match 365	0.339	0.074	0.186	-0.03	0.116	0.193	-0.1	0.419	0.437	0.435	0.419	0.439	0.451	0.171	0.251	0.289	0.249	0.303	0.325	0.541	0.446	0.419	0.513	0.451	0.419	0.429	0.396	0.464	0.177	0.216	0.202	0.467
match 366	0.367	0.14	0.324	-0.035	0.294	0.32	-0.017	0.44	0.448	0.445	0.443	0.458	0.469	0.31	0.356	0.381	0.366	0.387	0.397	0.598	0.496	0.476	0.555	0.492	0.476	0.475	0.438	0.48	0.242	0.335	0.231	0.458
match 367	0.216	0.149	0.215	0.016	0.158	0.203	0.028	0.383	0.395	0.375	0.383	0.397	0.38	0.214	0.284	0.316	0.272	0.319	0.34	0.443	0.371	0.323	0.406	0.37	0.323	0.395	0.333	0.366	0.24	0.234	0.227	0.294
match 368	0.414	0.145	0.361	-0.007	0.301	0.347	-0.052	0.54	0.557	0.548	0.542	0.56	0.568	0.319	0.396	0.436	0.398	0.452	0.486	0.619	0.543	0.519	0.585	0.543	0.519	0.562	0.539	0.586	0.226	0.377	0.205	0.474
match 369	0.223	0.187	0.187	0.127	0.171	0.178	0.097	0.316	0.325	0.315	0.316	0.318	0.308	0.195	0.216	0.235	0.203	0.234	0.242	0.309	0.251	0.25	0.286	0.257	0.25	0.322	0.285	0.328	0.232	0.169	0.086	0.122
match 370	0.267	0.172	0.209	0.022	0.153	0.196	0.059	0.37	0.375	0.353	0.373	0.37	0.345	0.242	0.296	0.324	0.275	0.322	0.329	0.503	0.398	0.374	0.482	0.402	0.374	0.378	0.333	0.404	0.22	0.238	0.236	0.331
match 371	0.369	0.087	0.263	-0.009	0.18	0.268	-0.088	0.486	0.477	0.449	0.489	0.48	0.452	0.234	0.334	0.37	0.33	0.38	0.421	0.556	0.484	0.449	0.517	0.479	0.449	0.483	0.46	0.482	0.165	0.304	0.187	0.469
match 372	0.436	0.406	0.378	0.271	0.327	0.374	0.163	0.547	0.558	0.553	0.549	0.563	0.558	0.433	0.484	0.498	0.441	0.481	0.508	0.674	0.602	0.539	0.633	0.602	0.539	0.579	0.542	0.571	0.478	0.424	0.238	0.268
match 373	0.394	0.167	0.269	0.037	0.183	0.271	-0.041	0.507	0.525	0.528	0.509	0.529	0.527	0.265	0.355	0.388	0.342	0.387	0.407	0.623	0.543	0.5	0.579	0.535	0.5	0.478	0.47	0.516	0.12	0.299	0.229	0.456
match 374	0.355	0.202	0.278	0.038	0.186	0.27	0.108	0.513	0.523	0.493	0.515	0.524	0.509	0.31	0.378	0.416	0.361	0.422	0.453	0.613	0.53	0.464	0.57	0.526	0.464	0.536	0.514	0.557	0.233	0.327	0.258	0.411
match 375	0.61	0.183	0.562	-0.08	0.459	0.569	-0.122	0.728	0.702	0.643	0.731	0.711	0.662	0.546	0.635	0.663	0.647	0.679	0.687	0.85	0.757	0.746	0.839	0.763	0.746	0.755	0.701	0.715	0.378	0.576	0.24	0.667
match 376	0.519	0.349	0.446	0.198	0.359	0.439	0.113	0.617	0.641	0.638	0.617	0.638	0.633	0.467	0.521	0.543	0.497	0.533	0.555	0.749	0.684	0.646	0.72	0.685	0.646	0.613	0.597	0.648	0.375	0.485	0.23	0.4
match 377	0.276	0.143	0.202	0.051	0.152	0.205	0.018	0.348	0.36	0.342	0.35	0.36	0.333	0.2	0.254	0.275	0.249	0.291	0.284	0.524	0.444	0.407	0.507	0.444	0.407	0.318	0.296	0.35	0.084	0.24	0.248	0.381
match 378	0.338	0.014	0.229	-0.111	0.158	0.225	-0.048	0.383	0.379	0.351	0.386	0.391	0.375	0.223	0.291	0.317	0.298	0.332	0.356	0.518	0.42	0.416	0.491	0.424	0.416	0.396	0.376	0.396	0.117	0.257	0.18	0.504
match 379	0.24	0.32	0.235	0.191	0.205	0.236	0.097	0.477	0.508	0.521	0.48	0.51	0.537	0.275	0.315	0.336	0.281	0.332	0.349	0.626	0.515	0.415	0.588	0.51	0.415	0.478	0.452	0.551	0.203	0.241	0.386	0.306
match 380	0.341	0.074	0.261	-0.095	0.201	0.266	-0.065	0.43	0.432	0.415	0.43	0.43	0.409	0.252	0.316	0.339	0.325	0.359	0.37	0.54	0.448	0.414	0.498	0.444	0.414	0.43	0.406	0.435	0.262	0.287	0.199	0.466
match 381	0.333	0.259	0.249	0.157	0.177	0.241	0.103	0.427	0.431	0.414	0.429	0.435	0.411	0.292	0.336	0.342	0.307	0.332	0.34	0.6	0.481	0.446	0.571	0.486	0.446	0.418	0.405	0.424	0.289	0.325	0.267	0.341
match 382	0.361	0.186	0.262	0.075	0.197	0.254	0.079	0.483	0.494	0.481	0.483	0.489	0.472	0.273	0.337	0.377	0.323	0.378	0.401	0.511	0.439	0.438	0.477	0.439	0.438	0.473	0.454	0.476	0.345	0.312	0.15	0.325
match 383	0.498	0.332	0.449	0.121	0.366	0.446	0.077	0.645	0.681	0.683	0.648	0.685	0.695	0.494	0.562	0.578	0.539	0.571	0.587	0.699	0.611	0.565	0.657	0.607	0.565	0.621	0.613	0.683	0.488	0.49	0.201	0.367
match 384	0.313	0.184	0.257	0.091	0.179	0.239	0.078	0.419	0.426	0.415	0.419	0.423	0.407	0.25	0.291	0.306	0.282	0.305	0.32	0.604	0.495	0.445	0.571	0.496	0.445	0.395	0.382	0.401	0.178	0.275	0.291	0.42
match 385	0.379	0.206	0.332	0.038	0.24	0.314	0.098	0.576	0.57	0.529	0.576	0.569	0.543	0.36	0.438	0.46	0.433	0.471	0.483	0.62	0.509	0.481	0.586	0.509	0.481	0.578	0.554	0.575	0.36	0.36	0.241	0.414
match 386	0.355	0.213	0.306	0.088	0.259	0.297	0.03	0.502	0.502	0.492	0.502	0.5	0.49	0.314	0.397	0.437	0.379	0.439	0.473	0.505	0.446	0.429	0.487	0.453	0.429	0.505	0.466	0.491	0.305	0.317	0.15	0.292
match 387	0.331	0.183	0.23	0.076	0.162	0.237	0.042	0.404	0.413	0.405	0.406	0.418	0.408	0.253	0.287	0.304	0.27	0.301	0.314	0.473	0.408	0.375	0.441	0.404	0.375	0.418	0.388	0.443	0.216	0.295	0.142	0.29
match 388	0.706	0.406	0.588	0.174	0.509	0.568	0.161	0.792	0.814	0.806	0.794	0.823	0.831	0.631	0.684	0.697	0.659	0.681	0.69	0.904	0.814	0.79	0.867	0.811	0.79	0.775	0.784	0.817	0.66	0.641	0.198	0.498
match 389	0.344	0.21	0.255	0.154	0.198	0.267	0.016	0.448	0.468	0.453	0.45	0.472	0.458	0.267	0.334	0.356	0.316	0.356	0.376	0.58	0.512	0.452	0.55	0.508	0.452	0.469	0.43	0.461	0.224	0.275	0.236	0.37
match 390	0.435	0.21	0.388	0.018	0.317	0.376	0.014	0.655	0.67	0.655	0.655	0.672	0.655	0.372	0.462	0.508	0.453	0.511	0.544	0.628	0.552	0.539	0.609	0.557	0.539	0.638	0.611	0.656	0.346	0.402	0.193	0.418
match 391	0.284	0.269	0.284	0.15	0.238	0.287	0.072	0.481	0.481	0.435	0.483	0.482	0.433	0.316	0.372	0.411	0.341	0.402	0.425	0.621	0.511	0.447	0.593	0.511	0.447	0.481	0.423	0.451	0.139	0.272	0.337	0.352
match 392	0.335	0.337	0.311	0.241	0.264	0.321	0.032	0.447	0.476	0.48	0.449	0.474	0.472	0.329	0.365	0.354	0.342	0.344	0.339	0.545	0.466	0.43	0.546	0.475	0.43	0.415	0.398	0.449	0.329	0.328	0.21	0.208
match 393	0.32	0.03	0.177	-0.082	0.122	0.182	-0.101	0.447	0.469	0.471	0.45	0.482	0.483	0.123	0.226	0.28	0.236	0.307	0.361	0.55	0.506	0.425	0.533	0.507	0.425	0.461	0.418	0.483	0.033	0.164	0.23	0.52
match 394	0.403	0.245	0.415	0.068	0.378	0.412	-0.009	0.561	0.579	0.559	0.564	0.584	0.574	0.406	0.452	0.464	0.451	0.469	0.475	0.638	0.536	0.528	0.62	0.541	0.528	0.559	0.535	0.573	0.273	0.414	0.235	0.393
match 395	0.342	0.187	0.276	0.037	0.221	0.273	0.014	0.511	0.52	0.514	0.511	0.516	0.501	0.287	0.37	0.41	0.361	0.421	0.442	0.513	0.443	0.405	0.473	0.443	0.405	0.509	0.474	0.515	0.305	0.32	0.171	0.326
match 396	0.454	0.297	0.393	0.113	0.334	0.374	0.161	0.641	0.65	0.626	0.644	0.656	0.646	0.421	0.485	0.522	0.484	0.532	0.547	0.726	0.576	0.559	0.701	0.576	0.559	0.646	0.603	0.645	0.332	0.448	0.272	0.429
match 397	0.441	0.377	0.448	0.209	0.382	0.434	0.133	0.622	0.639	0.633	0.622	0.636	0.632	0.44	0.504	0.529	0.493	0.535	0.543	0.625	0.536	0.54	0.613	0.545	0.54	0.609	0.604	0.656	0.344	0.446	0.184	0.248
match 398	0.526	0.522	0.482	0.327	0.412	0.477	0.258	0.709	0.707	0.669	0.711	0.716	0.679	0.598	0.646	0.658	0.578	0.621	0.638	0.78	0.669	0.639	0.753	0.67	0.639	0.734	0.703	0.741	0.506	0.53	0.254	0.258
match 399	0.39	0.225	0.309	0.066	0.232	0.315	0.006	0.529	0.567	0.58	0.531	0.565	0.575	0.322	0.408	0.451	0.393	0.456	0.474	0.57	0.511	0.478	0.55	0.511	0.478	0.492	0.481	0.549	0.35	0.35	0.18	0.345
match 400	0.521	0.269	0.425	0.129	0.355	0.415	0.089	0.702	0.692	0.641	0.702	0.687	0.621	0.42	0.489	0.523	0.467	0.523	0.567	0.669	0.616	0.601	0.646	0.621	0.601	0.682	0.646	0.644	0.322	0.445	0.148	0.4
match 401	0.254	0.064	0.139	0.015	0.062	0.126	0.004	0.421	0.417	0.382	0.421	0.411	0.394	0.149	0.216	0.252	0.203	0.26	0.306	0.437	0.331	0.315	0.403	0.335	0.315	0.442	0.397	0.447	0.128	0.182	0.183	0.373
match 402	0.46	0.12	0.362	-0.067	0.283	0.354	-0.062	0.555	0.538	0.492	0.558	0.542	0.512	0.346	0.448	0.497	0.455	0.513	0.528	0.629	0.57	0.576	0.609	0.574	0.576	0.57	0.528	0.556	0.355	0.415	0.169	0.509
match 403	0.366	0.382	0.243	0.29	0.155	0.24	0.168	0.469	0.479	0.477	0.469	0.477	0.475	0.317	0.378	0.391	0.322	0.36	0.382	0.525	0.46	0.424	0.497	0.459	0.424	0.468	0.425	0.478	0.407	0.308	0.159	0.143
match 404	0.394	0.234	0.279	0.165	0.211	0.287	0.063	0.51	0.557	0.543	0.512	0.559	0.528	0.309	0.396	0.418	0.367	0.419	0.445	0.679	0.594	0.557	0.657	0.6	0.557	0.493	0.45	0.512	0.255	0.315	0.285	0.445
match 405	0.354	0.095	0.294	-0.063	0.223	0.284	-0.087	0.521	0.538	0.524	0.524	0.541	0.544	0.252	0.342	0.38	0.351	0.409	0.437	0.654	0.557	0.5	0.618	0.557	0.5	0.535	0.51	0.566	0.165	0.321	0.3	0.559
match 406	0.281	0.039	0.239	-0.064	0.178	0.247	-0.138	0.378	0.389	0.366	0.38	0.392	0.364	0.227	0.297	0.318	0.296	0.328	0.334	0.556	0.452	0.417	0.523	0.452	0.417	0.377	0.348	0.382	0.123	0.25	0.275	0.517
match 407	0.142	0.142	0.216	0.107	0.211	0.229	-0.006	0.455	0.475	0.456	0.458	0.484	0.471	0.186	0.234	0.248	0.218	0.262	0.295	0.513	0.399	0.322	0.495	0.409	0.322	0.448	0.382	0.435	0.089	0.18	0.371	0.371
match 408	0.538	0.314	0.5	0.12	0.436	0.494	0.029	0.63	0.642	0.636	0.632	0.645	0.648	0.477	0.543	0.562	0.543	0.565	0.575	0.735	0.679	0.635	0.703	0.679	0.635	0.638	0.62	0.649	0.433	0.527	0.197	0.421
match 409	0.292	0.264	0.201	0.095	0.119	0.182	0.216	0.459	0.477	0.474	0.458	0.464	0.439	0.277	0.333	0.364	0.296	0.349	0.377	0.504	0.404	0.381	0.499	0.41	0.381	0.469	0.436	0.475	0.2	0.256	0.212	0.24
match 410	0.347	0.28	0.325	0.149	0.284	0.33	0.035	0.478	0.491	0.508	0.481	0.491	0.507	0.333	0.355	0.352	0.353	0.356	0.364	0.533	0.443	0.392	0.509	0.443	0.392	0.471	0.458	0.519	0.226	0.366	0.186	0.253
match 411	0.427	0.297	0.337	0.161	0.282	0.344	0.109	0.54	0.574	0.574	0.54	0.565	0.563	0.401	0.452	0.458	0.42	0.447	0.45	0.56	0.489	0.482	0.537	0.489	0.482	0.516	0.515	0.592	0.43	0.4	0.133	0.263
match 412	0.268	0.206	0.297	0.024	0.287	0.284	0.045	0.479	0.498	0.497	0.482	0.505	0.498	0.279	0.315	0.327	0.313	0.344	0.367	0.634	0.545	0.443	0.593	0.545	0.443	0.475	0.454	0.473	0.209	0.277	0.366	0.428
match 413	0.372	0.194	0.271	-0.002	0.198	0.258	0.075	0.55	0.551	0.518	0.55	0.55	0.523	0.308	0.398	0.446	0.375	0.444	0.48	0.533	0.489	0.468	0.502	0.489	0.468	0.559	0.539	0.562	0.383	0.32	0.161	0.339
match 414	0.514	0.11	0.444	-0.086	0.362	0.439	-0.059	0.678	0.681	0.645	0.681	0.688	0.663	0.401	0.5	0.547	0.511	0.561	0.596	0.696	0.632	0.632	0.681	0.637	0.632	0.702	0.655	0.693	0.277	0.462	0.182	0.586
match 415	0.51	0.084	0.483	-0.187	0.41	0.478	-0.195	0.612	0.6	0.567	0.614	0.61	0.581	0.407	0.496	0.531	0.528	0.563	0.576	0.742	0.635	0.609	0.709	0.635	0.609	0.616	0.581	0.591	0.397	0.512	0.232	0.658
match 416	0.447	0.327	0.428	0.183	0.387	0.422	0.109	0.657	0.675	0.66	0.659	0.681	0.66	0.443	0.482	0.501	0.472	0.506	0.522	0.749	0.648	0.596	0.724	0.649	0.596	0.639	0.617	0.643	0.228	0.44	0.302	0.422
match 417	0.522	0.281	0.48	0.065	0.419	0.473	0.026	0.694	0.692	0.661	0.696	0.698	0.683	0.479	0.561	0.598	0.546	0.594	0.628	0.677	0.621	0.616	0.661	0.626	0.616	0.721	0.685	0.72	0.325	0.469	0.155	0.396
match 418	0.421	0.222	0.344	0.121	0.283	0.334	0.097	0.532	0.554	0.544	0.534	0.551	0.548	0.338	0.39	0.413	0.38	0.419	0.443	0.659	0.594	0.545	0.627	0.594	0.545	0.531	0.513	0.56	0.229	0.365	0.238	0.437
match 419	0.579	0.278	0.422	0.027	0.298	0.41	0.135	0.689	0.698	0.67	0.689	0.688	0.666	0.463	0.563	0.602	0.549	0.599	0.615	0.723	0.639	0.668	0.701	0.64	0.668	0.67	0.658	0.68	0.485	0.513	0.144	0.445
match 420	0.51	0.188	0.485	0.028	0.432	0.471	-0.049	0.592	0.603	0.576	0.594	0.614	0.613	0.427	0.486	0.51	0.497	0.521	0.539	0.67	0.608	0.605	0.646	0.608	0.605	0.601	0.566	0.578	0.286	0.472	0.16	0.482
match 421	0.377	0.14	0.273	-0.017	0.203	0.258	0.047	0.47	0.497	0.507	0.472	0.504	0.52	0.29	0.355	0.365	0.343	0.366	0.382	0.577	0.49	0.476	0.563	0.498	0.476	0.468	0.449	0.525	0.251	0.322	0.2	0.437
match 422	0.446	0.336	0.447	0.193	0.389	0.447	0.154	0.603	0.613	0.594	0.606	0.611	0.58	0.494	0.534	0.537	0.507	0.525	0.523	0.629	0.57	0.534	0.598	0.571	0.534	0.606	0.576	0.604	0.336	0.478	0.183	0.293
match 423	0.371	0.129	0.32	-0.003	0.221	0.318	-0.046	0.508	0.521	0.491	0.511	0.519	0.493	0.324	0.423	0.452	0.419	0.462	0.47	0.578	0.486	0.454	0.544	0.486	0.454	0.5	0.474	0.498	0.238	0.34	0.207	0.449
match 424	0.378	0.177	0.297	0.037	0.24	0.288	0.094	0.477	0.474	0.435	0.477	0.473	0.447	0.31	0.378	0.418	0.357	0.413	0.441	0.594	0.484	0.465	0.549	0.48	0.465	0.494	0.455	0.462	0.343	0.329	0.216	0.417
match 425	0.458	0.387	0.482	0.324	0.439	0.474	0.154	0.633	0.654	0.637	0.636	0.657	0.657	0.5	0.53	0.537	0.489	0.514	0.53	0.678	0.565	0.572	0.674	0.575	0.572	0.603	0.584	0.617	0.308	0.49	0.22	0.291
match 426	0.281	0.066	0.209	-0.026	0.149	0.206	0	0.407	0.422	0.42	0.407	0.427	0.425	0.201	0.268	0.289	0.264	0.305	0.336	0.497	0.403	0.36	0.467	0.406	0.36	0.408	0.376	0.419	0.242	0.248	0.216	0.431
match 427	0.347	0.305	0.394	0.234	0.368	0.414	0.094	0.511	0.522	0.491	0.514	0.523	0.49	0.415	0.439	0.447	0.419	0.438	0.434	0.638	0.532	0.496	0.607	0.533	0.496	0.519	0.464	0.527	0.239	0.415	0.291	0.333
match 428	0.531	0.421	0.495	0.239	0.454	0.495	0.093	0.629	0.633	0.613	0.631	0.637	0.638	0.521	0.552	0.559	0.525	0.547	0.562	0.706	0.647	0.627	0.686	0.651	0.627	0.66	0.632	0.649	0.366	0.515	0.175	0.285
match 429	0.435	0.129	0.329	-0.012	0.233	0.324	-0.028	0.514	0.51	0.486	0.516	0.516	0.498	0.32	0.406	0.427	0.4	0.435	0.452	0.608	0.525	0.521	0.58	0.529	0.521	0.521	0.484	0.513	0.412	0.37	0.173	0.479
match 430	0.394	0.25	0.3	0.094	0.224	0.289	0.078	0.554	0.577	0.566	0.556	0.58	0.572	0.332	0.423	0.459	0.401	0.458	0.486	0.519	0.465	0.46	0.493	0.468	0.46	0.559	0.537	0.592	0.394	0.378	0.125	0.269
match 431	0.465	0.273	0.442	0.069	0.358	0.43	0.032	0.619	0.616	0.583	0.619	0.613	0.586	0.432	0.51	0.526	0.512	0.535	0.557	0.642	0.534	0.539	0.63	0.543	0.539	0.592	0.576	0.588	0.448	0.482	0.177	0.369
match 432	0.509	0.369	0.431	0.219	0.353	0.411	0.213	0.681	0.695	0.668	0.681	0.693	0.676	0.465	0.556	0.602	0.526	0.601	0.628	0.71	0.648	0.641	0.681	0.649	0.641	0.697	0.665	0.72	0.42	0.462	0.201	0.341
match 433	0.351	0.246	0.334	0.133	0.296	0.325	0.032	0.582	0.587	0.551	0.584	0.595	0.575	0.322	0.383	0.415	0.365	0.418	0.457	0.571	0.501	0.479	0.551	0.506	0.479	0.61	0.556	0.581	0.142	0.296	0.22	0.325
match 434	0.395	0.253	0.318	0.131	0.247	0.303	0.129	0.558	0.576	0.549	0.558	0.573	0.549	0.35	0.414	0.44	0.396	0.433	0.466	0.595	0.494	0.494	0.566	0.494	0.494	0.559	0.54	0.569	0.328	0.363	0.2	0.342
match 435	0.52	0.372	0.482	0.225	0.438	0.475	0.077	0.631	0.649	0.636	0.634	0.654	0.658	0.473	0.529	0.541	0.511	0.539	0.554	0.663	0.595	0.585	0.641	0.601	0.585	0.637	0.615	0.642	0.35	0.482	0.143	0.291
match 436	0.323	0.017	0.245	-0.15	0.203	0.242	-0.1	0.447	0.438	0.426	0.447	0.442	0.436	0.189	0.252	0.281	0.28	0.313	0.343	0.417	0.387	0.335	0.381	0.382	0.335	0.472	0.449	0.486	0.211	0.262	0.094	0.4
match 437	0.545	0.403	0.435	0.212	0.352	0.423	0.191	0.705	0.721	0.71	0.705	0.717	0.692	0.488	0.559	0.575	0.521	0.559	0.585	0.756	0.669	0.626	0.722	0.67	0.626	0.709	0.705	0.713	0.45	0.495	0.211	0.353
match 438	0.639	0.279	0.541	0.122	0.432	0.538	-0.002	0.686	0.699	0.665	0.689	0.704	0.68	0.51	0.591	0.61	0.582	0.608	0.632	0.809	0.748	0.722	0.8	0.754	0.722	0.696	0.671	0.681	0.331	0.599	0.17	0.53
match 439	0.316	0.09	0.237	-0.02	0.144	0.223	0.026	0.498	0.484	0.44	0.498	0.478	0.434	0.244	0.329	0.371	0.326	0.38	0.412	0.531	0.431	0.4	0.485	0.426	0.4	0.517	0.481	0.481	0.175	0.299	0.215	0.441
match 440	0.537	0.231	0.435	0.012	0.353	0.423	0.042	0.672	0.652	0.606	0.675	0.657	0.635	0.426	0.512	0.544	0.516	0.561	0.585	0.71	0.603	0.605	0.675	0.603	0.605	0.692	0.656	0.659	0.346	0.459	0.173	0.479
match 441	0.455	0.293	0.386	0.144	0.336	0.39	0.051	0.61	0.637	0.641	0.612	0.646	0.664	0.4	0.463	0.503	0.442	0.502	0.531	0.702	0.602	0.548	0.67	0.603	0.548	0.608	0.597	0.68	0.279	0.422	0.247	0.409
match 442	0.442	0.272	0.356	0.143	0.278	0.364	-0.005	0.604	0.618	0.594	0.604	0.617	0.581	0.336	0.4	0.425	0.396	0.439	0.465	0.619	0.56	0.538	0.609	0.568	0.538	0.574	0.557	0.568	0.266	0.398	0.177	0.347
match 443	0.371	0.189	0.299	0.095	0.259	0.298	-0.006	0.513	0.538	0.546	0.513	0.537	0.546	0.281	0.332	0.357	0.321	0.35	0.392	0.506	0.454	0.409	0.491	0.454	0.409	0.506	0.477	0.532	0.223	0.313	0.135	0.317
match 444	0.437	0.314	0.363	0.171	0.306	0.364	0.137	0.543	0.552	0.537	0.543	0.552	0.534	0.396	0.433	0.453	0.404	0.437	0.452	0.637	0.573	0.523	0.607	0.569	0.523	0.558	0.519	0.558	0.261	0.395	0.2	0.323
match 445	0.303	0.24	0.289	0.116	0.24	0.284	0.087	0.529	0.549	0.518	0.532	0.55	0.54	0.336	0.406	0.425	0.371	0.416	0.431	0.571	0.486	0.443	0.549	0.492	0.443	0.535	0.502	0.576	0.307	0.307	0.268	0.331
match 446	0.422	0.502	0.35	0.353	0.292	0.338	0.331	0.671	0.682	0.659	0.671	0.68	0.667	0.467	0.517	0.548	0.45	0.514	0.551	0.55	0.509	0.48	0.512	0.509	0.48	0.678	0.647	0.682	0.496	0.406	0.128	0.048
match 447	0.432	0.285	0.307	0.171	0.249	0.311	0.107	0.546	0.589	0.619	0.546	0.585	0.596	0.337	0.394	0.41	0.359	0.397	0.416	0.664	0.625	0.543	0.641	0.625	0.543	0.509	0.511	0.545	0.31	0.34	0.232	0.379
match 448	0.351	0.172	0.294	0.021	0.249	0.281	-0.017	0.468	0.482	0.471	0.468	0.485	0.496	0.264	0.323	0.363	0.325	0.376	0.397	0.493	0.433	0.43	0.473	0.436	0.43	0.478	0.443	0.476	0.222	0.301	0.142	0.321
match 449	0.436	0.295	0.41	0.076	0.329	0.41	0.035	0.634	0.621	0.58	0.636	0.616	0.568	0.423	0.492	0.514	0.479	0.515	0.539	0.674	0.566	0.517	0.641	0.566	0.517	0.659	0.615	0.612	0.324	0.448	0.238	0.379
match 450	0.483	0.225	0.457	0.032	0.395	0.456	0.003	0.643	0.666	0.673	0.645	0.67	0.665	0.459	0.534	0.563	0.532	0.561	0.573	0.702	0.609	0.588	0.676	0.609	0.588	0.622	0.612	0.675	0.34	0.506	0.219	0.477
match 451	0.395	0.066	0.361	0.002	0.317	0.367	-0.128	0.529	0.545	0.522	0.529	0.541	0.519	0.269	0.329	0.363	0.35	0.396	0.425	0.611	0.544	0.499	0.598	0.553	0.499	0.525	0.498	0.544	0.152	0.369	0.216	0.545
match 452	0.373	0.159	0.194	0.019	0.118	0.19	0.069	0.516	0.51	0.478	0.516	0.509	0.476	0.216	0.312	0.374	0.295	0.385	0.448	0.548	0.472	0.414	0.505	0.466	0.414	0.548	0.515	0.562	0.272	0.242	0.175	0.389
match 453	0.39	0.263	0.248	0.102	0.159	0.237	0.108	0.503	0.516	0.501	0.503	0.512	0.51	0.314	0.395	0.435	0.367	0.426	0.445	0.573	0.469	0.466	0.539	0.468	0.466	0.497	0.467	0.515	0.446	0.318	0.183	0.31
match 454	0.395	0.201	0.317	0.003	0.239	0.308	0.005	0.533	0.554	0.564	0.533	0.547	0.544	0.333	0.416	0.444	0.405	0.447	0.461	0.518	0.46	0.451	0.488	0.464	0.451	0.542	0.526	0.576	0.37	0.36	0.123	0.317
match 455	0.386	0.272	0.3	0.158	0.255	0.289	0.204	0.532	0.571	0.585	0.534	0.577	0.595	0.37	0.396	0.406	0.354	0.385	0.405	0.662	0.576	0.503	0.617	0.572	0.503	0.516	0.495	0.561	0.307	0.35	0.276	0.39
match 456	0.334	0.223	0.293	0.04	0.222	0.277	0.046	0.539	0.533	0.499	0.539	0.536	0.503	0.289	0.359	0.393	0.356	0.407	0.429	0.544	0.435	0.399	0.52	0.438	0.399	0.535	0.494	0.488	0.316	0.331	0.21	0.321
match 457	0.475	0.135	0.457	-0.056	0.421	0.462	-0.137	0.589	0.594	0.569	0.591	0.598	0.567	0.401	0.467	0.493	0.471	0.503	0.523	0.698	0.632	0.587	0.678	0.636	0.587	0.6	0.557	0.575	0.27	0.441	0.223	0.563
match 458	0.437	0.249	0.39	0.119	0.333	0.38	0.064	0.623	0.643	0.638	0.625	0.651	0.653	0.394	0.458	0.478	0.438	0.476	0.5	0.582	0.512	0.497	0.561	0.515	0.497	0.602	0.585	0.627	0.311	0.4	0.145	0.333
match 459	0.316	0.217	0.29	0.052	0.25	0.291	0.013	0.54	0.572	0.577	0.54	0.576	0.583	0.29	0.355	0.376	0.339	0.383	0.42	0.601	0.519	0.455	0.578	0.518	0.455	0.528	0.491	0.557	0.258	0.327	0.285	0.384
match 460	0.47	0.164	0.397	-0.023	0.329	0.393	-0.023	0.537	0.552	0.54	0.539	0.557	0.542	0.371	0.431	0.457	0.441	0.474	0.481	0.72	0.613	0.585	0.692	0.614	0.585	0.537	0.517	0.541	0.26	0.416	0.25	0.556
match 461	0.421	0.27	0.364	0.119	0.289	0.361	0.115	0.643	0.678	0.695	0.643	0.681	0.685	0.399	0.471	0.51	0.433	0.496	0.525	0.732	0.617	0.558	0.702	0.618	0.558	0.624	0.624	0.69	0.267	0.401	0.311	0.462
match 462	0.463	0.219	0.349	0.1	0.281	0.345	0.019	0.548	0.562	0.537	0.55	0.567	0.541	0.357	0.439	0.473	0.422	0.474	0.494	0.596	0.531	0.519	0.574	0.535	0.519	0.56	0.529	0.578	0.352	0.399	0.133	0.377
match 463	0.474	0.214	0.345	0.015	0.289	0.347	-0.033	0.57	0.593	0.592	0.572	0.595	0.584	0.31	0.393	0.439	0.394	0.458	0.475	0.604	0.572	0.564	0.594	0.576	0.564	0.577	0.566	0.623	0.145	0.357	0.13	0.39
match 464	0.371	0.269	0.392	0.088	0.349	0.389	0.058	0.525	0.532	0.516	0.527	0.535	0.536	0.37	0.426	0.461	0.43	0.479	0.488	0.591	0.495	0.478	0.568	0.499	0.478	0.542	0.505	0.558	0.268	0.414	0.22	0.322
match 465	0.451	0.269	0.358	0.096	0.312	0.346	0.137	0.595	0.61	0.594	0.598	0.615	0.592	0.413	0.47	0.492	0.449	0.488	0.51	0.616	0.54	0.538	0.585	0.54	0.538	0.581	0.559	0.614	0.381	0.403	0.165	0.347
match 466	0.321	0.151	0.275	0.012	0.201	0.279	-0.023	0.539	0.559	0.547	0.539	0.557	0.546	0.259	0.351	0.376	0.339	0.376	0.403	0.514	0.468	0.393	0.497	0.468	0.393	0.509	0.494	0.516	0.213	0.305	0.193	0.363
match 467	0.353	0.169	0.276	0.05	0.187	0.278	-0.038	0.454	0.462	0.433	0.454	0.457	0.417	0.243	0.331	0.36	0.32	0.368	0.394	0.599	0.54	0.471	0.587	0.545	0.471	0.467	0.412	0.438	0.165	0.295	0.246	0.43
match 468	0.323	0.323	0.368	0.216	0.34	0.359	0.099	0.525	0.541	0.528	0.527	0.545	0.532	0.363	0.405	0.422	0.388	0.423	0.438	0.613	0.482	0.44	0.604	0.491	0.44	0.483	0.467	0.493	0.274	0.36	0.29	0.29
match 469	0.444	0.314	0.285	0.176	0.207	0.295	0.141	0.593	0.605	0.59	0.596	0.611	0.602	0.367	0.433	0.46	0.387	0.44	0.47	0.614	0.559	0.505	0.577	0.554	0.505	0.602	0.592	0.633	0.298	0.35	0.17	0.3
match 470	0.461	0.336	0.464	0.187	0.405	0.458	0.118	0.547	0.572	0.577	0.547	0.566	0.561	0.454	0.48	0.474	0.47	0.477	0.467	0.643	0.543	0.551	0.644	0.552	0.551	0.523	0.496	0.53	0.372	0.488	0.182	0.307
match 471	0.498	0.304	0.497	0.092	0.431	0.506	-0.025	0.633	0.643	0.637	0.636	0.646	0.638	0.454	0.521	0.537	0.531	0.552	0.558	0.735	0.638	0.612	0.714	0.643	0.612	0.647	0.62	0.662	0.386	0.521	0.237	0.431
match 472	0.418	0.212	0.343	0.11	0.26	0.337	-0.03	0.497	0.521	0.517	0.499	0.53	0.54	0.338	0.397	0.417	0.389	0.412	0.431	0.674	0.596	0.547	0.661	0.602	0.547	0.487	0.465	0.501	0.216	0.387	0.256	0.462
match 473	0.287	0.021	0.213	-0.083	0.18	0.232	-0.189	0.397	0.416	0.41	0.399	0.417	0.393	0.151	0.23	0.265	0.247	0.291	0.313	0.441	0.36	0.342	0.422	0.363	0.342	0.4	0.366	0.416	0.045	0.23	0.154	0.42
match 474	0.517	0.42	0.471	0.255	0.437	0.462	0.223	0.62	0.649	0.656	0.622	0.649	0.657	0.544	0.553	0.534	0.525	0.512	0.498	0.738	0.665	0.64	0.726	0.672	0.64	0.589	0.595	0.656	0.44	0.5	0.221	0.318
match 475	0.336	0.172	0.28	-0.028	0.201	0.278	0.039	0.472	0.484	0.478	0.474	0.488	0.49	0.324	0.389	0.402	0.376	0.406	0.417	0.649	0.524	0.469	0.61	0.524	0.469	0.5	0.473	0.529	0.377	0.343	0.313	0.477
match 476	0.446	0.123	0.352	-0.039	0.295	0.34	0.01	0.598	0.619	0.618	0.598	0.623	0.637	0.324	0.397	0.426	0.406	0.443	0.466	0.653	0.559	0.532	0.623	0.559	0.532	0.573	0.562	0.599	0.183	0.365	0.207	0.53
match 477	0.43	0.26	0.384	0.116	0.323	0.384	0.12	0.7	0.71	0.68	0.7	0.707	0.671	0.41	0.487	0.534	0.46	0.535	0.569	0.668	0.596	0.531	0.623	0.592	0.531	0.716	0.671	0.713	0.23	0.411	0.238	0.408
match 478	0.364	0.299	0.366	0.194	0.33	0.366	0.154	0.487	0.531	0.55	0.487	0.527	0.551	0.38	0.423	0.424	0.413	0.426	0.44	0.554	0.478	0.467	0.527	0.483	0.467	0.496	0.467	0.564	0.408	0.393	0.19	0.255
match 479	0.351	0.287	0.331	0.19	0.297	0.341	0.038	0.483	0.51	0.506	0.483	0.505	0.491	0.33	0.38	0.393	0.354	0.39	0.407	0.586	0.521	0.46	0.559	0.525	0.46	0.492	0.461	0.512	0.398	0.344	0.235	0.299
match 480	0.371	0.228	0.421	0.121	0.395	0.437	-0.065	0.496	0.498	0.481	0.498	0.494	0.482	0.378	0.4	0.401	0.415	0.416	0.408	0.657	0.532	0.499	0.634	0.536	0.499	0.487	0.451	0.492	0.186	0.427	0.286	0.429
match 481	0.345	0.088	0.2	-0.045	0.105	0.189	0.039	0.539	0.528	0.478	0.539	0.529	0.5	0.255	0.367	0.42	0.34	0.422	0.461	0.523	0.441	0.425	0.483	0.441	0.425	0.556	0.53	0.566	0.228	0.244	0.178	0.435
match 482	0.507	0.325	0.302	0.135	0.198	0.3	0.135	0.642	0.665	0.663	0.645	0.669	0.666	0.362	0.453	0.485	0.423	0.481	0.512	0.604	0.572	0.55	0.577	0.572	0.55	0.652	0.627	0.681	0.337	0.36	0.097	0.279
match 483	0.453	0.268	0.371	0.096	0.303	0.358	0.036	0.631	0.641	0.629	0.631	0.647	0.633	0.384	0.474	0.519	0.45	0.519	0.552	0.639	0.563	0.543	0.619	0.567	0.543	0.636	0.603	0.65	0.37	0.409	0.186	0.371
match 484	0.472	0.182	0.478	0.057	0.438	0.468	-0.019	0.621	0.622	0.596	0.621	0.622	0.601	0.4	0.466	0.51	0.471	0.523	0.547	0.707	0.617	0.586	0.679	0.618	0.586	0.616	0.595	0.607	0.248	0.451	0.235	0.525
match 485	0.389	0.188	0.361	0.089	0.316	0.374	-0.04	0.539	0.561	0.556	0.541	0.56	0.569	0.321	0.395	0.43	0.385	0.434	0.458	0.582	0.482	0.48	0.554	0.486	0.48	0.534	0.503	0.554	0.208	0.37	0.193	0.394
match 486	0.333	0.26	0.299	0.121	0.244	0.297	0.038	0.53	0.549	0.543	0.533	0.551	0.533	0.318	0.385	0.406	0.376	0.415	0.433	0.709	0.592	0.49	0.665	0.583	0.49	0.521	0.486	0.548	0.221	0.323	0.376	0.449
match 487	0.314	0.33	0.274	0.245	0.202	0.271	0.196	0.491	0.506	0.491	0.491	0.504	0.479	0.332	0.371	0.377	0.334	0.363	0.369	0.469	0.394	0.381	0.457	0.398	0.381	0.468	0.438	0.485	0.374	0.333	0.155	0.139
match 488	0.284	0.294	0.265	0.193	0.219	0.266	0.099	0.435	0.448	0.425	0.437	0.455	0.451	0.31	0.365	0.393	0.327	0.375	0.391	0.516	0.398	0.381	0.493	0.401	0.381	0.48	0.433	0.491	0.233	0.277	0.232	0.222
match 489	0.514	0.428	0.526	0.269	0.493	0.533	0.142	0.732	0.748	0.736	0.734	0.759	0.743	0.558	0.596	0.61	0.556	0.585	0.603	0.767	0.664	0.614	0.737	0.665	0.614	0.719	0.711	0.744	0.377	0.519	0.253	0.339
match 490	0.337	0.255	0.234	0.137	0.153	0.221	0.109	0.517	0.508	0.466	0.517	0.502	0.463	0.283	0.369	0.401	0.324	0.389	0.428	0.583	0.499	0.459	0.555	0.504	0.459	0.523	0.492	0.503	0.238	0.273	0.246	0.328
match 491	0.404	0.226	0.293	0.029	0.198	0.285	-0.019	0.535	0.541	0.521	0.535	0.54	0.52	0.291	0.386	0.434	0.384	0.444	0.469	0.577	0.506	0.493	0.553	0.509	0.493	0.517	0.49	0.514	0.345	0.353	0.173	0.351
match 492	0.309	0.074	0.14	-0.035	0.033	0.139	-0.025	0.416	0.433	0.423	0.416	0.427	0.413	0.132	0.236	0.291	0.228	0.298	0.336	0.384	0.362	0.345	0.359	0.36	0.345	0.431	0.419	0.446	0.104	0.205	0.075	0.31
match 493	0.376	0.218	0.349	0.064	0.295	0.349	0.011	0.602	0.618	0.603	0.602	0.62	0.587	0.334	0.402	0.44	0.397	0.451	0.486	0.626	0.547	0.499	0.594	0.547	0.499	0.576	0.573	0.608	0.26	0.37	0.25	0.408
match 494	0.502	0.233	0.428	0.111	0.371	0.428	-0.028	0.593	0.605	0.574	0.593	0.601	0.589	0.388	0.452	0.477	0.443	0.484	0.505	0.672	0.612	0.592	0.676	0.621	0.592	0.578	0.553	0.594	0.289	0.437	0.17	0.439
match 495	0.402	0.084	0.305	-0.031	0.247	0.301	-0.056	0.523	0.484	0.403	0.525	0.496	0.438	0.277	0.365	0.421	0.357	0.424	0.469	0.556	0.478	0.486	0.541	0.486	0.486	0.564	0.5	0.491	0.254	0.306	0.154	0.472
match 496	0.402	0.279	0.402	0.033	0.358	0.392	0.072	0.617	0.617	0.603	0.619	0.619	0.605	0.423	0.477	0.499	0.462	0.498	0.523	0.605	0.506	0.48	0.565	0.506	0.48	0.627	0.603	0.636	0.391	0.431	0.203	0.326
match 497	0.225	0.144	0.227	0.078	0.195	0.235	0.004	0.34	0.38	0.401	0.343	0.387	0.407	0.211	0.241	0.252	0.231	0.248	0.263	0.569	0.446	0.383	0.542	0.446	0.383	0.329	0.304	0.37	0.077	0.213	0.344	0.425
match 498	0.32	0.146	0.306	-0.042	0.265	0.298	-0.063	0.471	0.484	0.483	0.471	0.488	0.493	0.26	0.314	0.341	0.329	0.363	0.379	0.48	0.415	0.398	0.465	0.422	0.398	0.465	0.443	0.48	0.233	0.325	0.16	0.334
match 499	0.455	0.231	0.364	0.065	0.257	0.36	0.027	0.641	0.647	0.632	0.643	0.651	0.627	0.36	0.461	0.497	0.45	0.5	0.518	0.723	0.615	0.571	0.703	0.616	0.571	0.614	0.585	0.609	0.169	0.388	0.268	0.492
match 500	0.437	0.255	0.334	0.079	0.266	0.332	0.104	0.58	0.607	0.595	0.58	0.61	0.594	0.349	0.415	0.442	0.404	0.447	0.468	0.663	0.587	0.541	0.617	0.582	0.541	0.587	0.551	0.576	0.378	0.383	0.226	0.408
match 501	0.266	0.269	0.332	0.198	0.306	0.331	0.044	0.44	0.465	0.463	0.44	0.469	0.47	0.322	0.369	0.378	0.354	0.385	0.397	0.566	0.448	0.395	0.544	0.453	0.395	0.429	0.396	0.448	0.178	0.348	0.3	0.297
match 502	0.463	0.225	0.387	0.098	0.332	0.387	-0.008	0.604	0.629	0.616	0.604	0.631	0.628	0.343	0.416	0.445	0.412	0.454	0.48	0.643	0.572	0.574	0.634	0.58	0.574	0.59	0.563	0.601	0.27	0.378	0.18	0.418
match 503	0.496	0.344	0.444	0.194	0.365	0.438	0.123	0.676	0.685	0.668	0.676	0.68	0.647	0.454	0.531	0.547	0.509	0.552	0.567	0.681	0.633	0.627	0.67	0.643	0.627	0.658	0.634	0.668	0.322	0.484	0.185	0.337
match 504	0.472	0.301	0.461	0.165	0.405	0.449	0.108	0.599	0.613	0.6	0.602	0.623	0.618	0.487	0.542	0.546	0.515	0.539	0.55	0.704	0.62	0.58	0.694	0.629	0.58	0.585	0.552	0.594	0.426	0.491	0.232	0.403
match 505	0.277	0.284	0.285	0.192	0.239	0.29	0.074	0.476	0.482	0.453	0.476	0.472	0.436	0.306	0.335	0.343	0.311	0.333	0.342	0.492	0.404	0.354	0.476	0.407	0.354	0.441	0.421	0.442	0.208	0.312	0.215	0.208
match 506	0.416	0.462	0.363	0.382	0.315	0.363	0.248	0.524	0.556	0.557	0.527	0.552	0.565	0.43	0.465	0.483	0.418	0.456	0.461	0.68	0.571	0.539	0.635	0.566	0.539	0.509	0.5	0.556	0.31	0.384	0.264	0.218
match 507	0.407	0.353	0.363	0.133	0.274	0.357	0.121	0.564	0.56	0.535	0.564	0.552	0.528	0.401	0.459	0.481	0.439	0.471	0.476	0.611	0.508	0.487	0.566	0.504	0.487	0.544	0.53	0.532	0.436	0.42	0.204	0.258
match 508	0.482	0.37	0.335	0.171	0.238	0.328	0.204	0.602	0.625	0.637	0.602	0.624	0.617	0.409	0.483	0.49	0.448	0.478	0.49	0.629	0.542	0.543	0.619	0.547	0.543	0.579	0.566	0.642	0.511	0.442	0.147	0.259
match 509	0.402	0.177	0.321	0.043	0.247	0.311	0.114	0.555	0.567	0.55	0.555	0.564	0.525	0.378	0.457	0.488	0.427	0.477	0.494	0.589	0.525	0.516	0.57	0.53	0.516	0.532	0.495	0.546	0.335	0.374	0.187	0.412
match 510	0.525	0.327	0.427	0.147	0.368	0.414	0.085	0.635	0.654	0.646	0.638	0.652	0.644	0.452	0.517	0.533	0.495	0.528	0.543	0.647	0.617	0.626	0.634	0.627	0.626	0.615	0.601	0.654	0.391	0.453	0.122	0.32
match 511	0.355	0.15	0.195	-0.027	0.113	0.186	0.005	0.453	0.448	0.415	0.453	0.454	0.431	0.224	0.328	0.374	0.313	0.384	0.422	0.502	0.407	0.38	0.47	0.41	0.38	0.486	0.453	0.5	0.34	0.242	0.147	0.352
match 512	0.434	0.352	0.416	0.161	0.365	0.401	0.185	0.616	0.63	0.614	0.616	0.631	0.616	0.443	0.486	0.507	0.465	0.503	0.52	0.687	0.589	0.562	0.671	0.594	0.562	0.628	0.594	0.638	0.337	0.431	0.253	0.335
match 513	0.477	0.202	0.362	0.075	0.287	0.37	-0.023	0.586	0.615	0.616	0.588	0.618	0.614	0.337	0.412	0.439	0.416	0.457	0.466	0.599	0.535	0.507	0.573	0.539	0.507	0.586	0.574	0.623	0.279	0.387	0.122	0.397
match 514	0.247	0.219	0.268	0.055	0.237	0.264	0.006	0.487	0.496	0.475	0.487	0.494	0.456	0.272	0.323	0.347	0.318	0.359	0.375	0.553	0.437	0.372	0.527	0.441	0.372	0.477	0.435	0.452	0.137	0.247	0.306	0.334
match 515	0.505	0.228	0.403	0.025	0.305	0.392	0.068	0.631	0.636	0.619	0.633	0.632	0.622	0.408	0.489	0.529	0.483	0.531	0.549	0.545	0.511	0.52	0.534	0.517	0.52	0.659	0.64	0.668	0.302	0.444	0.04	0.317
match 516	0.398	0.2	0.331	0.007	0.253	0.336	-0.056	0.52	0.55	0.567	0.522	0.55	0.556	0.304	0.386	0.413	0.385	0.427	0.442	0.589	0.497	0.475	0.562	0.496	0.475	0.512	0.484	0.55	0.296	0.369	0.191	0.389
match 517	0.591	0.262	0.483	0.022	0.362	0.485	0.019	0.732	0.73	0.684	0.732	0.728	0.683	0.502	0.599	0.617	0.583	0.618	0.627	0.782	0.697	0.684	0.775	0.702	0.684	0.707	0.668	0.683	0.424	0.541	0.191	0.52
match 518	0.436	0.174	0.389	-0.031	0.314	0.395	-0.04	0.567	0.578	0.569	0.569	0.579	0.567	0.39	0.467	0.481	0.462	0.488	0.493	0.684	0.57	0.563	0.662	0.574	0.563	0.562	0.53	0.592	0.37	0.437	0.248	0.51
match 519	0.283	0.195	0.219	0.115	0.165	0.233	0.026	0.339	0.357	0.358	0.342	0.366	0.376	0.245	0.288	0.289	0.271	0.283	0.282	0.516	0.424	0.368	0.473	0.424	0.368	0.347	0.318	0.391	0.293	0.244	0.233	0.321
match 520	0.33	0.252	0.291	0.134	0.226	0.28	0.115	0.496	0.504	0.483	0.496	0.499	0.492	0.333	0.39	0.413	0.37	0.403	0.42	0.518	0.432	0.409	0.471	0.428	0.409	0.492	0.476	0.507	0.329	0.329	0.188	0.266
match 521	0.407	0.09	0.276	-0.023	0.193	0.279	-0.081	0.473	0.5	0.513	0.473	0.503	0.521	0.248	0.356	0.401	0.353	0.411	0.439	0.609	0.564	0.496	0.573	0.56	0.496	0.493	0.471	0.541	0.22	0.31	0.202	0.519
match 522	0.404	0.151	0.35	-0.003	0.279	0.346	-0.031	0.515	0.53	0.521	0.517	0.534	0.528	0.333	0.404	0.431	0.409	0.442	0.459	0.622	0.496	0.479	0.596	0.499	0.479	0.528	0.498	0.552	0.253	0.369	0.218	0.471
match 523	0.531	0.136	0.376	-0.056	0.269	0.377	-0.077	0.612	0.614	0.592	0.614	0.616	0.589	0.355	0.466	0.517	0.476	0.534	0.549	0.714	0.65	0.652	0.686	0.651	0.652	0.627	0.599	0.629	0.279	0.428	0.183	0.578
match 524	0.302	0.298	0.241	0.163	0.205	0.231	0.13	0.517	0.534	0.525	0.517	0.531	0.514	0.299	0.368	0.401	0.324	0.39	0.425	0.476	0.388	0.393	0.459	0.398	0.393	0.508	0.48	0.517	0.174	0.282	0.174	0.178
match 525	0.423	0.136	0.355	-0.013	0.289	0.346	-0.025	0.48	0.479	0.443	0.48	0.479	0.453	0.33	0.392	0.415	0.4	0.427	0.446	0.57	0.492	0.491	0.544	0.492	0.491	0.496	0.455	0.486	0.262	0.378	0.147	0.434
match 526	0.344	0.192	0.34	0.086	0.287	0.329	-0.007	0.499	0.512	0.506	0.499	0.511	0.506	0.298	0.346	0.357	0.352	0.369	0.385	0.566	0.484	0.434	0.538	0.488	0.434	0.489	0.469	0.487	0.25	0.334	0.222	0.374
match 527	0.478	0.181	0.407	-0.008	0.341	0.415	-0.06	0.598	0.633	0.623	0.601	0.629	0.612	0.379	0.462	0.494	0.472	0.509	0.516	0.707	0.623	0.603	0.682	0.624	0.603	0.576	0.554	0.601	0.301	0.455	0.229	0.526
match 528	0.456	0.183	0.359	0.024	0.288	0.347	0.045	0.667	0.672	0.655	0.669	0.672	0.664	0.366	0.461	0.501	0.449	0.509	0.536	0.696	0.568	0.552	0.657	0.568	0.552	0.64	0.615	0.65	0.293	0.396	0.24	0.513
match 529	0.448	0.374	0.414	0.251	0.329	0.399	0.144	0.59	0.579	0.533	0.59	0.581	0.533	0.423	0.481	0.505	0.457	0.508	0.523	0.69	0.61	0.582	0.663	0.61	0.582	0.607	0.565	0.574	0.267	0.428	0.242	0.316
match 530	0.493	0.343	0.367	0.167	0.289	0.355	0.196	0.592	0.621	0.614	0.592	0.616	0.606	0.442	0.495	0.503	0.458	0.483	0.498	0.711	0.642	0.608	0.685	0.643	0.608	0.574	0.561	0.621	0.499	0.448	0.218	0.368
match 531	0.243	0.065	0.132	-0.024	0.08	0.137	0.008	0.344	0.362	0.35	0.344	0.349	0.324	0.142	0.218	0.251	0.2	0.248	0.265	0.433	0.377	0.341	0.407	0.377	0.341	0.349	0.326	0.392	0.136	0.149	0.19	0.368
match 532	0.326	0.133	0.289	0.017	0.239	0.293	-0.116	0.417	0.41	0.372	0.419	0.417	0.391	0.226	0.29	0.317	0.304	0.338	0.35	0.525	0.427	0.408	0.498	0.43	0.408	0.434	0.394	0.422	0.2	0.305	0.199	0.392
match 533	0.518	0.249	0.377	0.051	0.291	0.374	0.004	0.633	0.621	0.594	0.633	0.616	0.598	0.384	0.469	0.51	0.458	0.502	0.531	0.652	0.62	0.582	0.61	0.612	0.582	0.62	0.616	0.617	0.437	0.416	0.134	0.403
match 534	0.376	0.331	0.303	0.173	0.243	0.284	0.204	0.55	0.553	0.533	0.55	0.553	0.53	0.353	0.403	0.415	0.358	0.404	0.436	0.612	0.513	0.488	0.587	0.516	0.488	0.548	0.523	0.535	0.321	0.332	0.236	0.281
match 535	0.268	0.271	0.167	0.271	0.127	0.164	0.189	0.418	0.432	0.417	0.418	0.426	0.417	0.212	0.259	0.279	0.207	0.262	0.29	0.464	0.393	0.377	0.429	0.397	0.377	0.407	0.386	0.419	0.196	0.19	0.196	0.193
match 536	0.481	0.438	0.476	0.226	0.447	0.471	0.19	0.648	0.647	0.624	0.651	0.658	0.64	0.508	0.554	0.57	0.528	0.569	0.586	0.704	0.635	0.585	0.684	0.64	0.585	0.666	0.647	0.673	0.494	0.508	0.223	0.266
match 537	0.456	0.313	0.36	0.128	0.291	0.354	0.195	0.641	0.633	0.588	0.644	0.639	0.608	0.453	0.522	0.56	0.48	0.546	0.57	0.644	0.553	0.526	0.613	0.553	0.526	0.665	0.62	0.664	0.325	0.421	0.188	0.331
match 538	0.405	0.244	0.429	0.07	0.379	0.423	0.019	0.619	0.608	0.552	0.622	0.611	0.581	0.418	0.487	0.518	0.485	0.531	0.55	0.633	0.534	0.527	0.615	0.54	0.527	0.634	0.6	0.627	0.328	0.433	0.228	0.389
match 539	0.448	0.221	0.342	0.079	0.282	0.343	0.005	0.558	0.568	0.561	0.56	0.58	0.603	0.361	0.426	0.46	0.417	0.462	0.501	0.614	0.548	0.517	0.579	0.544	0.517	0.586	0.561	0.643	0.322	0.386	0.166	0.393
match 540	0.43	0.319	0.368	0.129	0.313	0.36	0.032	0.497	0.542	0.562	0.497	0.533	0.533	0.38	0.412	0.405	0.403	0.404	0.397	0.574	0.494	0.467	0.552	0.498	0.467	0.465	0.449	0.483	0.413	0.415	0.144	0.255
match 541	0.506	0.158	0.429	0.026	0.391	0.413	0.058	0.636	0.655	0.658	0.636	0.66	0.669	0.408	0.459	0.494	0.452	0.499	0.519	0.704	0.608	0.603	0.676	0.608	0.603	0.599	0.593	0.648	0.316	0.439	0.198	0.546
match 542	0.379	0.178	0.305	0.014	0.219	0.294	0.063	0.52	0.53	0.528	0.522	0.531	0.524	0.336	0.42	0.454	0.404	0.456	0.468	0.582	0.501	0.457	0.548	0.501	0.457	0.508	0.496	0.544	0.322	0.355	0.203	0.404
match 543	0.506	0.264	0.487	0.066	0.415	0.479	0.051	0.659	0.665	0.639	0.662	0.674	0.643	0.477	0.544	0.562	0.53	0.555	0.578	0.736	0.635	0.626	0.728	0.644	0.626	0.643	0.644	0.669	0.42	0.511	0.23	0.472
match 544	0.34	0.078	0.227	-0.061	0.144	0.227	-0.025	0.419	0.431	0.4	0.421	0.428	0.397	0.228	0.31	0.339	0.313	0.358	0.373	0.554	0.488	0.464	0.531	0.492	0.464	0.43	0.384	0.418	0.226	0.283	0.214	0.476
match 545	0.361	0.229	0.301	0.074	0.234	0.286	0.11	0.508	0.527	0.533	0.508	0.526	0.518	0.312	0.38	0.42	0.362	0.423	0.459	0.606	0.506	0.453	0.577	0.511	0.453	0.549	0.502	0.579	0.217	0.326	0.245	0.377
match 546	0.341	0.215	0.27	0.058	0.199	0.259	0.11	0.493	0.517	0.538	0.493	0.516	0.532	0.31	0.378	0.393	0.365	0.395	0.406	0.515	0.435	0.401	0.474	0.434	0.401	0.472	0.463	0.525	0.413	0.337	0.174	0.3
match 547	0.514	0.473	0.454	0.314	0.371	0.441	0.28	0.633	0.662	0.673	0.636	0.663	0.662	0.524	0.58	0.603	0.534	0.583	0.588	0.741	0.644	0.598	0.73	0.649	0.598	0.654	0.625	0.697	0.444	0.507	0.227	0.268
match 548	0.084	0.151	0.096	0.089	0.089	0.082	0.026	0.209	0.221	0.216	0.209	0.218	0.214	0.116	0.127	0.118	0.111	0.117	0.125	0.303	0.186	0.161	0.279	0.193	0.161	0.196	0.156	0.195	0.177	0.094	0.219	0.152
match 549	0.459	0.198	0.361	0.093	0.314	0.374	-0.045	0.569	0.565	0.527	0.571	0.569	0.537	0.339	0.418	0.446	0.413	0.458	0.483	0.668	0.604	0.565	0.647	0.604	0.565	0.576	0.546	0.553	0.238	0.385	0.209	0.47
match 550	0.379	0.26	0.282	0.126	0.212	0.277	0.092	0.473	0.473	0.453	0.473	0.475	0.464	0.28	0.349	0.367	0.339	0.375	0.385	0.582	0.522	0.496	0.562	0.521	0.496	0.457	0.436	0.475	0.23	0.33	0.203	0.322
match 551	0.213	0.264	0.201	0.182	0.16	0.193	0.083	0.435	0.44	0.426	0.435	0.433	0.41	0.202	0.247	0.278	0.225	0.277	0.307	0.42	0.298	0.275	0.397	0.305	0.275	0.431	0.392	0.41	0.142	0.212	0.207	0.156
match 552	0.202	0.204	0.178	0.135	0.155	0.174	0.099	0.377	0.399	0.402	0.38	0.402	0.397	0.229	0.262	0.269	0.221	0.257	0.274	0.489	0.392	0.351	0.453	0.395	0.351	0.375	0.357	0.433	0.08	0.168	0.287	0.285
match 553	0.696	0.416	0.629	0.199	0.528	0.62	0.127	0.789	0.774	0.73	0.789	0.77	0.739	0.649	0.724	0.733	0.691	0.716	0.728	0.851	0.756	0.77	0.833	0.762	0.77	0.814	0.784	0.779	0.506	0.664	0.155	0.435
match 554	0.53	0.342	0.462	0.157	0.377	0.455	0.107	0.644	0.645	0.619	0.647	0.647	0.627	0.505	0.567	0.578	0.542	0.566	0.572	0.698	0.613	0.604	0.673	0.613	0.604	0.621	0.616	0.646	0.461	0.52	0.168	0.356
match 555	0.368	0.228	0.284	0.063	0.207	0.274	0.083	0.545	0.538	0.499	0.545	0.539	0.505	0.308	0.373	0.416	0.358	0.42	0.46	0.603	0.527	0.502	0.574	0.528	0.502	0.576	0.528	0.537	0.207	0.318	0.235	0.375
match 556	0.454	0.335	0.378	0.199	0.299	0.361	0.159	0.623	0.646	0.644	0.623	0.644	0.631	0.412	0.484	0.513	0.457	0.508	0.524	0.594	0.537	0.512	0.574	0.541	0.512	0.614	0.598	0.632	0.303	0.388	0.14	0.259
match 557	0.467	0.297	0.434	0.123	0.361	0.437	0.032	0.642	0.668	0.674	0.644	0.675	0.679	0.43	0.487	0.499	0.478	0.502	0.527	0.715	0.613	0.541	0.701	0.615	0.541	0.641	0.61	0.64	0.221	0.448	0.248	0.418
match 558	0.49	0.241	0.456	0.078	0.409	0.454	-0.037	0.649	0.652	0.624	0.652	0.659	0.63	0.434	0.517	0.55	0.522	0.564	0.586	0.665	0.593	0.573	0.643	0.597	0.573	0.658	0.64	0.661	0.327	0.454	0.175	0.424
match 559	0.247	0.123	0.239	0.049	0.205	0.257	-0.032	0.369	0.384	0.375	0.371	0.384	0.38	0.228	0.26	0.282	0.259	0.285	0.295	0.496	0.4	0.353	0.461	0.399	0.353	0.383	0.348	0.396	0.095	0.261	0.249	0.373
match 560	0.358	0.183	0.239	0.049	0.182	0.237	0.016	0.503	0.521	0.508	0.505	0.521	0.493	0.247	0.332	0.366	0.316	0.375	0.399	0.538	0.47	0.455	0.512	0.474	0.455	0.475	0.464	0.507	0.18	0.265	0.18	0.355
match 561	0.409	0.213	0.31	0.029	0.248	0.303	0.056	0.583	0.602	0.584	0.585	0.609	0.595	0.323	0.403	0.437	0.387	0.441	0.474	0.549	0.511	0.495	0.513	0.506	0.495	0.588	0.592	0.627	0.238	0.352	0.14	0.336
match 562	0.356	0.236	0.245	0.137	0.185	0.231	0.165	0.491	0.503	0.5	0.491	0.497	0.477	0.281	0.329	0.346	0.3	0.341	0.366	0.517	0.452	0.416	0.477	0.451	0.416	0.461	0.449	0.469	0.276	0.286	0.161	0.281
match 563	0.423	0.292	0.474	0.173	0.432	0.476	0.068	0.546	0.538	0.497	0.549	0.55	0.53	0.473	0.515	0.535	0.499	0.531	0.537	0.731	0.596	0.548	0.706	0.596	0.548	0.593	0.536	0.584	0.293	0.476	0.308	0.439
match 564	0.502	0.409	0.409	0.22	0.35	0.406	0.206	0.656	0.647	0.618	0.656	0.653	0.629	0.482	0.535	0.539	0.486	0.518	0.529	0.727	0.664	0.618	0.682	0.656	0.618	0.661	0.639	0.654	0.395	0.435	0.225	0.318
match 565	0.418	0.153	0.323	-0.033	0.242	0.33	-0.077	0.536	0.531	0.5	0.536	0.525	0.487	0.319	0.394	0.426	0.402	0.439	0.455	0.647	0.57	0.494	0.608	0.563	0.494	0.525	0.528	0.531	0.25	0.384	0.229	0.494
match 566	0.444	0.345	0.477	0.204	0.426	0.473	0.108	0.622	0.645	0.629	0.622	0.635	0.616	0.487	0.535	0.531	0.515	0.522	0.526	0.629	0.556	0.539	0.621	0.566	0.539	0.6	0.585	0.623	0.449	0.506	0.185	0.284
match 567	0.355	0.206	0.203	0.043	0.11	0.192	0.103	0.519	0.527	0.514	0.521	0.533	0.511	0.272	0.35	0.371	0.315	0.364	0.39	0.546	0.435	0.399	0.513	0.439	0.399	0.534	0.504	0.558	0.265	0.271	0.191	0.34
match 568	0.406	0.299	0.314	0.189	0.256	0.324	0.062	0.506	0.528	0.529	0.508	0.528	0.535	0.348	0.409	0.431	0.383	0.416	0.429	0.55	0.52	0.475	0.521	0.516	0.475	0.523	0.494	0.562	0.349	0.363	0.144	0.251
match 569	0.601	0.32	0.496	0.09	0.42	0.484	0.079	0.677	0.67	0.633	0.677	0.672	0.637	0.486	0.564	0.588	0.558	0.592	0.602	0.834	0.747	0.71	0.804	0.747	0.71	0.67	0.646	0.64	0.433	0.52	0.233	0.514
match 570	0.408	0.173	0.285	0.088	0.235	0.286	0.051	0.519	0.554	0.567	0.519	0.56	0.567	0.272	0.345	0.391	0.328	0.394	0.422	0.559	0.519	0.489	0.538	0.518	0.489	0.513	0.497	0.573	0.123	0.306	0.151	0.386
match 571	0.368	0.323	0.294	0.199	0.235	0.282	0.2	0.564	0.549	0.506	0.566	0.543	0.507	0.363	0.414	0.433	0.379	0.419	0.448	0.48	0.415	0.421	0.458	0.419	0.421	0.58	0.541	0.549	0.311	0.328	0.112	0.157
match 572	0.514	0.433	0.469	0.221	0.428	0.455	0.21	0.692	0.727	0.729	0.694	0.73	0.739	0.511	0.572	0.596	0.547	0.588	0.597	0.707	0.659	0.641	0.681	0.66	0.641	0.694	0.674	0.731	0.411	0.469	0.193	0.274
match 573	0.38	0.331	0.343	0.244	0.302	0.334	0.176	0.531	0.539	0.527	0.533	0.549	0.55	0.405	0.426	0.42	0.391	0.409	0.424	0.669	0.536	0.487	0.642	0.541	0.487	0.543	0.513	0.565	0.283	0.354	0.289	0.338
match 574	0.56	0.645	0.545	0.495	0.477	0.543	0.315	0.727	0.745	0.737	0.729	0.746	0.725	0.611	0.629	0.615	0.579	0.591	0.591	0.792	0.691	0.667	0.775	0.697	0.667	0.699	0.678	0.698	0.47	0.56	0.232	0.147
match 575	0.437	0.292	0.391	0.063	0.316	0.377	0.021	0.583	0.596	0.586	0.583	0.598	0.594	0.376	0.468	0.505	0.458	0.515	0.53	0.631	0.579	0.541	0.609	0.583	0.541	0.594	0.571	0.603	0.433	0.429	0.194	0.339
match 576	0.455	0.197	0.372	0.056	0.29	0.381	0.028	0.55	0.588	0.596	0.553	0.588	0.589	0.384	0.461	0.496	0.45	0.498	0.51	0.693	0.608	0.557	0.653	0.604	0.557	0.552	0.517	0.587	0.291	0.426	0.238	0.496
match 577	0.369	0.157	0.333	0.026	0.3	0.334	-0.009	0.542	0.575	0.592	0.542	0.574	0.595	0.304	0.351	0.368	0.356	0.373	0.399	0.508	0.458	0.414	0.486	0.457	0.414	0.514	0.517	0.572	0.199	0.358	0.139	0.351
match 578	0.33	0.356	0.298	0.182	0.222	0.289	0.169	0.554	0.555	0.532	0.556	0.554	0.532	0.376	0.433	0.457	0.395	0.445	0.462	0.601	0.486	0.431	0.552	0.482	0.431	0.55	0.548	0.559	0.349	0.372	0.271	0.245
match 579	0.527	0.378	0.39	0.161	0.304	0.386	0.125	0.662	0.688	0.69	0.662	0.685	0.673	0.424	0.49	0.506	0.465	0.502	0.516	0.645	0.619	0.601	0.634	0.624	0.601	0.64	0.638	0.67	0.363	0.436	0.118	0.267
match 580	0.425	0.218	0.403	0.034	0.313	0.403	-0.048	0.564	0.573	0.554	0.566	0.579	0.566	0.373	0.463	0.502	0.465	0.526	0.533	0.728	0.611	0.569	0.71	0.617	0.569	0.546	0.52	0.573	0.191	0.431	0.303	0.51
match 581	0.454	0.373	0.491	0.242	0.457	0.48	0.115	0.626	0.64	0.639	0.626	0.635	0.63	0.467	0.524	0.543	0.502	0.538	0.544	0.713	0.627	0.572	0.682	0.627	0.572	0.604	0.597	0.623	0.398	0.482	0.259	0.34
match 582	0.425	0.299	0.302	0.073	0.217	0.292	0.097	0.609	0.612	0.575	0.609	0.607	0.565	0.368	0.46	0.5	0.428	0.493	0.52	0.645	0.522	0.489	0.594	0.518	0.489	0.624	0.593	0.635	0.435	0.389	0.22	0.346
match 583	0.525	0.191	0.497	-0.054	0.425	0.488	-0.011	0.642	0.617	0.564	0.642	0.619	0.584	0.45	0.521	0.553	0.535	0.566	0.588	0.764	0.67	0.642	0.728	0.666	0.642	0.664	0.629	0.608	0.363	0.508	0.239	0.573
match 584	0.34	0.124	0.273	0.042	0.213	0.264	-0.056	0.482	0.485	0.469	0.482	0.485	0.475	0.241	0.303	0.333	0.302	0.348	0.38	0.519	0.407	0.388	0.493	0.41	0.388	0.449	0.442	0.457	0.221	0.315	0.179	0.395
match 585	0.44	0.13	0.244	0.049	0.185	0.252	0.017	0.514	0.566	0.59	0.517	0.574	0.586	0.235	0.309	0.361	0.294	0.361	0.402	0.668	0.597	0.523	0.635	0.592	0.523	0.496	0.469	0.552	0.092	0.254	0.228	0.538
match 586	0.449	0.183	0.422	-0.029	0.352	0.411	-0.045	0.581	0.595	0.571	0.581	0.597	0.575	0.397	0.475	0.497	0.48	0.514	0.524	0.73	0.62	0.594	0.725	0.629	0.594	0.578	0.539	0.582	0.403	0.458	0.281	0.547
match 587	0.56	0.284	0.509	0.06	0.437	0.51	0.027	0.686	0.69	0.673	0.686	0.68	0.657	0.487	0.546	0.572	0.547	0.577	0.58	0.729	0.663	0.659	0.699	0.664	0.659	0.685	0.672	0.707	0.447	0.544	0.169	0.445
match 588	0.254	0.11	0.246	-0.005	0.223	0.239	-0.002	0.403	0.407	0.393	0.405	0.417	0.413	0.219	0.259	0.285	0.275	0.31	0.321	0.558	0.415	0.353	0.521	0.415	0.353	0.399	0.363	0.404	0.141	0.25	0.304	0.448
match 589	0.397	0.346	0.268	0.126	0.182	0.268	0.17	0.587	0.583	0.55	0.587	0.58	0.537	0.346	0.43	0.442	0.385	0.436	0.453	0.603	0.512	0.467	0.573	0.512	0.467	0.571	0.551	0.572	0.435	0.346	0.206	0.257
match 590	0.415	0.122	0.382	-0.019	0.327	0.387	-0.074	0.569	0.586	0.586	0.571	0.596	0.595	0.329	0.406	0.441	0.422	0.465	0.49	0.622	0.528	0.5	0.584	0.527	0.5	0.574	0.573	0.626	0.157	0.398	0.207	0.5
match 591	0.362	0.248	0.286	0.118	0.242	0.263	0.147	0.52	0.523	0.49	0.52	0.526	0.527	0.338	0.388	0.423	0.358	0.416	0.454	0.626	0.542	0.506	0.582	0.537	0.506	0.546	0.521	0.557	0.357	0.31	0.264	0.378
match 592	0.365	0.139	0.329	0.074	0.291	0.342	-0.09	0.484	0.498	0.474	0.486	0.501	0.481	0.282	0.352	0.384	0.353	0.398	0.417	0.542	0.499	0.467	0.515	0.503	0.467	0.511	0.462	0.52	0.106	0.316	0.177	0.403
match 593	0.368	0.23	0.286	0.124	0.207	0.283	0.031	0.593	0.595	0.562	0.593	0.589	0.562	0.296	0.387	0.416	0.373	0.426	0.468	0.537	0.489	0.442	0.511	0.488	0.442	0.575	0.544	0.569	0.165	0.312	0.169	0.307
match 594	0.35	0.139	0.326	0.056	0.292	0.324	-0.027	0.469	0.477	0.458	0.472	0.482	0.463	0.304	0.373	0.399	0.365	0.411	0.435	0.547	0.466	0.437	0.508	0.465	0.437	0.488	0.444	0.494	0.159	0.309	0.197	0.408
match 595	0.484	0.308	0.423	0.147	0.374	0.43	0.132	0.603	0.618	0.613	0.603	0.614	0.596	0.451	0.498	0.511	0.477	0.504	0.522	0.688	0.62	0.603	0.654	0.621	0.603	0.595	0.596	0.648	0.383	0.485	0.204	0.38
match 596	0.392	0.318	0.362	0.262	0.281	0.348	0.182	0.541	0.567	0.564	0.541	0.562	0.556	0.384	0.441	0.461	0.405	0.451	0.469	0.544	0.492	0.484	0.53	0.5	0.484	0.54	0.528	0.572	0.222	0.375	0.152	0.226
match 597	0.283	0.287	0.196	0.202	0.133	0.194	0.206	0.545	0.568	0.55	0.547	0.563	0.539	0.296	0.365	0.41	0.311	0.388	0.421	0.481	0.429	0.404	0.473	0.436	0.404	0.559	0.501	0.548	0.131	0.241	0.198	0.194
match 598	0.521	0.305	0.467	0.099	0.391	0.457	0.041	0.678	0.693	0.68	0.678	0.698	0.684	0.484	0.58	0.602	0.562	0.598	0.617	0.725	0.607	0.579	0.703	0.612	0.579	0.68	0.647	0.701	0.469	0.509	0.204	0.42
match 599	0.386	0.367	0.389	0.197	0.344	0.391	0.076	0.62	0.647	0.644	0.62	0.637	0.607	0.406	0.453	0.47	0.436	0.465	0.482	0.592	0.496	0.459	0.581	0.504	0.459	0.585	0.574	0.6	0.317	0.422	0.206	0.225
match 600	0.555	0.275	0.408	0.082	0.294	0.391	0.142	0.708	0.702	0.657	0.708	0.7	0.671	0.475	0.569	0.605	0.532	0.596	0.623	0.658	0.593	0.598	0.623	0.594	0.598	0.704	0.693	0.712	0.559	0.474	0.103	0.383
match 601	0.404	0.339	0.365	0.168	0.325	0.366	0.03	0.495	0.511	0.512	0.497	0.516	0.525	0.388	0.434	0.452	0.412	0.444	0.455	0.656	0.57	0.522	0.623	0.57	0.522	0.495	0.477	0.524	0.416	0.408	0.252	0.317
match 602	0.267	0.179	0.276	0.032	0.216	0.267	0.027	0.43	0.429	0.403	0.43	0.43	0.415	0.276	0.329	0.353	0.335	0.378	0.395	0.538	0.42	0.387	0.514	0.425	0.387	0.442	0.407	0.462	0.229	0.323	0.271	0.359
match 603	0.267	0.119	0.259	0.026	0.237	0.269	-0.022	0.401	0.401	0.376	0.401	0.404	0.372	0.221	0.261	0.289	0.265	0.312	0.323	0.556	0.487	0.416	0.532	0.487	0.416	0.425	0.401	0.453	0.087	0.252	0.289	0.437
match 604	0.419	0.192	0.276	0.004	0.211	0.29	0.015	0.567	0.567	0.539	0.569	0.579	0.559	0.325	0.405	0.432	0.379	0.434	0.464	0.617	0.546	0.505	0.588	0.546	0.505	0.581	0.558	0.611	0.282	0.336	0.198	0.425
match 605	0.393	0.159	0.33	0	0.273	0.328	-0.034	0.476	0.469	0.427	0.476	0.473	0.446	0.306	0.374	0.421	0.374	0.429	0.447	0.622	0.53	0.512	0.594	0.53	0.512	0.491	0.448	0.482	0.264	0.348	0.229	0.463
match 606	0.393	0.165	0.312	0.006	0.244	0.321	-0.072	0.568	0.605	0.6	0.57	0.608	0.618	0.293	0.393	0.429	0.389	0.44	0.466	0.576	0.533	0.467	0.539	0.528	0.467	0.587	0.565	0.645	0.257	0.331	0.183	0.411
match 607	0.427	0.414	0.349	0.28	0.278	0.339	0.236	0.606	0.633	0.63	0.606	0.634	0.626	0.417	0.473	0.509	0.423	0.484	0.511	0.623	0.562	0.507	0.593	0.562	0.507	0.593	0.569	0.612	0.353	0.39	0.196	0.209
match 608	0.356	0.108	0.28	0.021	0.234	0.285	-0.027	0.439	0.438	0.423	0.439	0.442	0.426	0.269	0.321	0.335	0.319	0.344	0.359	0.548	0.462	0.437	0.508	0.461	0.437	0.453	0.426	0.447	0.31	0.312	0.192	0.44
match 609	0.541	0.185	0.441	-0.031	0.354	0.43	-0.01	0.641	0.617	0.556	0.64	0.617	0.565	0.407	0.496	0.539	0.503	0.549	0.576	0.679	0.626	0.639	0.665	0.631	0.639	0.653	0.615	0.598	0.413	0.481	0.138	0.494
match 610	0.403	0.294	0.379	0.157	0.324	0.385	-0.003	0.528	0.563	0.571	0.53	0.566	0.565	0.339	0.382	0.397	0.387	0.412	0.424	0.65	0.532	0.507	0.643	0.541	0.507	0.506	0.495	0.539	0.213	0.405	0.247	0.356
match 611	0.27	0.098	0.274	-0.027	0.248	0.277	-0.05	0.44	0.421	0.365	0.443	0.425	0.393	0.286	0.337	0.347	0.331	0.356	0.365	0.509	0.419	0.402	0.484	0.423	0.402	0.481	0.421	0.46	0.093	0.254	0.239	0.411
match 612	0.39	0.27	0.318	0.157	0.277	0.318	0.072	0.462	0.491	0.499	0.462	0.486	0.479	0.321	0.378	0.401	0.366	0.396	0.417	0.419	0.424	0.386	0.401	0.424	0.386	0.47	0.447	0.492	0.344	0.34	0.029	0.149
match 613	0.491	0.296	0.48	0.196	0.408	0.491	0.012	0.659	0.651	0.604	0.659	0.654	0.618	0.442	0.511	0.525	0.503	0.536	0.546	0.722	0.625	0.589	0.704	0.625	0.589	0.643	0.626	0.608	0.284	0.505	0.231	0.426
match 614	0.457	0.191	0.229	0.097	0.123	0.234	0.076	0.51	0.547	0.556	0.51	0.541	0.538	0.263	0.367	0.41	0.333	0.401	0.433	0.564	0.51	0.508	0.556	0.514	0.508	0.5	0.475	0.545	0.327	0.322	0.107	0.373
match 615	0.364	0.37	0.306	0.236	0.253	0.291	0.176	0.472	0.479	0.469	0.472	0.471	0.445	0.371	0.409	0.427	0.381	0.416	0.438	0.577	0.477	0.433	0.539	0.477	0.433	0.48	0.453	0.49	0.354	0.35	0.213	0.207
match 616	0.394	0.269	0.24	0.17	0.195	0.245	0.09	0.539	0.546	0.527	0.541	0.546	0.524	0.288	0.342	0.363	0.312	0.358	0.404	0.522	0.489	0.455	0.493	0.488	0.455	0.538	0.52	0.561	0.254	0.287	0.128	0.253
match 617	0.332	0.048	0.237	-0.125	0.149	0.233	-0.066	0.415	0.415	0.386	0.417	0.416	0.402	0.237	0.343	0.389	0.34	0.4	0.4	0.561	0.458	0.438	0.527	0.458	0.438	0.446	0.409	0.462	0.236	0.261	0.229	0.513
match 618	0.502	0.421	0.472	0.25	0.443	0.459	0.25	0.65	0.669	0.674	0.65	0.671	0.683	0.535	0.569	0.594	0.531	0.574	0.594	0.625	0.579	0.577	0.596	0.579	0.577	0.669	0.643	0.702	0.5	0.495	0.123	0.204
match 619	0.394	0.264	0.3	0.045	0.216	0.298	0.036	0.502	0.525	0.525	0.504	0.516	0.504	0.318	0.385	0.417	0.378	0.419	0.443	0.582	0.496	0.449	0.571	0.502	0.449	0.49	0.457	0.498	0.244	0.356	0.188	0.318
match 620	0.477	0.491	0.45	0.337	0.37	0.432	0.326	0.714	0.745	0.74	0.714	0.749	0.749	0.523	0.58	0.593	0.531	0.576	0.586	0.739	0.673	0.614	0.725	0.679	0.614	0.698	0.692	0.738	0.349	0.455	0.262	0.248
match 621	0.427	0.117	0.332	-0.125	0.245	0.318	-0.028	0.565	0.587	0.586	0.565	0.586	0.579	0.312	0.404	0.437	0.414	0.458	0.483	0.637	0.526	0.519	0.613	0.531	0.519	0.563	0.547	0.603	0.305	0.393	0.21	0.52
match 622	0.28	0.114	0.196	0.005	0.163	0.202	0.015	0.403	0.443	0.45	0.405	0.443	0.441	0.198	0.247	0.283	0.241	0.29	0.317	0.532	0.429	0.366	0.487	0.424	0.366	0.4	0.363	0.438	0.153	0.235	0.252	0.418
match 623	0.391	0.319	0.305	0.178	0.241	0.312	0.077	0.493	0.494	0.483	0.493	0.484	0.473	0.348	0.409	0.416	0.376	0.4	0.405	0.587	0.496	0.477	0.574	0.499	0.477	0.493	0.443	0.493	0.318	0.339	0.196	0.268
match 624	0.242	0.003	0.163	-0.01	0.111	0.163	-0.039	0.396	0.408	0.385	0.396	0.404	0.366	0.143	0.216	0.241	0.204	0.251	0.284	0.386	0.334	0.319	0.349	0.338	0.319	0.401	0.376	0.435	0.181	0.194	0.144	0.383
match 625	0.193	0.12	0.121	-0.025	0.035	0.106	0.085	0.411	0.418	0.4	0.411	0.421	0.404	0.182	0.264	0.289	0.25	0.298	0.323	0.445	0.338	0.284	0.391	0.333	0.284	0.418	0.395	0.446	0.256	0.169	0.252	0.325
match 626	0.45	0.223	0.301	0.059	0.199	0.287	0.053	0.563	0.571	0.554	0.563	0.57	0.56	0.318	0.422	0.475	0.402	0.485	0.522	0.658	0.556	0.545	0.635	0.56	0.545	0.6	0.561	0.604	0.252	0.362	0.208	0.435
match 627	0.369	0.332	0.305	0.267	0.244	0.293	0.217	0.551	0.574	0.579	0.551	0.568	0.565	0.363	0.402	0.434	0.357	0.409	0.437	0.655	0.58	0.508	0.613	0.576	0.508	0.531	0.528	0.557	0.26	0.342	0.286	0.323
match 628	0.288	0.198	0.269	0.075	0.248	0.263	0.092	0.445	0.445	0.409	0.445	0.451	0.433	0.301	0.339	0.351	0.311	0.345	0.362	0.52	0.428	0.426	0.503	0.437	0.426	0.466	0.399	0.441	0.271	0.259	0.232	0.322
match 629	0.386	0.178	0.277	0.074	0.21	0.271	0.053	0.5	0.52	0.518	0.502	0.529	0.538	0.274	0.333	0.372	0.316	0.371	0.399	0.616	0.551	0.484	0.59	0.548	0.484	0.509	0.508	0.547	0.142	0.3	0.23	0.438
match 630	0.596	0.312	0.518	0.131	0.439	0.511	0.104	0.708	0.707	0.673	0.708	0.709	0.685	0.553	0.628	0.645	0.604	0.631	0.645	0.779	0.69	0.684	0.754	0.692	0.684	0.721	0.682	0.725	0.492	0.559	0.183	0.467
match 631	0.327	0.225	0.367	0.112	0.327	0.364	0.059	0.563	0.563	0.547	0.565	0.562	0.556	0.365	0.412	0.429	0.405	0.438	0.443	0.542	0.431	0.411	0.511	0.436	0.411	0.558	0.534	0.573	0.183	0.363	0.215	0.317
match 632	0.522	0.421	0.475	0.232	0.417	0.473	0.128	0.635	0.635	0.605	0.637	0.636	0.617	0.5	0.549	0.571	0.528	0.563	0.581	0.762	0.666	0.627	0.753	0.671	0.627	0.687	0.621	0.648	0.352	0.509	0.24	0.341
match 633	0.35	0.178	0.308	0.063	0.266	0.314	-0.017	0.524	0.537	0.529	0.526	0.536	0.528	0.303	0.345	0.358	0.341	0.366	0.384	0.533	0.451	0.414	0.507	0.451	0.414	0.512	0.479	0.526	0.292	0.347	0.183	0.355
match 634	0.294	0.175	0.31	0.061	0.246	0.31	-0.007	0.446	0.472	0.474	0.446	0.471	0.464	0.288	0.337	0.349	0.332	0.35	0.362	0.548	0.463	0.4	0.524	0.467	0.4	0.454	0.423	0.448	0.209	0.323	0.254	0.373
match 635	0.287	0.026	0.195	-0.113	0.109	0.195	-0.15	0.428	0.442	0.433	0.428	0.443	0.453	0.146	0.258	0.308	0.267	0.331	0.357	0.496	0.45	0.389	0.457	0.445	0.389	0.428	0.402	0.453	0.124	0.237	0.209	0.47
match 636	0.268	0.066	0.155	-0.145	0.106	0.15	-0.054	0.34	0.34	0.322	0.342	0.348	0.333	0.145	0.202	0.23	0.214	0.25	0.274	0.453	0.367	0.348	0.435	0.374	0.348	0.353	0.325	0.374	0.155	0.189	0.185	0.387
match 637	0.409	0.126	0.301	0.01	0.229	0.296	0.036	0.497	0.53	0.526	0.499	0.526	0.507	0.29	0.369	0.415	0.37	0.422	0.437	0.554	0.472	0.471	0.534	0.477	0.471	0.493	0.456	0.502	0.12	0.331	0.145	0.428
match 638	0.4	0.259	0.341	0.126	0.248	0.338	0.055	0.545	0.545	0.515	0.545	0.544	0.504	0.335	0.397	0.417	0.385	0.427	0.439	0.59	0.537	0.504	0.582	0.542	0.504	0.538	0.504	0.519	0.284	0.377	0.19	0.331
match 639	0.541	0.372	0.53	0.23	0.463	0.525	0.123	0.741	0.737	0.69	0.741	0.737	0.697	0.519	0.595	0.636	0.581	0.628	0.646	0.73	0.619	0.628	0.718	0.626	0.628	0.761	0.712	0.711	0.368	0.55	0.189	0.358
match 640	0.45	0.181	0.326	0.008	0.251	0.311	-0.016	0.49	0.494	0.482	0.49	0.492	0.474	0.287	0.359	0.393	0.364	0.413	0.435	0.626	0.551	0.539	0.592	0.551	0.539	0.502	0.487	0.505	0.291	0.366	0.176	0.445
match 641	0.354	0.329	0.283	0.204	0.184	0.277	0.211	0.523	0.554	0.556	0.522	0.543	0.525	0.351	0.403	0.422	0.357	0.402	0.415	0.575	0.48	0.472	0.559	0.485	0.472	0.5	0.483	0.513	0.225	0.357	0.221	0.246
match 642	0.214	0.18	0.168	0.124	0.118	0.16	0.078	0.407	0.444	0.455	0.41	0.448	0.449	0.202	0.268	0.274	0.237	0.263	0.274	0.391	0.311	0.287	0.37	0.314	0.287	0.391	0.352	0.428	0.142	0.182	0.177	0.211
match 643	0.329	0.213	0.267	0.014	0.215	0.254	0.091	0.506	0.518	0.516	0.506	0.522	0.522	0.293	0.361	0.397	0.343	0.396	0.442	0.445	0.381	0.356	0.401	0.38	0.356	0.533	0.509	0.558	0.355	0.327	0.116	0.232
match 644	0.484	0.213	0.404	0.012	0.318	0.398	0.063	0.616	0.623	0.596	0.616	0.622	0.6	0.434	0.524	0.557	0.516	0.57	0.583	0.674	0.587	0.588	0.63	0.583	0.588	0.641	0.621	0.685	0.455	0.467	0.19	0.461
match 645	0.412	0.009	0.36	-0.198	0.333	0.359	-0.152	0.477	0.483	0.477	0.479	0.493	0.507	0.29	0.361	0.393	0.395	0.415	0.439	0.602	0.539	0.529	0.579	0.543	0.529	0.509	0.468	0.51	0.226	0.361	0.19	0.593
match 646	0.476	0.296	0.38	0.122	0.307	0.376	0.081	0.611	0.624	0.618	0.614	0.63	0.63	0.423	0.491	0.519	0.47	0.517	0.537	0.671	0.587	0.544	0.627	0.583	0.544	0.65	0.609	0.651	0.37	0.426	0.195	0.375
match 647	0.469	0.232	0.379	0.08	0.293	0.381	0.027	0.65	0.662	0.624	0.65	0.66	0.632	0.399	0.497	0.535	0.472	0.529	0.551	0.594	0.552	0.525	0.562	0.548	0.525	0.657	0.639	0.678	0.345	0.409	0.125	0.362
match 648	0.269	0.126	0.198	-0.004	0.157	0.192	-0.004	0.426	0.44	0.423	0.428	0.451	0.449	0.203	0.259	0.281	0.246	0.286	0.32	0.5	0.429	0.38	0.469	0.432	0.38	0.444	0.409	0.43	0.113	0.193	0.231	0.374
match 649	0.398	0.117	0.301	0.018	0.189	0.289	0.005	0.499	0.533	0.542	0.499	0.528	0.533	0.29	0.361	0.39	0.361	0.399	0.413	0.597	0.52	0.475	0.567	0.52	0.475	0.473	0.476	0.521	0.233	0.359	0.199	0.48
match 650	0.378	0.102	0.27	-0.116	0.183	0.275	-0.085	0.484	0.492	0.471	0.484	0.488	0.474	0.26	0.353	0.38	0.36	0.395	0.403	0.573	0.486	0.464	0.554	0.486	0.464	0.486	0.443	0.487	0.246	0.313	0.195	0.471
match 651	0.494	0.436	0.392	0.268	0.331	0.391	0.199	0.617	0.644	0.631	0.617	0.635	0.618	0.461	0.524	0.55	0.473	0.52	0.534	0.637	0.588	0.587	0.61	0.589	0.587	0.606	0.605	0.638	0.484	0.439	0.143	0.201
match 652	0.352	0.148	0.254	0.025	0.182	0.259	-0.043	0.479	0.509	0.522	0.479	0.51	0.523	0.216	0.292	0.319	0.299	0.344	0.357	0.666	0.56	0.475	0.63	0.56	0.475	0.471	0.459	0.498	0.142	0.285	0.314	0.518
match 653	0.375	0.288	0.358	0.177	0.314	0.356	0.131	0.606	0.578	0.527	0.605	0.58	0.546	0.368	0.429	0.461	0.41	0.469	0.497	0.676	0.579	0.522	0.64	0.58	0.522	0.621	0.577	0.577	0.221	0.382	0.301	0.388
match 654	0.32	0.223	0.248	0.143	0.202	0.266	0.037	0.393	0.397	0.377	0.396	0.399	0.387	0.283	0.325	0.322	0.299	0.31	0.312	0.531	0.49	0.442	0.5	0.485	0.442	0.386	0.37	0.406	0.228	0.29	0.211	0.308
match 655	0.559	0.459	0.579	0.244	0.532	0.572	0.116	0.697	0.708	0.709	0.7	0.709	0.715	0.577	0.617	0.633	0.606	0.625	0.621	0.867	0.736	0.685	0.849	0.741	0.685	0.678	0.657	0.688	0.398	0.577	0.308	0.408
match 656	0.563	0.277	0.484	0.124	0.407	0.485	0.038	0.678	0.691	0.67	0.681	0.699	0.678	0.449	0.516	0.538	0.519	0.553	0.581	0.73	0.651	0.671	0.726	0.661	0.671	0.675	0.666	0.683	0.292	0.485	0.167	0.453
match 657	0.484	0.285	0.47	0.095	0.413	0.458	0.053	0.643	0.649	0.632	0.645	0.657	0.643	0.474	0.55	0.565	0.537	0.571	0.583	0.721	0.624	0.59	0.698	0.629	0.59	0.627	0.624	0.667	0.423	0.496	0.237	0.436
match 658	0.361	0.184	0.276	-0.011	0.234	0.258	0.06	0.474	0.479	0.44	0.476	0.482	0.436	0.293	0.367	0.393	0.356	0.409	0.44	0.599	0.512	0.489	0.575	0.516	0.489	0.5	0.448	0.496	0.309	0.302	0.238	0.415
match 659	0.534	0.18	0.478	-0.013	0.394	0.484	-0.114	0.642	0.651	0.637	0.644	0.661	0.639	0.419	0.521	0.558	0.54	0.582	0.592	0.808	0.698	0.675	0.805	0.708	0.675	0.638	0.605	0.649	0.296	0.495	0.274	0.628
match 660	0.39	0.271	0.371	0.077	0.314	0.349	0.059	0.516	0.516	0.49	0.516	0.517	0.508	0.367	0.41	0.421	0.411	0.437	0.446	0.602	0.5	0.491	0.571	0.504	0.491	0.516	0.489	0.534	0.382	0.368	0.212	0.331
match 661	0.372	0.051	0.317	-0.11	0.26	0.323	-0.145	0.496	0.505	0.489	0.498	0.509	0.492	0.263	0.338	0.381	0.354	0.397	0.422	0.546	0.461	0.447	0.504	0.456	0.447	0.486	0.473	0.513	0.245	0.354	0.174	0.495
match 662	0.449	0.199	0.25	0.044	0.111	0.241	0.061	0.57	0.579	0.559	0.57	0.572	0.541	0.266	0.392	0.451	0.37	0.454	0.502	0.586	0.542	0.519	0.578	0.547	0.519	0.577	0.555	0.588	0.271	0.34	0.137	0.387
match 663	0.496	0.387	0.517	0.255	0.487	0.51	0.139	0.632	0.631	0.604	0.635	0.631	0.605	0.549	0.566	0.568	0.542	0.554	0.559	0.728	0.638	0.589	0.684	0.634	0.589	0.651	0.621	0.648	0.417	0.517	0.232	0.341
match 664	0.401	0.143	0.33	0.012	0.253	0.326	-0.027	0.491	0.502	0.477	0.493	0.506	0.487	0.315	0.399	0.44	0.392	0.447	0.468	0.647	0.569	0.526	0.616	0.57	0.526	0.507	0.476	0.498	0.24	0.362	0.246	0.504
match 665	0.258	0.194	0.243	0.162	0.19	0.244	0.023	0.405	0.445	0.472	0.405	0.444	0.459	0.213	0.263	0.282	0.247	0.285	0.291	0.378	0.321	0.298	0.375	0.328	0.298	0.38	0.358	0.418	0.121	0.254	0.12	0.184
match 666	0.342	0.169	0.27	0.092	0.226	0.278	0.035	0.544	0.563	0.562	0.546	0.56	0.549	0.256	0.325	0.371	0.316	0.376	0.422	0.503	0.476	0.423	0.489	0.478	0.423	0.542	0.51	0.555	-0.006	0.255	0.161	0.334
match 667	0.449	0.013	0.328	-0.155	0.238	0.323	-0.095	0.577	0.575	0.521	0.58	0.582	0.559	0.301	0.42	0.478	0.43	0.502	0.528	0.698	0.581	0.55	0.669	0.581	0.55	0.607	0.555	0.58	0.26	0.351	0.249	0.685
match 668	0.432	0.319	0.291	0.172	0.183	0.278	0.168	0.584	0.577	0.525	0.584	0.567	0.517	0.379	0.462	0.484	0.414	0.462	0.483	0.588	0.494	0.485	0.551	0.494	0.485	0.576	0.546	0.534	0.467	0.351	0.156	0.269
match 669	0.428	0.183	0.31	-0.006	0.238	0.302	0.02	0.578	0.598	0.593	0.578	0.589	0.566	0.313	0.408	0.452	0.404	0.465	0.491	0.557	0.505	0.492	0.516	0.505	0.492	0.57	0.58	0.622	0.253	0.366	0.129	0.374
match 670	0.427	0.283	0.436	0.126	0.416	0.435	0.03	0.567	0.588	0.585	0.569	0.594	0.59	0.421	0.468	0.484	0.458	0.479	0.491	0.647	0.584	0.554	0.622	0.584	0.554	0.565	0.535	0.57	0.362	0.431	0.22	0.364
match 671	0.583	0.39	0.55	0.139	0.465	0.528	0.133	0.734	0.773	0.782	0.734	0.763	0.767	0.562	0.631	0.659	0.625	0.662	0.667	0.765	0.667	0.677	0.754	0.673	0.677	0.724	0.698	0.772	0.49	0.589	0.182	0.375
match 672	0.375	0.247	0.293	0.166	0.238	0.291	0.091	0.54	0.55	0.525	0.54	0.549	0.527	0.32	0.389	0.429	0.357	0.416	0.442	0.51	0.43	0.414	0.484	0.434	0.414	0.556	0.514	0.555	0.27	0.336	0.135	0.263
match 673	0.443	0.107	0.323	-0.046	0.255	0.317	-0.084	0.552	0.55	0.498	0.554	0.551	0.51	0.301	0.398	0.444	0.399	0.461	0.492	0.638	0.568	0.546	0.607	0.568	0.546	0.593	0.546	0.586	0.239	0.329	0.195	0.531
match 674	0.504	0.35	0.468	0.185	0.411	0.468	0.077	0.653	0.663	0.644	0.653	0.659	0.644	0.466	0.518	0.535	0.508	0.54	0.561	0.683	0.569	0.568	0.665	0.574	0.568	0.637	0.606	0.635	0.388	0.521	0.179	0.333
match 675	0.4	0.279	0.373	0.115	0.328	0.382	0.008	0.518	0.522	0.506	0.52	0.527	0.515	0.379	0.438	0.468	0.427	0.47	0.481	0.584	0.503	0.479	0.564	0.503	0.479	0.529	0.487	0.531	0.368	0.387	0.184	0.305
match 676	0.453	0.371	0.427	0.282	0.371	0.433	0.149	0.609	0.615	0.598	0.611	0.614	0.585	0.47	0.513	0.527	0.48	0.512	0.525	0.601	0.546	0.531	0.569	0.546	0.531	0.618	0.589	0.625	0.273	0.457	0.148	0.23
match 677	0.385	0.243	0.305	0.117	0.225	0.289	0.076	0.573	0.587	0.59	0.573	0.582	0.569	0.318	0.403	0.44	0.384	0.446	0.474	0.559	0.469	0.428	0.529	0.473	0.428	0.554	0.537	0.555	0.349	0.345	0.174	0.316
match 678	0.47	0.328	0.436	0.187	0.392	0.433	0.061	0.575	0.6	0.615	0.575	0.59	0.593	0.423	0.475	0.481	0.464	0.479	0.479	0.636	0.556	0.528	0.602	0.551	0.528	0.541	0.538	0.594	0.351	0.48	0.166	0.308
match 679	0.338	0.241	0.287	0.106	0.25	0.282	-0.013	0.425	0.447	0.45	0.427	0.445	0.438	0.29	0.329	0.334	0.318	0.335	0.342	0.524	0.45	0.418	0.51	0.458	0.418	0.415	0.393	0.435	0.23	0.289	0.186	0.283
match 680	0.398	0.154	0.32	0.052	0.245	0.33	-0.084	0.527	0.533	0.517	0.529	0.544	0.541	0.284	0.356	0.383	0.354	0.397	0.423	0.663	0.55	0.509	0.638	0.555	0.509	0.52	0.496	0.531	0.213	0.354	0.265	0.509
match 681	0.381	0.204	0.305	0.05	0.243	0.3	0.039	0.509	0.507	0.49	0.511	0.504	0.49	0.304	0.363	0.399	0.365	0.413	0.431	0.569	0.501	0.453	0.536	0.501	0.453	0.503	0.486	0.511	0.266	0.357	0.188	0.365
match 682	0.412	0.26	0.356	0.075	0.277	0.345	0.069	0.502	0.514	0.507	0.502	0.504	0.485	0.353	0.427	0.453	0.414	0.457	0.464	0.61	0.532	0.506	0.587	0.536	0.506	0.509	0.487	0.511	0.336	0.392	0.198	0.35
match 683	0.351	0.314	0.272	0.241	0.232	0.279	0.168	0.498	0.514	0.504	0.498	0.513	0.5	0.348	0.378	0.403	0.335	0.382	0.406	0.565	0.458	0.429	0.52	0.454	0.429	0.5	0.464	0.512	0.293	0.317	0.214	0.251
match 684	0.345	0.255	0.297	0.113	0.208	0.303	0.073	0.494	0.501	0.474	0.496	0.502	0.466	0.339	0.404	0.418	0.381	0.412	0.432	0.6	0.507	0.452	0.566	0.507	0.452	0.506	0.476	0.508	0.294	0.344	0.255	0.345
match 685	0.484	0.343	0.381	0.179	0.312	0.367	0.232	0.623	0.65	0.657	0.623	0.64	0.636	0.444	0.5	0.518	0.469	0.506	0.514	0.682	0.571	0.544	0.636	0.567	0.544	0.6	0.601	0.63	0.366	0.43	0.198	0.339
match 686	0.47	0.456	0.401	0.316	0.323	0.383	0.269	0.595	0.597	0.569	0.595	0.588	0.556	0.494	0.517	0.517	0.472	0.492	0.502	0.632	0.557	0.543	0.599	0.558	0.543	0.58	0.572	0.592	0.566	0.486	0.162	0.176
match 687	0.305	0.173	0.201	0.07	0.124	0.197	0.065	0.438	0.453	0.441	0.44	0.464	0.464	0.238	0.316	0.36	0.301	0.362	0.393	0.582	0.434	0.405	0.535	0.429	0.405	0.442	0.389	0.461	0.229	0.254	0.277	0.409
match 688	0.418	0.308	0.327	0.186	0.277	0.311	0.247	0.583	0.614	0.612	0.583	0.613	0.612	0.396	0.477	0.522	0.434	0.507	0.531	0.568	0.534	0.516	0.535	0.535	0.516	0.599	0.551	0.634	0.321	0.373	0.15	0.26
match 689	0.465	0.298	0.496	0.082	0.441	0.48	0.043	0.703	0.713	0.673	0.703	0.714	0.684	0.504	0.568	0.594	0.547	0.591	0.616	0.664	0.597	0.562	0.646	0.603	0.562	0.703	0.668	0.716	0.46	0.501	0.199	0.366
match 690	0.49	0.396	0.508	0.251	0.452	0.526	0.085	0.574	0.605	0.619	0.576	0.605	0.61	0.505	0.533	0.538	0.52	0.532	0.528	0.736	0.659	0.6	0.697	0.655	0.6	0.575	0.541	0.589	0.271	0.516	0.246	0.34
match 691	0.516	0.179	0.419	-0.075	0.333	0.408	0.02	0.613	0.619	0.613	0.613	0.624	0.621	0.412	0.503	0.526	0.497	0.534	0.551	0.699	0.647	0.604	0.665	0.648	0.604	0.62	0.61	0.625	0.414	0.451	0.183	0.52
match 692	0.429	0.338	0.397	0.161	0.361	0.389	0.119	0.587	0.598	0.591	0.589	0.603	0.607	0.414	0.458	0.484	0.437	0.48	0.488	0.701	0.589	0.554	0.683	0.59	0.554	0.589	0.582	0.641	0.266	0.394	0.272	0.363
match 693	0.309	0.253	0.274	0.107	0.244	0.268	0.036	0.49	0.496	0.473	0.49	0.49	0.454	0.286	0.344	0.36	0.34	0.372	0.382	0.565	0.462	0.434	0.541	0.467	0.434	0.456	0.426	0.455	0.289	0.318	0.256	0.312
match 694	0.448	0.265	0.361	0.119	0.275	0.373	-0.018	0.546	0.563	0.55	0.548	0.562	0.542	0.367	0.441	0.462	0.426	0.467	0.468	0.69	0.623	0.59	0.681	0.633	0.59	0.542	0.533	0.583	0.274	0.395	0.242	0.425
match 695	0.3	0.348	0.225	0.279	0.187	0.211	0.26	0.442	0.507	0.561	0.442	0.5	0.52	0.293	0.328	0.342	0.278	0.315	0.323	0.519	0.443	0.407	0.485	0.443	0.407	0.405	0.404	0.483	0.259	0.254	0.219	0.171
match 696	0.463	0.51	0.489	0.343	0.458	0.472	0.245	0.6	0.624	0.625	0.6	0.619	0.616	0.524	0.544	0.536	0.508	0.518	0.52	0.666	0.573	0.546	0.655	0.581	0.546	0.601	0.578	0.617	0.47	0.462	0.203	0.156
match 697	0.454	0.448	0.392	0.313	0.319	0.385	0.231	0.614	0.633	0.623	0.614	0.623	0.606	0.47	0.52	0.534	0.476	0.512	0.527	0.616	0.535	0.501	0.578	0.535	0.501	0.62	0.604	0.636	0.459	0.453	0.162	0.168
match 698	0.412	0.153	0.315	0.024	0.231	0.322	0.031	0.6	0.617	0.603	0.6	0.614	0.597	0.335	0.42	0.454	0.395	0.455	0.481	0.595	0.539	0.518	0.56	0.539	0.518	0.597	0.584	0.616	0.277	0.341	0.183	0.442
match 699	0.336	0.146	0.294	-0.002	0.235	0.286	-0.022	0.479	0.493	0.489	0.481	0.491	0.474	0.274	0.339	0.363	0.342	0.38	0.395	0.489	0.442	0.427	0.47	0.449	0.427	0.484	0.467	0.504	0.228	0.316	0.153	0.343
match 700	0.33	0.102	0.246	-0.039	0.176	0.233	0.003	0.539	0.556	0.537	0.539	0.557	0.542	0.221	0.318	0.364	0.313	0.386	0.426	0.563	0.449	0.408	0.535	0.453	0.408	0.527	0.479	0.525	0.198	0.283	0.233	0.461
match 701	0.407	0.326	0.354	0.138	0.261	0.348	0.151	0.607	0.642	0.656	0.609	0.638	0.633	0.416	0.485	0.51	0.456	0.498	0.516	0.678	0.593	0.533	0.65	0.593	0.533	0.586	0.559	0.611	0.238	0.422	0.271	0.352
match 702	0.51	0.4	0.413	0.255	0.343	0.405	0.162	0.642	0.676	0.677	0.645	0.675	0.672	0.479	0.546	0.553	0.509	0.535	0.545	0.635	0.579	0.571	0.612	0.584	0.571	0.639	0.613	0.656	0.446	0.457	0.125	0.235
match 703	0.508	0.468	0.466	0.241	0.373	0.458	0.256	0.656	0.671	0.667	0.658	0.679	0.671	0.539	0.577	0.574	0.54	0.552	0.559	0.778	0.699	0.632	0.761	0.701	0.632	0.659	0.639	0.666	0.391	0.517	0.27	0.31
match 704	0.433	0.233	0.396	0.074	0.349	0.397	-0.004	0.575	0.581	0.554	0.578	0.591	0.571	0.391	0.446	0.465	0.436	0.469	0.479	0.691	0.579	0.567	0.684	0.588	0.567	0.56	0.524	0.551	0.213	0.435	0.258	0.458
match 705	0.27	0.101	0.212	0.004	0.159	0.224	-0.064	0.392	0.391	0.36	0.392	0.391	0.364	0.202	0.258	0.268	0.254	0.281	0.296	0.512	0.421	0.376	0.471	0.42	0.376	0.393	0.373	0.385	0.2	0.253	0.242	0.411
match 706	0.445	0.361	0.361	0.236	0.309	0.367	0.144	0.622	0.672	0.693	0.624	0.673	0.681	0.374	0.44	0.474	0.412	0.473	0.5	0.593	0.528	0.514	0.568	0.532	0.514	0.621	0.611	0.673	0.256	0.375	0.148	0.232
match 707	0.45	0.234	0.385	0.027	0.304	0.379	-0.036	0.575	0.574	0.551	0.575	0.575	0.563	0.367	0.443	0.478	0.442	0.484	0.504	0.715	0.596	0.574	0.673	0.592	0.574	0.573	0.55	0.555	0.367	0.425	0.265	0.481
match 708	0.539	0.388	0.505	0.196	0.463	0.507	0.096	0.669	0.678	0.662	0.671	0.684	0.664	0.513	0.554	0.562	0.531	0.556	0.563	0.74	0.666	0.631	0.731	0.671	0.631	0.671	0.63	0.652	0.393	0.52	0.201	0.352
match 709	0.587	0.42	0.495	0.131	0.391	0.479	0.252	0.814	0.819	0.781	0.814	0.814	0.756	0.601	0.681	0.689	0.631	0.659	0.667	0.789	0.722	0.69	0.761	0.723	0.69	0.787	0.782	0.781	0.549	0.575	0.202	0.369
match 710	0.346	0.232	0.366	0.122	0.321	0.348	0.098	0.515	0.521	0.507	0.515	0.521	0.518	0.365	0.417	0.431	0.404	0.433	0.448	0.539	0.465	0.438	0.508	0.468	0.438	0.516	0.503	0.525	0.439	0.377	0.193	0.307
match 711	0.335	0.173	0.27	0.096	0.219	0.273	0.011	0.471	0.489	0.496	0.471	0.483	0.49	0.268	0.327	0.334	0.32	0.342	0.354	0.51	0.405	0.382	0.469	0.404	0.382	0.454	0.446	0.49	0.256	0.31	0.175	0.337
match 712	0.455	0.294	0.381	0.13	0.32	0.377	0.04	0.558	0.542	0.492	0.56	0.546	0.513	0.383	0.45	0.488	0.431	0.485	0.515	0.669	0.571	0.566	0.661	0.58	0.566	0.579	0.522	0.552	0.407	0.407	0.214	0.375
match 713	0.422	0.286	0.393	0.199	0.349	0.39	0.132	0.564	0.594	0.595	0.564	0.589	0.574	0.401	0.457	0.486	0.435	0.485	0.497	0.594	0.541	0.529	0.573	0.545	0.529	0.576	0.544	0.613	0.286	0.403	0.172	0.308
match 714	0.103	-0.007	0.038	-0.082	-0.008	0.045	-0.109	0.299	0.327	0.319	0.302	0.323	0.313	0.02	0.092	0.123	0.092	0.137	0.154	0.375	0.312	0.26	0.351	0.31	0.26	0.295	0.248	0.307	-0.123	0.04	0.272	0.382
match 715	0.602	0.393	0.567	0.188	0.492	0.558	0.021	0.747	0.748	0.707	0.749	0.754	0.707	0.543	0.621	0.642	0.613	0.652	0.672	0.873	0.781	0.744	0.858	0.787	0.744	0.744	0.706	0.708	0.335	0.564	0.271	0.48
match 716	0.376	0.293	0.322	0.16	0.267	0.325	0.088	0.537	0.548	0.536	0.537	0.55	0.55	0.346	0.394	0.405	0.369	0.402	0.419	0.586	0.527	0.477	0.558	0.527	0.477	0.524	0.505	0.53	0.348	0.361	0.21	0.293
match 717	0.283	0.137	0.212	0.011	0.171	0.199	-0.026	0.416	0.441	0.444	0.416	0.434	0.433	0.194	0.263	0.288	0.26	0.301	0.325	0.486	0.41	0.371	0.457	0.413	0.371	0.409	0.384	0.417	0.196	0.241	0.203	0.349
match 718	0.423	0.125	0.307	-0.08	0.236	0.302	-0.039	0.529	0.515	0.474	0.529	0.515	0.468	0.279	0.374	0.417	0.388	0.444	0.467	0.627	0.535	0.52	0.591	0.534	0.52	0.535	0.508	0.507	0.331	0.331	0.204	0.502
match 719	0.547	0.536	0.55	0.382	0.52	0.545	0.187	0.692	0.689	0.666	0.692	0.689	0.668	0.592	0.604	0.608	0.557	0.571	0.592	0.707	0.612	0.601	0.701	0.621	0.601	0.685	0.662	0.655	0.552	0.567	0.16	0.171
match 720	0.522	0.386	0.431	0.147	0.375	0.433	0.148	0.656	0.682	0.692	0.658	0.677	0.675	0.492	0.542	0.569	0.522	0.559	0.57	0.735	0.648	0.624	0.706	0.649	0.624	0.645	0.632	0.682	0.408	0.464	0.213	0.349
match 721	0.343	0.235	0.219	0.194	0.149	0.209	0.108	0.511	0.524	0.515	0.514	0.528	0.525	0.261	0.35	0.388	0.309	0.383	0.416	0.585	0.501	0.435	0.545	0.5	0.435	0.518	0.488	0.514	0.187	0.239	0.242	0.35
match 722	0.373	0.235	0.319	0.117	0.262	0.332	0.056	0.516	0.537	0.516	0.519	0.533	0.519	0.359	0.429	0.439	0.396	0.424	0.447	0.608	0.474	0.465	0.579	0.48	0.465	0.523	0.479	0.529	0.318	0.368	0.235	0.373
match 723	0.427	0.308	0.4	0.154	0.343	0.395	0.093	0.647	0.683	0.681	0.649	0.679	0.671	0.42	0.492	0.527	0.467	0.519	0.547	0.681	0.595	0.553	0.653	0.595	0.553	0.636	0.617	0.67	0.203	0.414	0.254	0.373
match 724	0.351	0.367	0.338	0.203	0.277	0.323	0.174	0.587	0.608	0.597	0.587	0.603	0.583	0.4	0.447	0.461	0.405	0.44	0.462	0.522	0.453	0.418	0.495	0.457	0.418	0.556	0.528	0.56	0.442	0.376	0.171	0.155
match 725	0.408	0.345	0.374	0.221	0.319	0.366	0.154	0.615	0.629	0.621	0.617	0.627	0.619	0.418	0.472	0.494	0.442	0.493	0.524	0.548	0.483	0.47	0.545	0.493	0.47	0.644	0.589	0.644	0.276	0.407	0.14	0.203
match 726	0.294	0.074	0.308	-0.095	0.26	0.307	-0.177	0.457	0.459	0.418	0.459	0.464	0.434	0.234	0.33	0.37	0.353	0.402	0.42	0.583	0.465	0.423	0.56	0.469	0.423	0.458	0.402	0.428	0.191	0.317	0.289	0.509
match 727	0.389	0.272	0.31	0.141	0.263	0.305	0.087	0.525	0.548	0.552	0.525	0.544	0.546	0.333	0.403	0.436	0.378	0.425	0.444	0.535	0.5	0.461	0.498	0.5	0.461	0.519	0.517	0.566	0.31	0.344	0.146	0.263
match 728	0.498	0.129	0.425	-0.081	0.346	0.432	-0.111	0.696	0.698	0.671	0.699	0.708	0.714	0.379	0.485	0.541	0.516	0.576	0.613	0.751	0.645	0.58	0.71	0.637	0.58	0.706	0.697	0.749	0.207	0.451	0.253	0.622
match 729	0.533	0.32	0.489	0.087	0.425	0.484	0.117	0.665	0.661	0.634	0.665	0.662	0.638	0.5	0.56	0.59	0.552	0.592	0.612	0.765	0.679	0.657	0.741	0.68	0.657	0.686	0.647	0.662	0.383	0.51	0.232	0.445
match 730	0.35	0.156	0.253	0.017	0.182	0.255	0.042	0.502	0.523	0.513	0.502	0.522	0.511	0.287	0.361	0.391	0.342	0.393	0.392	0.616	0.512	0.475	0.58	0.513	0.475	0.471	0.462	0.51	0.179	0.298	0.266	0.46
match 731	0.456	0.245	0.438	0.093	0.372	0.441	0.018	0.604	0.613	0.589	0.606	0.62	0.606	0.411	0.47	0.49	0.473	0.502	0.52	0.67	0.598	0.554	0.656	0.598	0.554	0.615	0.594	0.624	0.166	0.428	0.214	0.425
match 732	0.481	0.317	0.379	0.121	0.299	0.366	0.115	0.575	0.59	0.576	0.577	0.595	0.573	0.423	0.5	0.532	0.471	0.525	0.538	0.734	0.673	0.617	0.692	0.67	0.617	0.573	0.558	0.577	0.381	0.422	0.253	0.417
match 733	0.419	0.128	0.374	-0.047	0.312	0.368	-0.021	0.593	0.587	0.557	0.593	0.591	0.568	0.363	0.445	0.473	0.445	0.484	0.505	0.591	0.522	0.505	0.558	0.522	0.505	0.604	0.565	0.58	0.282	0.372	0.172	0.463
match 734	0.512	0.382	0.459	0.162	0.397	0.45	0.124	0.686	0.684	0.654	0.688	0.687	0.66	0.497	0.549	0.567	0.534	0.566	0.586	0.76	0.667	0.623	0.718	0.663	0.623	0.7	0.672	0.687	0.469	0.505	0.248	0.378
match 735	0.478	0.329	0.406	0.154	0.353	0.404	0.077	0.614	0.625	0.602	0.616	0.626	0.607	0.466	0.539	0.568	0.512	0.555	0.561	0.727	0.615	0.567	0.685	0.611	0.567	0.627	0.592	0.646	0.442	0.46	0.249	0.398
match 736	0.441	0.254	0.426	0.141	0.404	0.43	0.044	0.61	0.642	0.639	0.61	0.644	0.637	0.409	0.45	0.468	0.432	0.459	0.482	0.662	0.59	0.565	0.66	0.595	0.565	0.584	0.563	0.622	0.273	0.431	0.221	0.408
match 737	0.342	0.284	0.345	0.182	0.313	0.351	0.073	0.478	0.505	0.501	0.478	0.5	0.51	0.363	0.396	0.408	0.38	0.409	0.413	0.615	0.5	0.493	0.596	0.505	0.493	0.468	0.443	0.525	0.249	0.367	0.273	0.331
match 738	0.371	0.192	0.302	0.018	0.247	0.287	0.056	0.518	0.53	0.522	0.52	0.536	0.525	0.3	0.376	0.42	0.361	0.428	0.458	0.539	0.478	0.471	0.522	0.487	0.471	0.536	0.504	0.569	0.213	0.308	0.168	0.347
match 739	0.356	0.161	0.246	0.018	0.178	0.229	0.041	0.488	0.483	0.437	0.49	0.491	0.473	0.268	0.346	0.393	0.327	0.395	0.423	0.602	0.524	0.491	0.568	0.525	0.491	0.52	0.494	0.539	0.244	0.275	0.246	0.441
match 740	0.354	0.192	0.304	0.119	0.23	0.318	0.037	0.467	0.505	0.522	0.469	0.511	0.525	0.337	0.392	0.403	0.369	0.39	0.392	0.581	0.526	0.487	0.544	0.526	0.487	0.46	0.447	0.524	0.246	0.352	0.227	0.389
match 741	0.324	0.257	0.241	0.157	0.206	0.239	0.08	0.507	0.538	0.544	0.509	0.54	0.55	0.264	0.325	0.373	0.288	0.36	0.395	0.603	0.493	0.424	0.559	0.492	0.424	0.493	0.479	0.513	0.207	0.267	0.279	0.346
match 742	0.407	0.07	0.282	-0.052	0.212	0.277	-0.05	0.561	0.576	0.569	0.561	0.584	0.578	0.258	0.363	0.419	0.356	0.428	0.467	0.544	0.528	0.49	0.529	0.53	0.49	0.572	0.551	0.638	0.218	0.308	0.137	0.474
match 743	0.39	0.268	0.404	0.173	0.366	0.384	0.105	0.567	0.567	0.547	0.567	0.574	0.584	0.391	0.434	0.454	0.43	0.468	0.487	0.589	0.493	0.463	0.551	0.492	0.463	0.567	0.549	0.594	0.338	0.426	0.199	0.321
match 744	0.51	0.169	0.387	-0.015	0.338	0.399	-0.016	0.603	0.61	0.587	0.605	0.612	0.583	0.366	0.456	0.491	0.467	0.524	0.534	0.691	0.623	0.626	0.679	0.629	0.626	0.603	0.574	0.639	0.291	0.41	0.181	0.522
match 745	0.434	0.333	0.432	0.228	0.377	0.416	0.179	0.597	0.605	0.582	0.599	0.617	0.601	0.454	0.494	0.51	0.474	0.513	0.532	0.729	0.65	0.591	0.687	0.646	0.591	0.599	0.588	0.629	0.335	0.45	0.295	0.396
match 746	0.404	0.414	0.373	0.261	0.335	0.365	0.236	0.607	0.628	0.628	0.61	0.634	0.648	0.46	0.506	0.523	0.462	0.499	0.514	0.599	0.526	0.516	0.582	0.531	0.516	0.596	0.582	0.644	0.412	0.387	0.195	0.185
match 747	0.536	0.355	0.423	0.188	0.321	0.41	0.139	0.681	0.673	0.628	0.681	0.673	0.643	0.457	0.541	0.579	0.509	0.574	0.613	0.684	0.62	0.62	0.649	0.62	0.62	0.701	0.663	0.672	0.395	0.465	0.148	0.329
match 748	0.506	0.053	0.366	-0.132	0.263	0.369	-0.134	0.579	0.581	0.549	0.579	0.578	0.533	0.306	0.405	0.441	0.424	0.468	0.488	0.599	0.527	0.549	0.576	0.531	0.549	0.572	0.555	0.556	0.264	0.412	0.093	0.546
match 749	0.414	0.422	0.44	0.266	0.383	0.428	0.118	0.555	0.566	0.561	0.555	0.566	0.555	0.449	0.493	0.503	0.472	0.497	0.5	0.732	0.603	0.55	0.727	0.613	0.55	0.549	0.509	0.554	0.346	0.467	0.318	0.31
match 750	0.512	0.234	0.487	0.06	0.411	0.469	-0.022	0.676	0.689	0.667	0.676	0.684	0.655	0.434	0.509	0.526	0.516	0.543	0.562	0.625	0.551	0.563	0.616	0.56	0.563	0.634	0.633	0.647	0.312	0.498	0.113	0.391
match 751	0.485	0.446	0.49	0.339	0.453	0.471	0.288	0.651	0.686	0.692	0.651	0.688	0.706	0.481	0.508	0.537	0.488	0.533	0.546	0.702	0.634	0.6	0.692	0.636	0.6	0.629	0.614	0.658	0.278	0.484	0.217	0.256
match 752	0.536	0.36	0.502	0.172	0.416	0.482	0.11	0.735	0.737	0.713	0.738	0.74	0.714	0.504	0.574	0.613	0.555	0.605	0.63	0.77	0.666	0.653	0.756	0.672	0.653	0.707	0.686	0.69	0.29	0.519	0.234	0.41
match 753	0.509	0.354	0.346	0.195	0.234	0.353	0.146	0.589	0.617	0.618	0.591	0.616	0.607	0.426	0.482	0.484	0.446	0.471	0.481	0.708	0.648	0.604	0.678	0.644	0.604	0.575	0.57	0.615	0.271	0.44	0.199	0.354
match 754	0.568	0.439	0.442	0.238	0.372	0.426	0.255	0.7	0.708	0.696	0.703	0.72	0.693	0.52	0.568	0.583	0.524	0.558	0.597	0.742	0.675	0.651	0.722	0.68	0.651	0.722	0.677	0.699	0.516	0.502	0.174	0.303
match 755	0.432	0.322	0.347	0.164	0.256	0.334	0.12	0.576	0.605	0.605	0.578	0.611	0.616	0.373	0.439	0.476	0.41	0.466	0.484	0.641	0.548	0.537	0.626	0.553	0.537	0.542	0.532	0.585	0.269	0.395	0.209	0.319
match 756	0.467	0.314	0.415	0.178	0.384	0.416	0.005	0.57	0.603	0.592	0.573	0.605	0.597	0.402	0.449	0.465	0.437	0.463	0.478	0.63	0.569	0.553	0.62	0.578	0.553	0.577	0.552	0.584	0.305	0.431	0.163	0.316
match 757	0.509	0.429	0.489	0.233	0.409	0.466	0.197	0.633	0.661	0.652	0.633	0.66	0.659	0.523	0.562	0.571	0.535	0.556	0.568	0.688	0.599	0.586	0.676	0.605	0.586	0.62	0.626	0.657	0.453	0.512	0.179	0.259
match 758	0.451	0.235	0.339	0.057	0.251	0.331	0.042	0.569	0.585	0.585	0.569	0.582	0.58	0.361	0.437	0.465	0.416	0.459	0.475	0.61	0.534	0.495	0.589	0.535	0.495	0.563	0.555	0.584	0.362	0.364	0.159	0.375
match 759	0.507	0.225	0.486	-0.024	0.424	0.482	0.009	0.64	0.659	0.657	0.642	0.668	0.684	0.493	0.562	0.572	0.557	0.577	0.579	0.719	0.634	0.613	0.696	0.639	0.613	0.649	0.654	0.714	0.432	0.51	0.212	0.494
match 760	0.374	0.074	0.336	-0.088	0.278	0.324	-0.067	0.512	0.504	0.461	0.514	0.513	0.474	0.282	0.367	0.403	0.379	0.426	0.453	0.636	0.544	0.514	0.617	0.548	0.514	0.521	0.473	0.485	0.202	0.339	0.262	0.562
match 761	0.176	0.138	0.121	0.044	0.058	0.113	0.018	0.298	0.341	0.353	0.3	0.342	0.361	0.125	0.194	0.227	0.192	0.243	0.247	0.337	0.275	0.245	0.308	0.278	0.245	0.293	0.269	0.358	0.14	0.15	0.161	0.199
match 762	0.408	0.398	0.383	0.286	0.344	0.385	0.12	0.529	0.567	0.582	0.529	0.566	0.56	0.411	0.448	0.46	0.413	0.447	0.462	0.593	0.534	0.498	0.57	0.538	0.498	0.506	0.484	0.557	0.439	0.432	0.185	0.195
match 763	0.507	0.281	0.505	0.127	0.47	0.52	0.057	0.651	0.672	0.672	0.651	0.678	0.691	0.517	0.574	0.59	0.557	0.587	0.59	0.729	0.652	0.619	0.69	0.648	0.619	0.666	0.642	0.708	0.39	0.517	0.222	0.448
match 764	0.449	0.1	0.388	-0.152	0.306	0.394	-0.119	0.542	0.54	0.507	0.542	0.54	0.505	0.335	0.424	0.451	0.445	0.477	0.489	0.626	0.56	0.538	0.605	0.56	0.538	0.572	0.521	0.528	0.375	0.43	0.177	0.526
match 765	0.363	0.147	0.264	0.053	0.193	0.259	0.038	0.567	0.578	0.529	0.57	0.582	0.545	0.29	0.375	0.416	0.355	0.419	0.452	0.526	0.466	0.457	0.504	0.47	0.457	0.58	0.555	0.593	0.182	0.269	0.163	0.379
match 766	0.44	0.268	0.412	0.078	0.326	0.405	0.045	0.676	0.683	0.66	0.676	0.686	0.668	0.401	0.48	0.513	0.472	0.516	0.539	0.746	0.647	0.588	0.719	0.648	0.588	0.669	0.657	0.657	0.304	0.446	0.306	0.478
match 767	0.617	0.404	0.565	0.232	0.517	0.577	0.055	0.713	0.748	0.746	0.716	0.745	0.746	0.58	0.625	0.634	0.606	0.619	0.61	0.8	0.709	0.702	0.766	0.705	0.702	0.675	0.687	0.733	0.438	0.598	0.183	0.396
match 768	0.578	0.488	0.478	0.317	0.42	0.48	0.217	0.712	0.729	0.695	0.714	0.724	0.712	0.55	0.603	0.641	0.55	0.611	0.615	0.771	0.683	0.694	0.761	0.689	0.694	0.718	0.684	0.726	0.44	0.493	0.193	0.283
match 769	0.371	0.188	0.297	0.036	0.239	0.297	0.036	0.502	0.527	0.523	0.505	0.535	0.535	0.289	0.359	0.395	0.361	0.412	0.421	0.615	0.558	0.502	0.586	0.558	0.502	0.499	0.482	0.55	0.241	0.314	0.244	0.427
match 770	0.415	0.211	0.413	0.112	0.382	0.414	0.034	0.557	0.606	0.618	0.56	0.613	0.638	0.384	0.426	0.432	0.429	0.439	0.436	0.619	0.529	0.525	0.615	0.534	0.525	0.536	0.531	0.614	0.21	0.398	0.204	0.408
match 771	0.436	0.312	0.433	0.22	0.406	0.432	0.015	0.536	0.551	0.55	0.538	0.562	0.573	0.402	0.416	0.414	0.41	0.415	0.426	0.578	0.529	0.498	0.578	0.537	0.498	0.532	0.492	0.524	0.28	0.424	0.142	0.266
match 772	0.509	0.359	0.436	0.222	0.367	0.42	0.148	0.679	0.687	0.68	0.679	0.692	0.677	0.489	0.545	0.565	0.508	0.544	0.572	0.703	0.589	0.571	0.669	0.589	0.571	0.662	0.645	0.681	0.435	0.483	0.194	0.344
match 773	0.248	0.295	0.201	0.217	0.188	0.178	0.247	0.456	0.503	0.533	0.456	0.498	0.524	0.266	0.3	0.324	0.256	0.308	0.332	0.445	0.369	0.341	0.417	0.374	0.341	0.421	0.433	0.53	0.311	0.202	0.197	0.15
match 774	0.439	0.23	0.336	0.072	0.235	0.319	0.123	0.586	0.569	0.527	0.586	0.568	0.526	0.376	0.452	0.477	0.434	0.476	0.5	0.692	0.601	0.572	0.646	0.597	0.572	0.577	0.56	0.56	0.332	0.388	0.253	0.462
match 775	0.348	0.281	0.297	0.117	0.244	0.304	0.058	0.526	0.558	0.562	0.528	0.555	0.544	0.308	0.358	0.377	0.343	0.374	0.386	0.58	0.513	0.463	0.563	0.512	0.463	0.499	0.477	0.534	0.094	0.316	0.232	0.299
match 776	0.459	-0.032	0.354	-0.213	0.273	0.361	-0.215	0.531	0.559	0.544	0.533	0.565	0.56	0.272	0.366	0.411	0.4	0.44	0.455	0.731	0.627	0.581	0.696	0.623	0.581	0.52	0.495	0.536	0.117	0.366	0.272	0.763
match 777	0.365	0.123	0.258	-0.04	0.191	0.265	-0.033	0.496	0.514	0.506	0.496	0.507	0.479	0.243	0.317	0.337	0.322	0.357	0.377	0.581	0.51	0.467	0.545	0.51	0.467	0.484	0.459	0.497	0.301	0.295	0.216	0.458
match 778	0.376	0.261	0.328	0.164	0.279	0.322	0.095	0.482	0.496	0.481	0.484	0.509	0.516	0.33	0.378	0.407	0.362	0.409	0.421	0.655	0.56	0.529	0.617	0.556	0.529	0.477	0.462	0.498	0.207	0.333	0.279	0.394
match 779	0.404	0.039	0.322	-0.132	0.249	0.318	-0.214	0.513	0.498	0.457	0.515	0.507	0.477	0.244	0.344	0.39	0.367	0.421	0.445	0.58	0.489	0.458	0.557	0.493	0.458	0.518	0.48	0.488	0.288	0.342	0.176	0.541
match 780	0.567	0.39	0.526	0.162	0.473	0.519	0.11	0.661	0.681	0.68	0.664	0.692	0.708	0.525	0.572	0.61	0.56	0.605	0.617	0.806	0.72	0.68	0.796	0.726	0.68	0.677	0.631	0.662	0.377	0.539	0.239	0.416
match 781	0.46	0.193	0.419	0.014	0.342	0.405	0.024	0.605	0.605	0.558	0.605	0.601	0.549	0.384	0.461	0.493	0.473	0.517	0.533	0.673	0.599	0.577	0.657	0.605	0.577	0.593	0.562	0.574	0.277	0.427	0.213	0.48
match 782	0.44	0.263	0.426	0.108	0.384	0.418	0.03	0.593	0.602	0.594	0.596	0.612	0.61	0.401	0.46	0.483	0.456	0.49	0.51	0.679	0.577	0.556	0.657	0.581	0.556	0.598	0.556	0.576	0.252	0.422	0.239	0.416
match 783	0.431	0.163	0.395	0.037	0.349	0.398	-0.073	0.51	0.507	0.464	0.512	0.51	0.493	0.371	0.428	0.461	0.436	0.474	0.475	0.699	0.585	0.566	0.684	0.59	0.566	0.53	0.467	0.506	0.229	0.384	0.268	0.536
match 784	0.453	0.229	0.327	0.075	0.225	0.315	0.139	0.588	0.577	0.53	0.588	0.575	0.534	0.37	0.472	0.513	0.45	0.522	0.541	0.674	0.546	0.542	0.637	0.546	0.542	0.614	0.58	0.621	0.294	0.38	0.221	0.445
match 785	0.393	0.248	0.328	0.043	0.243	0.316	0.098	0.528	0.54	0.522	0.528	0.53	0.508	0.369	0.434	0.459	0.429	0.465	0.476	0.59	0.525	0.476	0.547	0.521	0.476	0.554	0.523	0.553	0.375	0.403	0.197	0.342
match 786	0.274	-0.078	0.137	-0.173	0.048	0.138	-0.176	0.344	0.356	0.341	0.344	0.356	0.337	0.066	0.179	0.226	0.197	0.257	0.275	0.456	0.412	0.395	0.453	0.419	0.395	0.334	0.309	0.363	0.112	0.178	0.182	0.534
match 787	0.442	0.092	0.242	-0.062	0.138	0.237	-0.011	0.56	0.555	0.524	0.56	0.553	0.518	0.26	0.38	0.437	0.377	0.45	0.499	0.501	0.473	0.477	0.469	0.468	0.477	0.561	0.528	0.558	0.236	0.311	0.059	0.409
match 788	0.365	0.179	0.394	0.065	0.35	0.401	-0.008	0.516	0.498	0.447	0.519	0.504	0.479	0.359	0.415	0.451	0.42	0.469	0.468	0.649	0.531	0.493	0.606	0.527	0.493	0.52	0.51	0.527	0.183	0.385	0.284	0.47
match 789	0.369	0.314	0.318	0.149	0.238	0.304	0.172	0.523	0.531	0.519	0.525	0.525	0.517	0.367	0.415	0.444	0.388	0.432	0.446	0.604	0.494	0.465	0.578	0.492	0.465	0.516	0.496	0.517	0.267	0.36	0.235	0.29
match 790	0.43	0.441	0.354	0.313	0.29	0.353	0.213	0.611	0.629	0.61	0.611	0.623	0.594	0.425	0.494	0.524	0.437	0.503	0.535	0.55	0.509	0.507	0.536	0.514	0.507	0.614	0.576	0.621	0.4	0.403	0.12	0.109
match 791	0.355	0.243	0.369	0.09	0.338	0.371	0.024	0.495	0.489	0.451	0.495	0.486	0.464	0.369	0.408	0.419	0.402	0.42	0.431	0.572	0.468	0.424	0.534	0.467	0.424	0.504	0.472	0.501	0.353	0.392	0.217	0.329
match 792	0.424	0.325	0.425	0.123	0.377	0.417	0.13	0.652	0.638	0.583	0.654	0.649	0.625	0.459	0.51	0.533	0.487	0.53	0.546	0.654	0.547	0.545	0.636	0.552	0.545	0.672	0.627	0.661	0.273	0.413	0.23	0.329
match 793	0.319	0.039	0.244	-0.092	0.171	0.248	-0.149	0.501	0.508	0.479	0.501	0.505	0.482	0.164	0.263	0.322	0.287	0.357	0.4	0.531	0.487	0.445	0.517	0.491	0.445	0.518	0.49	0.526	0.054	0.241	0.212	0.492
match 794	0.211	0.252	0.106	0.166	0.033	0.089	0.186	0.417	0.444	0.443	0.417	0.442	0.445	0.183	0.259	0.297	0.221	0.289	0.313	0.469	0.354	0.312	0.417	0.349	0.312	0.397	0.381	0.434	0.174	0.135	0.258	0.217
match 795	0.549	0.379	0.514	0.158	0.423	0.506	0.127	0.736	0.759	0.74	0.739	0.759	0.724	0.544	0.62	0.638	0.597	0.629	0.642	0.744	0.645	0.626	0.727	0.65	0.626	0.711	0.703	0.708	0.462	0.56	0.195	0.365
match 796	0.264	0.067	0.212	-0.051	0.137	0.215	-0.072	0.352	0.373	0.369	0.352	0.37	0.361	0.191	0.271	0.305	0.28	0.327	0.33	0.427	0.391	0.365	0.403	0.394	0.365	0.345	0.31	0.369	0.205	0.265	0.163	0.36
match 797	0.409	0.338	0.329	0.175	0.264	0.32	0.138	0.599	0.618	0.609	0.599	0.615	0.592	0.382	0.45	0.472	0.417	0.461	0.487	0.61	0.534	0.498	0.562	0.53	0.498	0.596	0.583	0.621	0.364	0.383	0.201	0.272
match 798	0.534	0.174	0.448	0.041	0.378	0.446	-0.084	0.614	0.603	0.559	0.616	0.616	0.586	0.398	0.491	0.536	0.491	0.555	0.582	0.739	0.685	0.668	0.723	0.69	0.668	0.628	0.588	0.619	0.282	0.493	0.205	0.565
match 799	0.364	0.171	0.275	0.067	0.196	0.268	0.095	0.467	0.487	0.488	0.469	0.494	0.496	0.299	0.357	0.384	0.347	0.391	0.413	0.619	0.522	0.46	0.584	0.522	0.46	0.473	0.448	0.517	0.162	0.314	0.255	0.448
match 800	0.413	0.373	0.412	0.279	0.371	0.396	0.248	0.593	0.609	0.599	0.593	0.612	0.602	0.445	0.478	0.494	0.449	0.489	0.505	0.629	0.536	0.499	0.607	0.541	0.499	0.621	0.584	0.646	0.348	0.394	0.216	0.256
match 801	0.268	0.138	0.291	-0.005	0.26	0.304	-0.065	0.426	0.461	0.469	0.429	0.465	0.474	0.277	0.343	0.365	0.348	0.383	0.387	0.505	0.394	0.347	0.462	0.393	0.347	0.425	0.399	0.48	0.243	0.338	0.237	0.367
match 802	0.406	0.111	0.288	-0.057	0.202	0.274	-0.066	0.455	0.455	0.431	0.455	0.452	0.436	0.244	0.329	0.361	0.342	0.385	0.398	0.581	0.528	0.491	0.548	0.527	0.491	0.437	0.418	0.445	0.295	0.333	0.175	0.47
match 803	0.507	0.246	0.478	0.012	0.414	0.474	0.012	0.628	0.622	0.6	0.63	0.632	0.617	0.458	0.515	0.536	0.521	0.547	0.548	0.755	0.684	0.635	0.726	0.685	0.635	0.636	0.608	0.612	0.388	0.492	0.248	0.509
match 804	0.386	0.103	0.336	-0.054	0.263	0.344	-0.143	0.542	0.55	0.527	0.542	0.554	0.531	0.294	0.388	0.428	0.396	0.451	0.464	0.555	0.497	0.47	0.522	0.497	0.47	0.542	0.511	0.544	0.199	0.359	0.169	0.452
match 805	0.186	0.084	0.096	0.063	0.044	0.098	0	0.343	0.367	0.363	0.343	0.366	0.365	0.093	0.156	0.185	0.135	0.189	0.213	0.406	0.342	0.312	0.396	0.346	0.312	0.34	0.307	0.351	-0.056	0.087	0.22	0.322
match 806	0.38	0.07	0.331	-0.09	0.27	0.344	-0.167	0.542	0.544	0.495	0.545	0.546	0.499	0.291	0.389	0.428	0.406	0.461	0.471	0.574	0.482	0.502	0.552	0.487	0.502	0.534	0.5	0.542	0.217	0.361	0.194	0.504
match 807	0.448	0.334	0.444	0.238	0.447	0.454	0.076	0.552	0.561	0.543	0.555	0.571	0.557	0.447	0.474	0.483	0.449	0.474	0.483	0.636	0.583	0.554	0.628	0.588	0.554	0.572	0.522	0.563	0.219	0.42	0.188	0.302
match 808	0.237	-0.005	0.172	-0.084	0.123	0.181	-0.133	0.392	0.408	0.382	0.395	0.411	0.39	0.125	0.197	0.242	0.214	0.266	0.289	0.419	0.355	0.341	0.41	0.358	0.341	0.386	0.355	0.404	-0.009	0.178	0.182	0.424
match 809	0.382	0.236	0.333	0.15	0.27	0.331	-0.019	0.47	0.494	0.488	0.472	0.497	0.498	0.318	0.377	0.395	0.367	0.4	0.414	0.533	0.483	0.447	0.507	0.486	0.447	0.471	0.457	0.495	0.225	0.335	0.151	0.297
match 810	0.473	0.275	0.463	0.107	0.402	0.458	0.079	0.613	0.625	0.615	0.615	0.633	0.63	0.462	0.523	0.551	0.521	0.554	0.558	0.783	0.654	0.613	0.742	0.65	0.613	0.623	0.608	0.639	0.283	0.473	0.31	0.508
match 811	0.47	0.352	0.391	0.196	0.31	0.393	0.141	0.668	0.693	0.707	0.67	0.705	0.71	0.431	0.496	0.505	0.467	0.501	0.509	0.78	0.69	0.589	0.744	0.685	0.589	0.65	0.648	0.67	0.269	0.422	0.31	0.428
match 812	0.251	0.251	0.28	0.137	0.28	0.277	0.051	0.421	0.428	0.405	0.421	0.427	0.401	0.281	0.291	0.284	0.281	0.287	0.299	0.49	0.387	0.33	0.462	0.39	0.33	0.411	0.373	0.401	0.274	0.26	0.239	0.239
match 813	0.181	0.287	0.204	0.151	0.173	0.207	0.005	0.381	0.419	0.43	0.383	0.414	0.411	0.215	0.264	0.278	0.24	0.274	0.282	0.45	0.376	0.295	0.419	0.374	0.295	0.379	0.356	0.411	0.169	0.214	0.269	0.163
match 814	0.445	0.11	0.292	-0.053	0.189	0.293	-0.071	0.49	0.497	0.476	0.49	0.495	0.47	0.295	0.382	0.397	0.376	0.402	0.418	0.541	0.491	0.495	0.527	0.491	0.495	0.482	0.453	0.483	0.311	0.361	0.096	0.431
match 815	0.349	0.354	0.271	0.222	0.195	0.276	0.167	0.543	0.548	0.525	0.543	0.54	0.504	0.361	0.426	0.442	0.377	0.419	0.437	0.557	0.466	0.421	0.531	0.466	0.421	0.55	0.503	0.54	0.406	0.344	0.208	0.203
match 816	0.308	0.214	0.347	0.146	0.33	0.351	-0.046	0.369	0.392	0.4	0.372	0.399	0.404	0.282	0.301	0.303	0.309	0.322	0.329	0.577	0.489	0.449	0.566	0.498	0.449	0.371	0.362	0.416	0.09	0.292	0.269	0.363
match 817	0.502	0.235	0.514	0.045	0.469	0.495	-0.028	0.697	0.706	0.683	0.697	0.709	0.705	0.44	0.517	0.562	0.536	0.59	0.613	0.756	0.634	0.618	0.751	0.644	0.618	0.663	0.656	0.708	0.343	0.524	0.254	0.521
match 818	0.322	0.215	0.287	0.108	0.228	0.275	0.037	0.532	0.552	0.552	0.532	0.547	0.534	0.291	0.364	0.386	0.353	0.399	0.412	0.565	0.459	0.402	0.536	0.463	0.402	0.492	0.484	0.512	0.219	0.3	0.243	0.35
match 819	0.461	0.297	0.452	0.206	0.393	0.452	0.03	0.564	0.597	0.598	0.567	0.599	0.59	0.44	0.49	0.509	0.467	0.502	0.508	0.682	0.627	0.58	0.668	0.632	0.58	0.541	0.53	0.57	0.282	0.458	0.221	0.385
match 820	0.407	0.267	0.374	0.122	0.331	0.362	0.131	0.566	0.584	0.59	0.566	0.586	0.604	0.369	0.435	0.466	0.42	0.471	0.496	0.613	0.518	0.495	0.587	0.523	0.495	0.563	0.552	0.622	0.346	0.368	0.206	0.346
match 821	0.287	-0.021	0.244	-0.102	0.203	0.238	-0.128	0.39	0.381	0.358	0.39	0.384	0.372	0.181	0.245	0.287	0.262	0.308	0.345	0.568	0.461	0.424	0.536	0.461	0.424	0.388	0.364	0.383	0.079	0.24	0.281	0.589
match 822	0.305	0.151	0.285	-0.06	0.251	0.285	-0.014	0.552	0.549	0.528	0.554	0.551	0.536	0.308	0.382	0.416	0.375	0.419	0.442	0.537	0.442	0.382	0.49	0.438	0.382	0.561	0.524	0.568	0.29	0.296	0.232	0.386
match 823	0.512	0.134	0.397	-0.016	0.34	0.402	-0.051	0.67	0.69	0.671	0.672	0.693	0.679	0.366	0.46	0.49	0.46	0.499	0.522	0.57	0.529	0.548	0.556	0.533	0.548	0.652	0.635	0.685	0.309	0.403	0.058	0.436
match 824	0.462	0.407	0.461	0.255	0.387	0.464	0.138	0.573	0.59	0.565	0.575	0.593	0.576	0.508	0.545	0.556	0.497	0.523	0.525	0.783	0.665	0.614	0.759	0.665	0.614	0.586	0.538	0.56	0.339	0.487	0.321	0.376
match 825	0.263	0.074	0.224	-0.033	0.151	0.206	0.034	0.427	0.424	0.398	0.427	0.429	0.421	0.224	0.304	0.34	0.312	0.36	0.379	0.54	0.411	0.381	0.506	0.41	0.381	0.46	0.399	0.449	0.218	0.245	0.277	0.466
match 826	0.382	0.121	0.22	0.007	0.108	0.204	0.04	0.447	0.46	0.443	0.447	0.461	0.454	0.24	0.33	0.368	0.315	0.367	0.388	0.564	0.487	0.488	0.546	0.492	0.488	0.459	0.427	0.471	0.191	0.257	0.182	0.443
match 827	0.404	0.219	0.279	0.058	0.185	0.271	0.06	0.536	0.548	0.535	0.538	0.548	0.539	0.301	0.384	0.437	0.369	0.438	0.469	0.594	0.517	0.483	0.553	0.513	0.483	0.534	0.516	0.554	0.333	0.326	0.19	0.375
match 828	0.501	0.324	0.5	0.099	0.437	0.495	0.05	0.601	0.601	0.574	0.601	0.598	0.584	0.478	0.535	0.553	0.533	0.551	0.553	0.768	0.673	0.626	0.744	0.673	0.626	0.588	0.564	0.577	0.419	0.507	0.267	0.444
match 829	0.305	0.33	0.257	0.214	0.213	0.237	0.191	0.511	0.546	0.554	0.511	0.539	0.525	0.31	0.347	0.353	0.309	0.339	0.363	0.479	0.402	0.374	0.462	0.41	0.374	0.472	0.449	0.482	0.287	0.277	0.174	0.149
match 830	0.33	0.209	0.29	0.127	0.258	0.301	0.051	0.457	0.482	0.491	0.457	0.478	0.47	0.292	0.335	0.351	0.323	0.347	0.363	0.534	0.451	0.427	0.518	0.458	0.427	0.447	0.432	0.493	0.199	0.318	0.204	0.325
match 831	0.367	0.264	0.27	0.107	0.175	0.253	0.148	0.514	0.558	0.582	0.514	0.556	0.566	0.31	0.392	0.42	0.355	0.407	0.426	0.587	0.499	0.465	0.558	0.503	0.465	0.478	0.485	0.533	0.422	0.346	0.22	0.323
match 832	0.563	0.411	0.48	0.19	0.401	0.468	0.177	0.78	0.79	0.766	0.78	0.787	0.767	0.545	0.628	0.66	0.591	0.643	0.669	0.721	0.662	0.659	0.695	0.663	0.659	0.748	0.745	0.766	0.552	0.535	0.158	0.31
match 833	0.616	0.31	0.493	0.078	0.394	0.477	0.04	0.677	0.665	0.619	0.68	0.661	0.619	0.49	0.578	0.607	0.574	0.619	0.631	0.807	0.718	0.696	0.785	0.725	0.696	0.705	0.665	0.688	0.472	0.55	0.191	0.497
match 834	0.534	0.388	0.467	0.201	0.411	0.456	0.16	0.632	0.633	0.613	0.632	0.631	0.611	0.516	0.567	0.582	0.536	0.566	0.58	0.738	0.667	0.648	0.721	0.672	0.648	0.626	0.604	0.644	0.497	0.503	0.204	0.35
match 835	0.375	0.076	0.387	-0.07	0.354	0.392	-0.192	0.515	0.514	0.475	0.515	0.518	0.483	0.285	0.36	0.388	0.399	0.435	0.438	0.648	0.547	0.511	0.628	0.551	0.511	0.51	0.481	0.5	0.181	0.365	0.273	0.572
match 836	0.352	0.094	0.266	-0.014	0.201	0.279	-0.087	0.449	0.455	0.441	0.449	0.454	0.429	0.231	0.318	0.36	0.319	0.376	0.396	0.548	0.461	0.457	0.509	0.461	0.457	0.454	0.422	0.459	0.164	0.28	0.196	0.454
match 837	0.531	0.179	0.412	-0.002	0.311	0.406	-0.065	0.666	0.673	0.662	0.666	0.671	0.663	0.366	0.465	0.501	0.461	0.509	0.544	0.658	0.639	0.603	0.643	0.64	0.603	0.653	0.667	0.67	0.234	0.426	0.127	0.479
match 838	0.569	0.339	0.453	0.153	0.363	0.454	0.086	0.702	0.697	0.654	0.702	0.697	0.668	0.496	0.587	0.621	0.558	0.611	0.636	0.709	0.631	0.632	0.667	0.627	0.632	0.731	0.704	0.711	0.489	0.501	0.14	0.37
match 839	0.468	0.322	0.372	0.126	0.304	0.367	0.048	0.614	0.627	0.604	0.616	0.627	0.597	0.399	0.476	0.507	0.45	0.503	0.534	0.639	0.568	0.54	0.603	0.568	0.54	0.61	0.584	0.611	0.404	0.431	0.171	0.317
match 840	0.408	0.256	0.356	0.058	0.29	0.343	0.065	0.516	0.528	0.515	0.516	0.524	0.497	0.381	0.435	0.432	0.423	0.43	0.439	0.621	0.544	0.514	0.596	0.547	0.514	0.491	0.491	0.51	0.366	0.398	0.213	0.365
match 841	0.462	0.414	0.408	0.255	0.347	0.397	0.169	0.582	0.609	0.604	0.582	0.6	0.567	0.423	0.476	0.505	0.446	0.497	0.514	0.72	0.643	0.575	0.701	0.648	0.575	0.541	0.531	0.55	0.387	0.412	0.258	0.306
match 842	0.349	0.101	0.292	-0.029	0.249	0.306	-0.004	0.469	0.491	0.496	0.471	0.502	0.504	0.291	0.344	0.355	0.34	0.36	0.366	0.578	0.507	0.468	0.544	0.507	0.468	0.467	0.453	0.514	0.214	0.32	0.229	0.477
match 843	0.517	0.387	0.405	0.262	0.347	0.4	0.146	0.625	0.678	0.684	0.625	0.674	0.665	0.436	0.486	0.514	0.458	0.508	0.512	0.761	0.703	0.667	0.737	0.704	0.667	0.58	0.581	0.644	0.217	0.448	0.244	0.374
match 844	0.373	0.328	0.414	0.156	0.414	0.407	0.075	0.554	0.593	0.613	0.557	0.597	0.604	0.41	0.442	0.44	0.435	0.443	0.447	0.603	0.519	0.507	0.588	0.528	0.507	0.521	0.515	0.575	0.342	0.416	0.23	0.275
match 845	0.466	0.335	0.463	0.171	0.427	0.464	0.018	0.567	0.58	0.567	0.569	0.587	0.573	0.449	0.486	0.495	0.481	0.497	0.505	0.746	0.641	0.592	0.715	0.641	0.592	0.567	0.529	0.56	0.32	0.464	0.28	0.411
match 846	0.37	-0.046	0.25	-0.239	0.176	0.242	-0.21	0.488	0.484	0.459	0.488	0.486	0.475	0.168	0.296	0.356	0.324	0.396	0.429	0.5	0.449	0.434	0.459	0.449	0.434	0.502	0.474	0.501	0.154	0.275	0.13	0.546
match 847	0.626	0.219	0.511	0.027	0.424	0.507	-0.048	0.651	0.658	0.648	0.653	0.667	0.675	0.461	0.541	0.57	0.558	0.588	0.603	0.734	0.693	0.7	0.727	0.698	0.7	0.66	0.646	0.683	0.283	0.541	0.108	0.515
match 848	0.36	0.233	0.242	0.171	0.145	0.243	0.105	0.48	0.476	0.451	0.48	0.476	0.447	0.265	0.333	0.361	0.312	0.363	0.38	0.567	0.482	0.46	0.527	0.481	0.46	0.484	0.469	0.49	0.174	0.298	0.207	0.334
match 849	0.331	0.26	0.232	0.167	0.201	0.233	0.131	0.515	0.556	0.562	0.517	0.549	0.55	0.251	0.31	0.363	0.279	0.355	0.384	0.556	0.508	0.468	0.525	0.508	0.468	0.501	0.477	0.51	0.132	0.237	0.225	0.296
match 850	0.56	0.475	0.499	0.217	0.422	0.491	0.168	0.763	0.776	0.763	0.766	0.773	0.765	0.562	0.624	0.65	0.587	0.631	0.638	0.748	0.682	0.669	0.731	0.688	0.669	0.743	0.751	0.785	0.509	0.557	0.188	0.273
match 851	0.371	0.254	0.351	0.058	0.288	0.332	0.071	0.531	0.56	0.571	0.531	0.561	0.583	0.341	0.409	0.432	0.405	0.443	0.459	0.607	0.526	0.506	0.584	0.529	0.506	0.518	0.516	0.555	0.305	0.367	0.236	0.353
match 852	0.364	0.256	0.307	0.125	0.275	0.303	0.078	0.523	0.547	0.531	0.523	0.542	0.517	0.314	0.375	0.406	0.354	0.397	0.422	0.529	0.485	0.455	0.507	0.489	0.455	0.53	0.479	0.52	0.204	0.27	0.165	0.273
match 853	0.362	-0.167	0.248	-0.369	0.158	0.243	-0.246	0.505	0.491	0.454	0.507	0.497	0.474	0.177	0.303	0.365	0.338	0.403	0.431	0.571	0.508	0.48	0.542	0.508	0.48	0.527	0.483	0.506	0.087	0.262	0.209	0.738
match 854	0.431	0.368	0.347	0.211	0.258	0.334	0.157	0.592	0.617	0.62	0.592	0.613	0.604	0.404	0.456	0.473	0.43	0.462	0.484	0.624	0.548	0.493	0.577	0.543	0.493	0.579	0.57	0.592	0.388	0.4	0.193	0.256
match 855	0.495	0.425	0.361	0.259	0.287	0.355	0.216	0.652	0.682	0.695	0.652	0.676	0.672	0.424	0.484	0.523	0.445	0.504	0.534	0.653	0.593	0.542	0.609	0.589	0.542	0.64	0.629	0.653	0.407	0.429	0.158	0.228
match 856	0.499	0.247	0.377	0.069	0.311	0.372	0.006	0.593	0.604	0.589	0.593	0.604	0.59	0.341	0.398	0.416	0.407	0.437	0.466	0.587	0.554	0.536	0.579	0.559	0.536	0.595	0.572	0.595	0.207	0.386	0.088	0.34
match 857	0.482	0.452	0.478	0.284	0.434	0.47	0.178	0.645	0.673	0.69	0.645	0.668	0.668	0.525	0.565	0.574	0.519	0.546	0.561	0.662	0.59	0.561	0.654	0.599	0.561	0.607	0.604	0.667	0.501	0.499	0.18	0.21
match 858	0.453	0.285	0.331	0.056	0.251	0.324	0.081	0.57	0.582	0.579	0.572	0.584	0.573	0.366	0.426	0.458	0.415	0.457	0.467	0.683	0.599	0.553	0.641	0.596	0.553	0.549	0.535	0.567	0.293	0.391	0.23	0.398
match 859	0.451	0.136	0.297	-0.099	0.189	0.294	-0.054	0.596	0.599	0.589	0.598	0.605	0.6	0.302	0.421	0.471	0.407	0.48	0.515	0.699	0.612	0.568	0.665	0.608	0.568	0.612	0.584	0.65	0.182	0.348	0.248	0.563
match 860	0.373	0.134	0.307	0.005	0.235	0.3	-0.028	0.454	0.45	0.423	0.456	0.447	0.425	0.273	0.343	0.385	0.342	0.398	0.423	0.623	0.527	0.49	0.598	0.531	0.49	0.486	0.452	0.483	0.113	0.32	0.25	0.489
match 861	0.34	0.266	0.326	0.165	0.269	0.326	0.064	0.459	0.47	0.451	0.461	0.475	0.469	0.352	0.398	0.415	0.378	0.406	0.417	0.586	0.509	0.452	0.552	0.509	0.452	0.467	0.445	0.485	0.32	0.355	0.246	0.32
match 862	0.464	0.244	0.416	0.091	0.359	0.412	0.082	0.61	0.635	0.64	0.612	0.646	0.647	0.416	0.478	0.503	0.466	0.508	0.522	0.721	0.658	0.61	0.7	0.663	0.61	0.59	0.577	0.627	0.36	0.452	0.257	0.477
match 863	0.329	0.033	0.339	-0.125	0.304	0.346	-0.171	0.453	0.474	0.461	0.455	0.48	0.471	0.245	0.32	0.338	0.356	0.38	0.378	0.611	0.506	0.487	0.603	0.514	0.487	0.434	0.422	0.469	0.148	0.332	0.282	0.578
match 864	0.421	0.213	0.365	0.113	0.292	0.371	0.026	0.54	0.546	0.512	0.54	0.545	0.485	0.364	0.431	0.447	0.423	0.455	0.469	0.693	0.595	0.551	0.668	0.596	0.551	0.531	0.491	0.512	0.249	0.402	0.272	0.48
match 865	0.449	0.276	0.324	0.126	0.264	0.324	0.116	0.522	0.526	0.493	0.525	0.53	0.512	0.384	0.452	0.479	0.422	0.469	0.495	0.59	0.499	0.498	0.578	0.508	0.498	0.542	0.496	0.548	0.378	0.371	0.141	0.314
match 866	0.46	0.353	0.407	0.22	0.348	0.41	0.12	0.642	0.644	0.629	0.642	0.644	0.621	0.455	0.508	0.508	0.472	0.5	0.515	0.692	0.602	0.551	0.665	0.603	0.551	0.643	0.613	0.655	0.342	0.435	0.232	0.339
match 867	0.617	0.375	0.551	0.192	0.487	0.557	0.066	0.712	0.729	0.728	0.714	0.735	0.732	0.554	0.605	0.622	0.59	0.612	0.629	0.731	0.707	0.691	0.703	0.708	0.691	0.713	0.709	0.739	0.428	0.57	0.114	0.356
match 868	0.371	0.177	0.331	0.037	0.281	0.337	-0.026	0.536	0.553	0.523	0.536	0.56	0.533	0.307	0.397	0.428	0.398	0.46	0.481	0.574	0.502	0.481	0.559	0.512	0.481	0.56	0.523	0.593	0.268	0.328	0.203	0.397
match 869	0.426	0.24	0.317	0.039	0.239	0.301	0.143	0.583	0.575	0.539	0.583	0.578	0.546	0.355	0.441	0.497	0.423	0.5	0.525	0.64	0.542	0.507	0.62	0.546	0.507	0.594	0.551	0.597	0.399	0.363	0.214	0.4
match 870	0.399	0.157	0.279	0.025	0.197	0.279	0.055	0.506	0.543	0.545	0.506	0.545	0.546	0.296	0.382	0.419	0.364	0.418	0.445	0.581	0.523	0.517	0.563	0.528	0.517	0.518	0.497	0.582	0.218	0.333	0.182	0.424
match 871	0.352	0.153	0.303	0.027	0.236	0.293	-0.049	0.454	0.469	0.455	0.454	0.459	0.458	0.279	0.345	0.366	0.36	0.386	0.39	0.555	0.475	0.442	0.523	0.475	0.442	0.456	0.433	0.47	0.186	0.296	0.203	0.402
match 872	0.434	0.259	0.321	0.138	0.266	0.315	0.137	0.562	0.568	0.545	0.562	0.574	0.554	0.38	0.438	0.471	0.403	0.458	0.491	0.646	0.594	0.558	0.603	0.589	0.558	0.555	0.543	0.579	0.419	0.36	0.212	0.387
match 873	0.374	0.192	0.228	0.081	0.16	0.235	0.058	0.469	0.467	0.434	0.471	0.464	0.421	0.269	0.352	0.39	0.319	0.384	0.402	0.519	0.476	0.463	0.496	0.476	0.463	0.488	0.472	0.511	0.274	0.275	0.145	0.327
match 874	0.549	0.351	0.445	0.149	0.362	0.428	0.162	0.715	0.736	0.744	0.715	0.737	0.745	0.47	0.544	0.586	0.527	0.588	0.604	0.691	0.624	0.619	0.661	0.624	0.619	0.714	0.699	0.758	0.371	0.476	0.142	0.34
match 875	0.499	0.259	0.459	0.105	0.373	0.46	0.038	0.641	0.66	0.642	0.643	0.663	0.661	0.444	0.529	0.552	0.528	0.564	0.56	0.767	0.687	0.668	0.753	0.694	0.668	0.612	0.601	0.617	0.266	0.467	0.268	0.508
match 876	0.462	0.191	0.457	0.005	0.411	0.451	-0.075	0.605	0.596	0.554	0.607	0.603	0.569	0.421	0.494	0.525	0.495	0.533	0.554	0.724	0.621	0.59	0.691	0.621	0.59	0.591	0.552	0.568	0.381	0.474	0.262	0.533
match 877	0.344	0.231	0.276	0.122	0.22	0.266	0.106	0.488	0.511	0.507	0.488	0.508	0.488	0.302	0.363	0.378	0.338	0.377	0.396	0.502	0.458	0.422	0.484	0.465	0.422	0.486	0.455	0.486	0.327	0.3	0.158	0.271
match 878	0.24	0.036	0.255	-0.078	0.215	0.26	-0.126	0.452	0.45	0.411	0.452	0.454	0.425	0.233	0.289	0.307	0.31	0.337	0.349	0.465	0.344	0.332	0.428	0.343	0.332	0.459	0.425	0.454	0.163	0.287	0.225	0.429
match 879	0.374	0.224	0.325	0.083	0.286	0.316	0.029	0.507	0.508	0.483	0.51	0.514	0.494	0.319	0.381	0.408	0.375	0.424	0.441	0.63	0.509	0.486	0.594	0.508	0.486	0.537	0.5	0.549	0.255	0.349	0.256	0.406
match 880	0.513	0.284	0.341	0.068	0.223	0.329	0.051	0.615	0.62	0.595	0.615	0.62	0.578	0.383	0.479	0.511	0.454	0.508	0.538	0.689	0.615	0.583	0.663	0.621	0.583	0.625	0.584	0.603	0.417	0.42	0.176	0.405
match 881	0.387	0.17	0.294	-0.037	0.232	0.287	0.026	0.48	0.481	0.469	0.48	0.484	0.462	0.303	0.375	0.397	0.366	0.402	0.417	0.58	0.504	0.45	0.539	0.503	0.45	0.506	0.47	0.495	0.314	0.337	0.193	0.41
match 882	0.326	0.269	0.282	0.111	0.223	0.264	0.184	0.476	0.485	0.485	0.478	0.49	0.494	0.337	0.379	0.392	0.358	0.384	0.401	0.609	0.486	0.424	0.591	0.489	0.424	0.49	0.441	0.514	0.297	0.329	0.283	0.34
match 883	0.577	0.268	0.462	0.047	0.383	0.456	0.063	0.766	0.769	0.733	0.766	0.768	0.736	0.486	0.583	0.616	0.571	0.622	0.656	0.7	0.67	0.629	0.67	0.666	0.629	0.771	0.759	0.781	0.462	0.502	0.123	0.432
match 884	0.371	0.35	0.293	0.195	0.249	0.286	0.205	0.48	0.495	0.481	0.482	0.497	0.491	0.366	0.411	0.438	0.367	0.42	0.44	0.567	0.54	0.509	0.534	0.54	0.509	0.513	0.488	0.572	0.351	0.348	0.196	0.217
match 885	0.358	0.165	0.266	-0.031	0.205	0.248	0.075	0.514	0.541	0.534	0.514	0.541	0.54	0.295	0.385	0.434	0.37	0.44	0.465	0.645	0.55	0.477	0.599	0.546	0.477	0.524	0.496	0.574	0.386	0.297	0.287	0.48
match 886	0.426	0.248	0.41	0.046	0.37	0.408	0.032	0.56	0.602	0.609	0.562	0.611	0.626	0.416	0.461	0.472	0.456	0.473	0.48	0.612	0.534	0.513	0.614	0.543	0.513	0.546	0.527	0.603	0.352	0.446	0.186	0.364
match 887	0.34	0.274	0.298	0.165	0.228	0.31	0.016	0.522	0.542	0.539	0.524	0.546	0.539	0.32	0.393	0.419	0.374	0.41	0.423	0.541	0.485	0.443	0.523	0.484	0.443	0.509	0.486	0.541	0.281	0.346	0.201	0.267
match 888	0.37	0.239	0.376	0.101	0.327	0.363	0.127	0.573	0.586	0.569	0.573	0.585	0.563	0.388	0.44	0.461	0.428	0.464	0.485	0.584	0.523	0.502	0.562	0.528	0.502	0.604	0.558	0.615	0.286	0.397	0.214	0.345
match 889	0.252	-0.013	0.066	-0.129	-0.038	0.063	0.005	0.345	0.374	0.389	0.345	0.378	0.379	0.082	0.18	0.211	0.173	0.227	0.247	0.496	0.439	0.367	0.462	0.434	0.367	0.333	0.32	0.374	0.064	0.107	0.244	0.509
match 890	0.459	0.238	0.358	0.121	0.301	0.349	0.17	0.577	0.595	0.573	0.577	0.591	0.565	0.39	0.433	0.45	0.414	0.446	0.454	0.65	0.576	0.558	0.633	0.581	0.558	0.567	0.55	0.582	0.312	0.39	0.191	0.412
match 891	0.457	0.322	0.352	0.189	0.296	0.357	0.131	0.557	0.57	0.558	0.557	0.56	0.524	0.38	0.415	0.424	0.397	0.425	0.423	0.602	0.528	0.514	0.582	0.528	0.514	0.552	0.528	0.548	0.335	0.375	0.145	0.28
match 892	0.363	0.283	0.284	0.137	0.24	0.267	0.157	0.487	0.499	0.489	0.487	0.498	0.482	0.325	0.377	0.405	0.354	0.396	0.416	0.545	0.471	0.443	0.514	0.471	0.443	0.503	0.463	0.488	0.437	0.328	0.182	0.262
match 893	0.379	0.389	0.377	0.297	0.322	0.37	0.195	0.534	0.552	0.524	0.534	0.551	0.521	0.423	0.468	0.481	0.422	0.459	0.464	0.584	0.498	0.484	0.563	0.503	0.484	0.532	0.504	0.536	0.276	0.382	0.205	0.195
match 894	0.343	0.34	0.287	0.203	0.22	0.271	0.188	0.571	0.587	0.584	0.571	0.579	0.567	0.321	0.376	0.399	0.35	0.402	0.426	0.518	0.423	0.402	0.485	0.427	0.402	0.559	0.552	0.587	0.367	0.335	0.175	0.178
match 895	0.344	0.203	0.292	0.039	0.24	0.291	0.026	0.51	0.521	0.496	0.513	0.527	0.516	0.306	0.384	0.417	0.367	0.421	0.433	0.534	0.492	0.469	0.513	0.492	0.469	0.521	0.486	0.524	0.214	0.301	0.19	0.331
match 896	0.332	0.158	0.256	-0.002	0.202	0.252	0.018	0.479	0.486	0.456	0.479	0.483	0.45	0.255	0.326	0.363	0.326	0.376	0.404	0.518	0.414	0.395	0.496	0.418	0.395	0.475	0.439	0.454	0.257	0.267	0.186	0.36
match 897	0.39	0.139	0.351	-0.008	0.308	0.358	-0.087	0.531	0.531	0.516	0.531	0.531	0.506	0.289	0.351	0.388	0.367	0.413	0.435	0.55	0.463	0.43	0.527	0.462	0.43	0.519	0.495	0.516	0.151	0.366	0.16	0.411
match 898	0.472	0.313	0.426	0.139	0.388	0.413	0.114	0.623	0.63	0.608	0.626	0.637	0.636	0.47	0.525	0.557	0.499	0.554	0.579	0.717	0.655	0.606	0.681	0.656	0.606	0.669	0.614	0.696	0.422	0.43	0.245	0.404
match 899	0.518	0.346	0.434	0.141	0.338	0.429	0.183	0.696	0.722	0.714	0.696	0.717	0.702	0.495	0.574	0.603	0.553	0.597	0.604	0.713	0.636	0.631	0.701	0.642	0.631	0.667	0.678	0.72	0.401	0.505	0.195	0.367
match 900	0.435	0.251	0.353	0.111	0.274	0.355	0.007	0.556	0.577	0.585	0.558	0.582	0.576	0.34	0.41	0.439	0.408	0.449	0.47	0.656	0.591	0.537	0.637	0.591	0.537	0.576	0.545	0.6	0.155	0.396	0.221	0.405
match 901	0.339	0.156	0.322	0.038	0.288	0.319	-0.053	0.479	0.49	0.486	0.482	0.492	0.491	0.271	0.326	0.345	0.333	0.36	0.371	0.565	0.465	0.438	0.537	0.469	0.438	0.473	0.44	0.483	0.203	0.333	0.226	0.409
match 902	0.294	0.209	0.232	0.146	0.193	0.223	0.081	0.449	0.469	0.473	0.449	0.473	0.464	0.229	0.279	0.3	0.26	0.3	0.328	0.465	0.373	0.359	0.447	0.381	0.359	0.462	0.437	0.485	0.169	0.25	0.171	0.256
match 903	0.521	0.282	0.532	0.063	0.507	0.528	-0.006	0.623	0.628	0.601	0.625	0.629	0.602	0.509	0.554	0.573	0.559	0.582	0.573	0.743	0.648	0.612	0.712	0.649	0.612	0.618	0.599	0.634	0.497	0.537	0.222	0.461
match 904	0.314	0.288	0.266	0.248	0.22	0.272	0.129	0.441	0.483	0.499	0.444	0.487	0.507	0.287	0.32	0.334	0.286	0.33	0.346	0.587	0.486	0.451	0.562	0.49	0.451	0.426	0.422	0.478	0.194	0.284	0.273	0.299
match 905	0.326	0.221	0.248	0.068	0.171	0.235	0.112	0.464	0.505	0.518	0.466	0.498	0.498	0.284	0.343	0.371	0.329	0.377	0.379	0.467	0.393	0.387	0.463	0.399	0.387	0.448	0.418	0.488	0.163	0.292	0.141	0.246
match 906	0.563	0.32	0.535	0.132	0.462	0.526	0.068	0.632	0.638	0.615	0.632	0.637	0.62	0.531	0.586	0.587	0.583	0.591	0.592	0.739	0.649	0.662	0.723	0.654	0.662	0.631	0.619	0.645	0.402	0.571	0.176	0.419
match 907	0.355	0.103	0.33	-0.028	0.286	0.323	0.005	0.527	0.517	0.459	0.53	0.524	0.479	0.296	0.387	0.44	0.393	0.463	0.486	0.626	0.535	0.489	0.583	0.531	0.489	0.567	0.532	0.557	0.153	0.312	0.271	0.523
match 908	0.374	0.198	0.437	0.05	0.402	0.437	-0.092	0.509	0.502	0.462	0.512	0.509	0.48	0.394	0.435	0.447	0.454	0.47	0.475	0.67	0.534	0.504	0.651	0.538	0.504	0.521	0.469	0.49	0.232	0.43	0.296	0.472
match 909	0.543	0.357	0.455	0.072	0.361	0.437	0.16	0.707	0.708	0.684	0.707	0.701	0.663	0.506	0.582	0.616	0.552	0.605	0.626	0.708	0.653	0.645	0.681	0.654	0.645	0.696	0.685	0.7	0.546	0.506	0.165	0.351
match 910	0.497	0.424	0.527	0.231	0.502	0.525	0.116	0.733	0.751	0.736	0.736	0.754	0.737	0.565	0.607	0.61	0.575	0.592	0.598	0.68	0.603	0.585	0.652	0.603	0.585	0.718	0.71	0.747	0.432	0.517	0.183	0.256
match 911	0.278	0.111	0.23	-0.011	0.16	0.245	-0.075	0.458	0.496	0.497	0.46	0.492	0.475	0.225	0.323	0.363	0.307	0.37	0.405	0.523	0.435	0.406	0.505	0.443	0.406	0.44	0.412	0.479	0.222	0.283	0.245	0.412
match 912	0.381	0.252	0.355	0.173	0.28	0.34	0.115	0.544	0.565	0.544	0.546	0.572	0.566	0.375	0.438	0.472	0.409	0.465	0.493	0.589	0.506	0.481	0.569	0.511	0.481	0.571	0.536	0.59	0.212	0.368	0.208	0.337
match 913	0.336	0.213	0.239	0.106	0.157	0.226	0.032	0.43	0.438	0.428	0.43	0.432	0.417	0.261	0.342	0.371	0.327	0.373	0.396	0.499	0.422	0.402	0.48	0.429	0.402	0.442	0.403	0.446	0.344	0.308	0.163	0.286
match 914	0.438	0.356	0.418	0.204	0.366	0.41	0.143	0.673	0.678	0.648	0.673	0.669	0.661	0.445	0.519	0.543	0.502	0.552	0.568	0.629	0.532	0.529	0.619	0.542	0.529	0.642	0.624	0.662	0.416	0.457	0.191	0.273
match 915	0.492	0.27	0.414	0.078	0.323	0.411	0.073	0.678	0.693	0.673	0.68	0.701	0.696	0.428	0.516	0.558	0.5	0.566	0.582	0.681	0.574	0.57	0.663	0.58	0.57	0.67	0.629	0.697	0.263	0.475	0.189	0.411
match 916	0.569	0.277	0.51	0.141	0.441	0.511	0.051	0.719	0.728	0.683	0.722	0.729	0.701	0.506	0.583	0.627	0.571	0.629	0.654	0.794	0.705	0.669	0.753	0.702	0.669	0.739	0.699	0.722	0.275	0.548	0.225	0.517
match 917	0.378	0.248	0.367	0.109	0.298	0.363	0.057	0.586	0.583	0.546	0.586	0.579	0.552	0.369	0.442	0.482	0.424	0.48	0.498	0.601	0.49	0.476	0.585	0.495	0.476	0.569	0.535	0.541	0.185	0.387	0.223	0.353
match 918	0.452	0.268	0.428	0.158	0.361	0.431	0.014	0.636	0.625	0.582	0.636	0.631	0.606	0.419	0.486	0.52	0.464	0.516	0.55	0.702	0.609	0.571	0.676	0.61	0.571	0.651	0.606	0.62	0.271	0.456	0.25	0.434
match 919	0.401	0.391	0.39	0.242	0.366	0.38	0.193	0.587	0.59	0.567	0.589	0.597	0.586	0.446	0.487	0.51	0.446	0.495	0.506	0.592	0.51	0.467	0.542	0.505	0.467	0.593	0.571	0.602	0.479	0.409	0.191	0.201
match 920	0.539	0.361	0.531	0.14	0.46	0.542	0.019	0.717	0.742	0.735	0.717	0.744	0.723	0.516	0.559	0.561	0.558	0.574	0.568	0.776	0.654	0.638	0.773	0.666	0.638	0.669	0.667	0.699	0.418	0.564	0.237	0.415
match 921	0.306	0.159	0.256	0.023	0.194	0.257	0	0.478	0.504	0.498	0.478	0.508	0.502	0.269	0.352	0.377	0.334	0.378	0.401	0.57	0.485	0.44	0.53	0.484	0.44	0.487	0.458	0.485	0.191	0.279	0.264	0.411
match 922	0.397	0.33	0.317	0.198	0.25	0.302	0.174	0.532	0.552	0.551	0.532	0.546	0.55	0.345	0.396	0.416	0.37	0.409	0.431	0.579	0.523	0.475	0.552	0.524	0.475	0.532	0.537	0.58	0.293	0.357	0.182	0.249
match 923	0.285	0.173	0.153	0.053	0.086	0.148	0.082	0.442	0.461	0.447	0.442	0.45	0.421	0.19	0.263	0.297	0.244	0.305	0.33	0.462	0.407	0.387	0.425	0.406	0.387	0.434	0.416	0.468	0.276	0.22	0.177	0.289
match 924	0.407	0.296	0.357	0.132	0.287	0.355	0.093	0.616	0.615	0.573	0.616	0.61	0.572	0.39	0.466	0.497	0.434	0.48	0.502	0.639	0.521	0.482	0.596	0.517	0.482	0.614	0.583	0.596	0.362	0.379	0.232	0.343
match 925	0.352	0.133	0.283	-0.016	0.202	0.281	0.05	0.415	0.412	0.395	0.416	0.42	0.41	0.315	0.382	0.408	0.368	0.407	0.411	0.609	0.531	0.489	0.577	0.532	0.489	0.439	0.407	0.454	0.309	0.327	0.257	0.476
match 926	0.534	0.302	0.476	0.074	0.4	0.468	0.081	0.641	0.672	0.682	0.644	0.678	0.679	0.486	0.549	0.551	0.527	0.546	0.556	0.766	0.688	0.655	0.743	0.693	0.655	0.625	0.632	0.678	0.44	0.502	0.232	0.464
match 927	0.506	0.222	0.465	0.023	0.391	0.456	0.023	0.636	0.622	0.567	0.636	0.625	0.596	0.444	0.518	0.536	0.525	0.547	0.562	0.66	0.569	0.583	0.638	0.573	0.583	0.649	0.586	0.597	0.461	0.482	0.154	0.438
match 928	0.26	0.04	0.214	-0.086	0.194	0.235	-0.149	0.39	0.393	0.366	0.392	0.395	0.383	0.173	0.218	0.234	0.233	0.259	0.272	0.449	0.357	0.319	0.423	0.355	0.319	0.393	0.371	0.413	0.042	0.206	0.189	0.409
match 929	0.338	0.069	0.369	-0.133	0.314	0.352	-0.072	0.49	0.49	0.472	0.49	0.493	0.486	0.316	0.388	0.422	0.409	0.449	0.457	0.596	0.498	0.474	0.577	0.502	0.474	0.49	0.462	0.513	0.25	0.368	0.258	0.527
match 930	0.468	0.298	0.343	0.154	0.254	0.342	0.164	0.605	0.631	0.621	0.607	0.629	0.61	0.408	0.487	0.514	0.453	0.502	0.517	0.607	0.562	0.559	0.576	0.562	0.559	0.583	0.581	0.63	0.441	0.402	0.139	0.309
match 931	0.56	0.459	0.451	0.271	0.393	0.436	0.331	0.754	0.778	0.775	0.754	0.778	0.789	0.525	0.586	0.631	0.555	0.632	0.662	0.743	0.662	0.63	0.712	0.665	0.63	0.767	0.75	0.82	0.45	0.485	0.183	0.284
match 932	0.348	0.206	0.321	0.131	0.294	0.316	0.007	0.468	0.475	0.45	0.47	0.48	0.469	0.305	0.36	0.387	0.353	0.394	0.41	0.554	0.461	0.457	0.527	0.465	0.457	0.481	0.433	0.469	0.185	0.317	0.206	0.348
match 933	0.437	0.261	0.408	0.032	0.332	0.401	0.022	0.587	0.583	0.556	0.587	0.581	0.555	0.407	0.48	0.497	0.48	0.513	0.527	0.673	0.575	0.526	0.639	0.575	0.526	0.578	0.556	0.558	0.383	0.451	0.236	0.412
match 934	0.553	0.469	0.47	0.242	0.397	0.457	0.204	0.702	0.709	0.701	0.702	0.701	0.691	0.56	0.604	0.612	0.554	0.579	0.599	0.702	0.629	0.625	0.67	0.63	0.625	0.689	0.677	0.7	0.635	0.516	0.149	0.233
match 935	0.351	0.141	0.262	-0.007	0.177	0.254	-0.005	0.49	0.517	0.515	0.492	0.517	0.5	0.252	0.339	0.383	0.337	0.391	0.419	0.536	0.464	0.437	0.512	0.467	0.437	0.476	0.454	0.508	0.233	0.338	0.185	0.395
match 936	0.348	0.093	0.226	-0.019	0.155	0.237	-0.062	0.445	0.467	0.462	0.445	0.472	0.464	0.222	0.297	0.329	0.291	0.343	0.365	0.51	0.444	0.427	0.486	0.447	0.427	0.444	0.398	0.467	0.208	0.286	0.162	0.417
match 937	0.537	0.322	0.49	0.07	0.426	0.476	0.012	0.663	0.648	0.602	0.665	0.651	0.602	0.488	0.545	0.562	0.536	0.566	0.582	0.795	0.673	0.643	0.76	0.673	0.643	0.671	0.645	0.642	0.42	0.498	0.258	0.473
match 938	0.447	0.306	0.409	0.18	0.335	0.396	0.178	0.632	0.653	0.652	0.635	0.656	0.654	0.446	0.51	0.537	0.486	0.531	0.554	0.714	0.609	0.574	0.692	0.615	0.574	0.629	0.606	0.669	0.318	0.466	0.267	0.408
match 939	0.353	0.346	0.295	0.259	0.262	0.289	0.155	0.457	0.51	0.547	0.459	0.506	0.524	0.317	0.354	0.366	0.326	0.356	0.363	0.581	0.478	0.425	0.544	0.478	0.425	0.424	0.4	0.475	0.228	0.313	0.228	0.235
match 940	0.294	0.165	0.327	0.115	0.302	0.338	-0.033	0.377	0.387	0.379	0.377	0.391	0.383	0.28	0.312	0.318	0.311	0.325	0.337	0.628	0.509	0.436	0.601	0.514	0.436	0.385	0.333	0.374	0.124	0.324	0.334	0.463
match 941	0.347	0.165	0.367	0.089	0.347	0.365	-0.052	0.407	0.433	0.433	0.41	0.441	0.469	0.297	0.339	0.357	0.361	0.381	0.386	0.54	0.439	0.411	0.532	0.449	0.411	0.432	0.397	0.48	0.16	0.349	0.193	0.375
match 942	0.455	0.155	0.273	-0.029	0.163	0.257	-0.012	0.536	0.53	0.492	0.536	0.527	0.489	0.26	0.362	0.406	0.361	0.424	0.461	0.6	0.535	0.535	0.588	0.544	0.535	0.554	0.519	0.527	0.241	0.328	0.145	0.445
match 943	0.328	0.024	0.308	-0.154	0.25	0.3	-0.145	0.455	0.45	0.396	0.455	0.445	0.4	0.231	0.308	0.357	0.339	0.388	0.406	0.571	0.437	0.412	0.538	0.437	0.412	0.476	0.426	0.429	0.162	0.3	0.243	0.547
match 944	0.235	0.136	0.22	0.055	0.207	0.226	-0.027	0.433	0.447	0.429	0.433	0.438	0.431	0.224	0.277	0.301	0.261	0.297	0.326	0.439	0.351	0.321	0.391	0.345	0.321	0.419	0.387	0.417	0.145	0.222	0.204	0.303
match 945	0.606	0.361	0.454	0.172	0.352	0.458	0.1	0.768	0.775	0.751	0.768	0.775	0.752	0.506	0.59	0.616	0.553	0.598	0.63	0.741	0.705	0.679	0.712	0.702	0.679	0.738	0.749	0.757	0.396	0.501	0.135	0.38
match 946	0.352	0.165	0.205	0.064	0.155	0.211	0.025	0.461	0.479	0.463	0.461	0.468	0.425	0.22	0.287	0.318	0.275	0.33	0.35	0.523	0.483	0.46	0.515	0.488	0.46	0.438	0.421	0.452	0.169	0.234	0.171	0.358
match 947	0.503	0.361	0.396	0.159	0.318	0.396	0.031	0.672	0.694	0.705	0.674	0.7	0.706	0.424	0.519	0.553	0.487	0.548	0.576	0.76	0.667	0.582	0.725	0.663	0.582	0.68	0.649	0.714	0.344	0.444	0.257	0.399
match 948	0.497	0.441	0.426	0.302	0.361	0.422	0.261	0.651	0.665	0.649	0.651	0.657	0.635	0.504	0.545	0.556	0.498	0.525	0.538	0.635	0.572	0.573	0.61	0.572	0.573	0.627	0.611	0.625	0.487	0.481	0.138	0.194
match 949	0.421	0.278	0.388	0.157	0.338	0.378	0.041	0.573	0.568	0.535	0.575	0.575	0.542	0.361	0.419	0.443	0.405	0.447	0.468	0.681	0.603	0.557	0.662	0.607	0.557	0.569	0.525	0.544	0.194	0.4	0.26	0.403
match 950	0.344	0.231	0.344	0.123	0.29	0.357	0.006	0.472	0.472	0.453	0.474	0.467	0.433	0.327	0.368	0.376	0.367	0.383	0.393	0.595	0.504	0.434	0.569	0.504	0.434	0.472	0.448	0.471	0.183	0.386	0.251	0.364
match 951	0.278	0.374	0.255	0.321	0.188	0.248	0.223	0.473	0.505	0.524	0.473	0.502	0.505	0.293	0.345	0.372	0.301	0.351	0.372	0.553	0.477	0.415	0.53	0.477	0.415	0.452	0.418	0.471	0.104	0.272	0.275	0.179
match 952	0.435	0.296	0.389	0.105	0.356	0.382	0.059	0.564	0.582	0.589	0.566	0.589	0.593	0.402	0.457	0.479	0.442	0.477	0.498	0.625	0.549	0.494	0.586	0.548	0.494	0.565	0.542	0.614	0.441	0.416	0.19	0.329
match 953	0.483	0.241	0.434	0.041	0.361	0.432	0.027	0.637	0.654	0.622	0.64	0.655	0.64	0.442	0.527	0.57	0.514	0.575	0.605	0.678	0.618	0.604	0.674	0.623	0.604	0.681	0.633	0.679	0.279	0.465	0.195	0.437
match 954	0.352	0.212	0.308	0.048	0.227	0.314	0.01	0.583	0.579	0.541	0.583	0.576	0.54	0.317	0.393	0.424	0.378	0.428	0.451	0.518	0.423	0.414	0.466	0.418	0.414	0.584	0.567	0.556	0.248	0.344	0.166	0.306
match 955	0.372	0.211	0.272	0.032	0.19	0.271	0.019	0.493	0.511	0.498	0.493	0.503	0.483	0.266	0.343	0.368	0.343	0.382	0.399	0.53	0.495	0.457	0.511	0.495	0.457	0.473	0.439	0.46	0.255	0.312	0.158	0.319
match 956	0.361	0.079	0.354	-0.133	0.305	0.35	-0.131	0.528	0.516	0.464	0.528	0.514	0.468	0.28	0.352	0.378	0.376	0.406	0.427	0.588	0.509	0.495	0.576	0.517	0.495	0.534	0.491	0.48	0.281	0.344	0.227	0.509
match 957	0.286	0.15	0.227	0.036	0.168	0.229	0.002	0.405	0.422	0.418	0.405	0.422	0.405	0.217	0.272	0.291	0.269	0.306	0.318	0.529	0.473	0.417	0.5	0.469	0.417	0.384	0.351	0.393	0.19	0.251	0.243	0.379
match 958	0.401	0.297	0.33	0.22	0.282	0.328	0.146	0.56	0.591	0.606	0.56	0.592	0.59	0.352	0.39	0.392	0.36	0.382	0.414	0.596	0.536	0.457	0.579	0.537	0.457	0.537	0.541	0.581	0.254	0.35	0.195	0.299
match 959	0.308	0.274	0.266	0.145	0.216	0.256	0.045	0.436	0.433	0.385	0.438	0.429	0.385	0.295	0.346	0.351	0.328	0.348	0.362	0.512	0.403	0.391	0.483	0.407	0.391	0.435	0.39	0.409	0.324	0.296	0.204	0.238
match 960	0.558	0.339	0.475	0.133	0.359	0.458	0.114	0.732	0.732	0.7	0.734	0.732	0.701	0.5	0.595	0.629	0.569	0.63	0.661	0.754	0.677	0.636	0.719	0.678	0.636	0.751	0.74	0.753	0.391	0.528	0.196	0.415
match 961	0.437	0.291	0.392	0.103	0.31	0.395	-0.023	0.512	0.526	0.511	0.514	0.525	0.514	0.381	0.431	0.445	0.433	0.451	0.455	0.662	0.551	0.508	0.64	0.555	0.508	0.505	0.497	0.528	0.351	0.437	0.225	0.371
match 962	0.331	0.125	0.317	-0.072	0.281	0.306	-0.081	0.509	0.522	0.522	0.509	0.518	0.519	0.268	0.334	0.363	0.352	0.39	0.413	0.535	0.427	0.415	0.505	0.43	0.415	0.5	0.468	0.512	0.2	0.331	0.204	0.41
match 963	0.399	0.088	0.321	-0.084	0.274	0.334	-0.149	0.418	0.434	0.416	0.42	0.446	0.427	0.268	0.33	0.336	0.354	0.366	0.355	0.601	0.535	0.528	0.594	0.539	0.528	0.403	0.379	0.419	0.149	0.341	0.202	0.513
match 964	0.409	0.323	0.335	0.166	0.273	0.345	0.117	0.601	0.614	0.599	0.601	0.613	0.574	0.371	0.43	0.46	0.406	0.466	0.493	0.607	0.52	0.467	0.565	0.52	0.467	0.594	0.553	0.595	0.289	0.366	0.198	0.284
match 965	0.377	0.187	0.248	0.065	0.165	0.255	0.03	0.512	0.531	0.52	0.512	0.531	0.513	0.268	0.359	0.396	0.33	0.385	0.404	0.604	0.544	0.503	0.587	0.544	0.503	0.513	0.482	0.517	0.161	0.276	0.227	0.417
match 966	0.39	0.099	0.37	-0.039	0.301	0.373	-0.089	0.482	0.482	0.454	0.482	0.482	0.444	0.298	0.368	0.394	0.384	0.422	0.435	0.569	0.523	0.481	0.556	0.526	0.481	0.5	0.455	0.465	0.213	0.373	0.179	0.47
match 967	0.476	0.237	0.423	0.019	0.35	0.429	-0.015	0.569	0.588	0.582	0.569	0.591	0.568	0.41	0.472	0.473	0.467	0.479	0.481	0.747	0.647	0.604	0.713	0.648	0.604	0.554	0.547	0.568	0.333	0.44	0.271	0.51
match 968	0.348	0.267	0.182	0.183	0.111	0.191	0.135	0.545	0.577	0.586	0.545	0.566	0.558	0.246	0.317	0.36	0.267	0.347	0.395	0.514	0.467	0.433	0.501	0.471	0.433	0.518	0.507	0.574	0.084	0.218	0.166	0.247
match 969	0.465	0.229	0.323	0.009	0.247	0.326	0.085	0.621	0.649	0.656	0.621	0.648	0.65	0.374	0.455	0.484	0.426	0.475	0.503	0.655	0.599	0.558	0.622	0.595	0.558	0.61	0.602	0.661	0.447	0.391	0.19	0.426
match 970	0.547	0.303	0.471	0.108	0.373	0.469	0.021	0.739	0.745	0.719	0.741	0.746	0.722	0.495	0.59	0.635	0.565	0.628	0.632	0.774	0.666	0.65	0.744	0.666	0.65	0.695	0.691	0.719	0.376	0.512	0.227	0.471
match 971	0.499	0.358	0.449	0.192	0.376	0.439	0.077	0.631	0.654	0.667	0.631	0.653	0.664	0.452	0.511	0.531	0.487	0.531	0.545	0.777	0.682	0.605	0.753	0.687	0.605	0.628	0.625	0.664	0.293	0.45	0.278	0.419
match 972	0.393	0.154	0.398	-0.034	0.355	0.386	-0.094	0.551	0.545	0.509	0.553	0.552	0.545	0.348	0.423	0.456	0.438	0.484	0.501	0.701	0.599	0.536	0.669	0.6	0.536	0.549	0.515	0.551	0.31	0.387	0.308	0.547
match 973	0.298	0.07	0.201	-0.129	0.123	0.203	-0.116	0.378	0.382	0.362	0.38	0.382	0.36	0.167	0.256	0.282	0.268	0.302	0.311	0.409	0.352	0.335	0.379	0.35	0.335	0.383	0.361	0.404	0.184	0.238	0.111	0.339
match 974	0.291	0.259	0.235	0.124	0.185	0.221	0.096	0.514	0.541	0.543	0.514	0.535	0.533	0.274	0.337	0.359	0.314	0.364	0.379	0.585	0.459	0.41	0.557	0.464	0.41	0.461	0.453	0.508	0.198	0.273	0.294	0.326
match 975	0.513	0.352	0.51	0.19	0.452	0.499	0.107	0.683	0.698	0.676	0.683	0.695	0.695	0.515	0.581	0.601	0.566	0.603	0.607	0.745	0.627	0.613	0.72	0.632	0.613	0.69	0.669	0.721	0.456	0.545	0.232	0.393
match 976	0.3	0.159	0.259	0.065	0.218	0.271	0	0.439	0.462	0.455	0.441	0.469	0.468	0.253	0.314	0.337	0.309	0.352	0.372	0.589	0.533	0.476	0.543	0.528	0.476	0.485	0.444	0.499	0.145	0.253	0.289	0.43
match 977	0.391	0.22	0.297	0.08	0.24	0.296	0.051	0.535	0.541	0.528	0.538	0.542	0.533	0.308	0.388	0.414	0.369	0.412	0.434	0.601	0.541	0.476	0.556	0.535	0.476	0.538	0.536	0.565	0.272	0.319	0.21	0.381
match 978	0.511	0.165	0.45	-0.026	0.366	0.45	-0.053	0.585	0.592	0.577	0.587	0.603	0.597	0.412	0.496	0.525	0.506	0.535	0.545	0.789	0.701	0.627	0.763	0.702	0.627	0.58	0.541	0.58	0.334	0.465	0.278	0.624
match 979	0.355	-0.014	0.235	-0.156	0.139	0.23	-0.119	0.455	0.465	0.451	0.457	0.471	0.459	0.194	0.296	0.343	0.307	0.366	0.386	0.559	0.501	0.457	0.529	0.501	0.457	0.45	0.435	0.475	0.106	0.26	0.204	0.573
match 980	0.34	0.231	0.316	0.096	0.249	0.3	0.1	0.485	0.516	0.527	0.485	0.51	0.502	0.291	0.354	0.386	0.354	0.401	0.417	0.548	0.458	0.421	0.534	0.467	0.421	0.479	0.454	0.506	0.272	0.343	0.208	0.317
match 981	0.409	0.323	0.32	0.161	0.244	0.318	0.212	0.585	0.601	0.594	0.585	0.589	0.564	0.384	0.445	0.482	0.412	0.469	0.485	0.577	0.493	0.455	0.531	0.489	0.455	0.599	0.568	0.606	0.248	0.392	0.168	0.254
match 982	0.316	0.249	0.276	0.077	0.19	0.284	0.03	0.455	0.456	0.423	0.455	0.449	0.413	0.319	0.37	0.371	0.356	0.367	0.369	0.608	0.471	0.43	0.561	0.466	0.43	0.448	0.416	0.421	0.392	0.344	0.292	0.359
match 983	0.316	0.205	0.301	0.087	0.257	0.297	0.061	0.46	0.447	0.416	0.46	0.446	0.425	0.326	0.368	0.382	0.35	0.369	0.388	0.498	0.41	0.399	0.464	0.41	0.399	0.47	0.431	0.445	0.38	0.334	0.182	0.293
match 984	0.437	0.389	0.322	0.292	0.229	0.309	0.229	0.591	0.611	0.607	0.593	0.612	0.61	0.406	0.474	0.511	0.423	0.49	0.521	0.691	0.576	0.537	0.646	0.572	0.537	0.588	0.563	0.626	0.305	0.385	0.254	0.302
match 985	0.31	0.338	0.304	0.236	0.273	0.297	0.138	0.503	0.513	0.497	0.503	0.512	0.499	0.312	0.346	0.366	0.327	0.368	0.404	0.557	0.494	0.414	0.538	0.494	0.414	0.489	0.47	0.52	0.149	0.3	0.247	0.219
match 986	0.413	0.26	0.344	0.097	0.272	0.335	0.083	0.56	0.583	0.579	0.562	0.581	0.56	0.37	0.432	0.449	0.417	0.449	0.465	0.598	0.529	0.514	0.585	0.536	0.514	0.533	0.539	0.563	0.221	0.366	0.185	0.338
match 987	0.061	0.154	0.046	0.144	0.03	0.063	-0.003	0.255	0.284	0.303	0.255	0.274	0.28	0.059	0.104	0.121	0.072	0.11	0.139	0.36	0.248	0.165	0.323	0.246	0.165	0.251	0.21	0.267	0.028	0.035	0.299	0.206
match 988	0.418	0.259	0.353	0.097	0.294	0.35	0.054	0.531	0.53	0.5	0.533	0.531	0.505	0.372	0.43	0.452	0.414	0.446	0.457	0.56	0.502	0.513	0.54	0.507	0.513	0.528	0.482	0.501	0.315	0.407	0.142	0.301
match 989	0.503	0.34	0.454	0.199	0.368	0.454	0.107	0.636	0.634	0.608	0.636	0.628	0.584	0.439	0.499	0.512	0.486	0.519	0.527	0.704	0.654	0.639	0.696	0.665	0.639	0.639	0.611	0.637	0.309	0.472	0.201	0.364
match 990	0.366	0.071	0.287	-0.008	0.234	0.305	-0.065	0.509	0.534	0.529	0.512	0.545	0.525	0.269	0.371	0.423	0.354	0.431	0.469	0.596	0.552	0.494	0.553	0.552	0.494	0.547	0.499	0.578	0.179	0.3	0.23	0.525
match 991	0.491	0.493	0.458	0.365	0.391	0.463	0.164	0.646	0.665	0.648	0.646	0.659	0.632	0.5	0.545	0.562	0.504	0.539	0.543	0.74	0.638	0.594	0.716	0.634	0.594	0.625	0.594	0.639	0.42	0.511	0.249	0.247
match 992	0.383	0.231	0.361	0.107	0.302	0.356	0.034	0.522	0.527	0.503	0.522	0.522	0.496	0.337	0.4	0.413	0.39	0.422	0.438	0.606	0.55	0.504	0.595	0.559	0.504	0.509	0.465	0.475	0.268	0.367	0.223	0.375
match 993	0.384	0.358	0.252	0.248	0.176	0.235	0.258	0.495	0.523	0.523	0.495	0.512	0.508	0.333	0.39	0.431	0.339	0.407	0.431	0.645	0.549	0.489	0.61	0.549	0.489	0.498	0.472	0.534	0.308	0.303	0.261	0.287
match 994	0.373	0.314	0.288	0.196	0.203	0.279	0.259	0.601	0.617	0.601	0.601	0.608	0.578	0.371	0.45	0.485	0.408	0.478	0.518	0.531	0.446	0.425	0.504	0.45	0.425	0.634	0.574	0.613	0.306	0.356	0.158	0.217
match 995	0.306	0.21	0.333	0.129	0.334	0.322	0.041	0.463	0.507	0.544	0.466	0.518	0.575	0.304	0.324	0.346	0.325	0.353	0.371	0.548	0.446	0.399	0.515	0.445	0.399	0.461	0.449	0.526	0.19	0.295	0.242	0.338
match 996	0.438	0.319	0.384	0.159	0.342	0.378	0.166	0.581	0.603	0.592	0.581	0.604	0.578	0.438	0.49	0.5	0.46	0.49	0.499	0.698	0.614	0.555	0.657	0.61	0.555	0.561	0.544	0.575	0.4	0.413	0.26	0.379
match 997	0.473	0.251	0.295	0.093	0.224	0.294	0.095	0.56	0.575	0.57	0.56	0.572	0.554	0.321	0.386	0.404	0.363	0.393	0.424	0.592	0.589	0.554	0.572	0.588	0.554	0.54	0.555	0.567	0.297	0.348	0.119	0.341
match 998	0.464	0.189	0.415	0	0.334	0.422	-0.046	0.518	0.525	0.504	0.518	0.524	0.5	0.388	0.455	0.477	0.476	0.494	0.496	0.727	0.629	0.619	0.713	0.634	0.619	0.521	0.51	0.536	0.321	0.457	0.263	0.538
match 999	0.278	0.225	0.288	0.073	0.251	0.278	0.059	0.478	0.491	0.481	0.478	0.48	0.465	0.289	0.337	0.37	0.321	0.368	0.385	0.487	0.392	0.369	0.451	0.392	0.369	0.472	0.45	0.475	0.334	0.329	0.209	0.262
match 1000	0.416	0.048	0.311	-0.086	0.24	0.306	-0.092	0.486	0.472	0.433	0.488	0.481	0.462	0.256	0.345	0.376	0.373	0.418	0.434	0.675	0.567	0.552	0.654	0.572	0.552	0.498	0.484	0.491	0.156	0.326	0.259	0.627
	peak	mean	pmean_p0.05	median	pmedian_p0.05	pclu_p0.05	ext_p0.05	sph_r6	sph_r7.5	sph_r10	psph_p0.05_r6	psph_p0.05_r7.5	psph_p0.05_r10	pctl_q75	pctl_q90	pctl_q95	ppctl_p0.05_q75	ppctl_p0.05_q90	ppctl_p0.05_q95	pkcorr_corr0.7	pkcorr_corr0.8	pkcorr_corr0.9	ppkcorr_p0.05_corr0.7	ppkcorr_p0.05_corr0.8	ppkcorr_p0.05_corr0.9	topvox_n10	topvox_n20	topvox_n50	eigen	peigen_p0.05
mean	0.404011	0.240018	0.342401	0.093015	0.279992	0.338547	0.052711	0.546604	0.559612	0.544707	0.547711	0.560275	0.54634	0.351559	0.416878	0.442585	0.402576	0.444345	0.462784	0.611536	0.530661	0.501112	0.585804	0.532608	0.501112	0.54517	0.519701	0.559014	0.290237	0.371414	0.012	0.048

## Sheet: cohensd_task
	peak	mean	pmean_p0.05	median	pmedian_p0.05	pclu_p0.05	ext_p0.05	sph_r6	sph_r7.5	sph_r10	psph_p0.05_r6	psph_p0.05_r7.5	psph_p0.05_r10	pctl_q75	pctl_q90	pctl_q95	ppctl_p0.05_q75	ppctl_p0.05_q90	ppctl_p0.05_q95	pkcorr_corr0.7	pkcorr_corr0.8	pkcorr_corr0.9	ppkcorr_p0.05_corr0.7	ppkcorr_p0.05_corr0.8	ppkcorr_p0.05_corr0.9	topvox_n10	topvox_n20	topvox_n50	eigen	peigen_p0.05
match 1	0.348	0.326	0.343	0.232	0.253	0.321	0.144	0.497	0.5	0.491	0.497	0.493	0.5	0.361	0.413	0.425	0.393	0.433	0.446	0.552	0.458	0.406	0.549	0.46	0.406	0.513	0.506	0.513	0.394	0.39
match 2	0.532	0.295	0.472	0.201	0.363	0.449	0.058	0.578	0.571	0.568	0.58	0.577	0.584	0.493	0.56	0.568	0.544	0.576	0.579	0.649	0.576	0.567	0.644	0.576	0.567	0.584	0.577	0.57	0.439	0.515
match 3	0.391	0.267	0.291	0.19	0.187	0.294	0.039	0.453	0.469	0.494	0.455	0.472	0.513	0.346	0.421	0.451	0.395	0.455	0.477	0.667	0.55	0.491	0.66	0.553	0.491	0.503	0.504	0.565	0.342	0.353
match 4	0.725	0.414	0.616	0.269	0.492	0.635	0.075	0.768	0.792	0.805	0.768	0.785	0.799	0.639	0.705	0.726	0.688	0.722	0.731	0.844	0.769	0.746	0.832	0.767	0.746	0.769	0.79	0.84	0.574	0.684
match 5	0.389	0.285	0.232	0.213	0.151	0.208	0.232	0.513	0.525	0.535	0.513	0.517	0.532	0.299	0.362	0.403	0.316	0.395	0.431	0.611	0.53	0.482	0.598	0.531	0.482	0.505	0.504	0.534	0.307	0.286
match 6	0.398	0.214	0.277	0.134	0.187	0.279	0.035	0.508	0.507	0.509	0.509	0.503	0.522	0.326	0.426	0.467	0.385	0.473	0.485	0.589	0.503	0.464	0.571	0.501	0.464	0.547	0.537	0.56	0.299	0.336
match 7	0.385	0.343	0.381	0.275	0.328	0.365	0.093	0.494	0.496	0.505	0.496	0.5	0.523	0.382	0.41	0.429	0.396	0.432	0.459	0.642	0.524	0.429	0.617	0.52	0.429	0.52	0.509	0.509	0.345	0.387
match 8	0.499	0.371	0.424	0.274	0.338	0.41	0.118	0.589	0.583	0.592	0.591	0.587	0.613	0.44	0.491	0.518	0.473	0.519	0.55	0.771	0.651	0.586	0.751	0.647	0.586	0.627	0.638	0.651	0.458	0.477
match 9	0.313	0.156	0.165	0.083	0.086	0.162	0.062	0.377	0.357	0.325	0.377	0.349	0.337	0.211	0.305	0.356	0.261	0.356	0.391	0.442	0.348	0.32	0.418	0.344	0.32	0.427	0.422	0.442	0.256	0.238
match 10	0.544	0.517	0.532	0.421	0.444	0.552	0.127	0.62	0.655	0.697	0.625	0.672	0.71	0.592	0.63	0.626	0.598	0.618	0.622	0.753	0.67	0.649	0.752	0.675	0.649	0.642	0.654	0.711	0.595	0.598
match 11	0.433	0.167	0.369	0.047	0.283	0.372	-0.114	0.475	0.474	0.49	0.48	0.49	0.513	0.346	0.412	0.432	0.416	0.448	0.457	0.684	0.57	0.509	0.685	0.572	0.509	0.49	0.487	0.496	0.285	0.404
match 12	0.366	0.255	0.307	0.187	0.229	0.322	-0.032	0.435	0.454	0.476	0.435	0.452	0.463	0.299	0.349	0.361	0.33	0.362	0.386	0.615	0.521	0.444	0.612	0.524	0.444	0.412	0.429	0.444	0.254	0.336
match 13	0.258	0.136	0.186	0.103	0.117	0.205	-0.053	0.341	0.346	0.347	0.341	0.341	0.34	0.17	0.241	0.265	0.217	0.284	0.295	0.474	0.371	0.318	0.453	0.367	0.318	0.356	0.352	0.346	0.161	0.201
match 14	0.366	0.188	0.336	0.116	0.286	0.342	-0.045	0.408	0.414	0.429	0.41	0.417	0.435	0.305	0.328	0.334	0.338	0.344	0.356	0.557	0.466	0.389	0.548	0.463	0.389	0.416	0.415	0.416	0.293	0.361
match 15	0.45	0.149	0.298	0.043	0.193	0.275	-0.016	0.507	0.528	0.528	0.507	0.522	0.543	0.294	0.381	0.418	0.365	0.43	0.457	0.589	0.524	0.508	0.589	0.527	0.508	0.536	0.527	0.55	0.336	0.356
match 16	0.347	0.16	0.331	0.117	0.293	0.333	-0.048	0.394	0.414	0.435	0.394	0.411	0.442	0.258	0.301	0.328	0.311	0.355	0.374	0.559	0.47	0.425	0.556	0.472	0.425	0.411	0.422	0.45	0.26	0.354
match 17	0.316	0.179	0.226	0.086	0.142	0.246	-0.07	0.357	0.35	0.341	0.357	0.346	0.335	0.249	0.313	0.335	0.295	0.336	0.346	0.589	0.471	0.391	0.565	0.466	0.391	0.358	0.357	0.384	0.286	0.298
match 18	0.316	0.284	0.222	0.212	0.141	0.215	0.155	0.446	0.476	0.495	0.448	0.476	0.507	0.292	0.377	0.422	0.317	0.404	0.445	0.623	0.513	0.451	0.607	0.514	0.451	0.471	0.487	0.543	0.306	0.288
match 19	0.381	0.17	0.258	0.098	0.192	0.271	-0.075	0.381	0.385	0.389	0.383	0.387	0.397	0.242	0.297	0.329	0.28	0.327	0.36	0.59	0.519	0.478	0.585	0.522	0.478	0.427	0.42	0.453	0.231	0.293
match 20	0.457	0.257	0.345	0.137	0.22	0.32	0.071	0.573	0.54	0.507	0.576	0.549	0.544	0.373	0.469	0.521	0.451	0.53	0.571	0.594	0.491	0.465	0.575	0.489	0.465	0.631	0.622	0.593	0.416	0.42
match 21	0.317	0.159	0.256	0.093	0.178	0.248	0.038	0.361	0.365	0.362	0.364	0.372	0.375	0.267	0.318	0.343	0.301	0.353	0.378	0.591	0.459	0.386	0.575	0.457	0.386	0.39	0.389	0.389	0.249	0.29
match 22	0.452	0.264	0.38	0.175	0.293	0.356	0.091	0.585	0.584	0.583	0.588	0.586	0.586	0.39	0.476	0.509	0.44	0.51	0.537	0.607	0.542	0.509	0.608	0.546	0.509	0.585	0.579	0.594	0.367	0.419
match 23	0.513	0.345	0.495	0.26	0.419	0.51	-0.013	0.566	0.579	0.579	0.571	0.591	0.614	0.462	0.532	0.554	0.522	0.555	0.568	0.734	0.616	0.586	0.741	0.621	0.586	0.585	0.619	0.656	0.458	0.54
match 24	0.405	0.314	0.419	0.232	0.329	0.399	0.035	0.513	0.502	0.492	0.515	0.511	0.524	0.401	0.463	0.472	0.446	0.487	0.498	0.636	0.554	0.512	0.637	0.556	0.512	0.528	0.519	0.508	0.368	0.427
match 25	0.467	0.339	0.438	0.289	0.385	0.426	0.072	0.521	0.53	0.553	0.526	0.541	0.569	0.446	0.482	0.504	0.467	0.498	0.511	0.637	0.552	0.535	0.64	0.556	0.535	0.541	0.562	0.596	0.438	0.476
match 26	0.272	0.032	0.195	-0.017	0.126	0.199	-0.105	0.376	0.386	0.396	0.376	0.381	0.395	0.163	0.232	0.266	0.232	0.282	0.323	0.493	0.401	0.325	0.501	0.405	0.325	0.364	0.376	0.373	0.111	0.218
match 27	0.549	0.377	0.463	0.269	0.346	0.46	0.214	0.693	0.724	0.745	0.696	0.738	0.762	0.525	0.59	0.616	0.553	0.607	0.628	0.738	0.653	0.605	0.725	0.651	0.605	0.709	0.739	0.777	0.514	0.554
match 28	0.433	0.197	0.399	0.127	0.34	0.42	-0.058	0.478	0.479	0.462	0.484	0.493	0.5	0.343	0.424	0.466	0.423	0.485	0.512	0.638	0.524	0.513	0.625	0.522	0.513	0.525	0.558	0.557	0.326	0.428
match 29	0.444	0.334	0.348	0.226	0.251	0.327	0.132	0.495	0.482	0.476	0.5	0.494	0.515	0.382	0.453	0.478	0.423	0.479	0.499	0.706	0.598	0.515	0.681	0.594	0.515	0.535	0.513	0.512	0.415	0.408
match 30	0.357	0.169	0.224	0.059	0.105	0.205	-0.009	0.472	0.475	0.487	0.474	0.476	0.494	0.26	0.36	0.407	0.329	0.403	0.434	0.435	0.367	0.357	0.43	0.37	0.357	0.521	0.503	0.531	0.338	0.297
match 31	0.354	0.217	0.297	0.138	0.225	0.279	0.029	0.46	0.466	0.469	0.46	0.463	0.459	0.307	0.369	0.393	0.356	0.401	0.426	0.538	0.438	0.401	0.534	0.44	0.401	0.489	0.486	0.5	0.35	0.352
match 32	0.604	0.274	0.513	0.126	0.398	0.489	-0.034	0.711	0.715	0.72	0.714	0.721	0.742	0.504	0.574	0.589	0.569	0.607	0.621	0.857	0.757	0.715	0.847	0.756	0.715	0.694	0.696	0.689	0.455	0.57
match 33	0.452	0.23	0.384	0.131	0.286	0.402	-0.071	0.569	0.555	0.542	0.569	0.553	0.544	0.371	0.444	0.476	0.449	0.489	0.527	0.575	0.489	0.471	0.574	0.49	0.471	0.614	0.573	0.56	0.348	0.444
match 34	0.276	0.134	0.222	0.09	0.127	0.24	-0.096	0.364	0.368	0.377	0.366	0.375	0.388	0.224	0.286	0.304	0.26	0.302	0.315	0.496	0.397	0.341	0.477	0.394	0.341	0.359	0.359	0.359	0.16	0.245
match 35	0.534	0.402	0.462	0.27	0.356	0.455	0.104	0.586	0.574	0.568	0.591	0.592	0.615	0.53	0.598	0.614	0.574	0.613	0.619	0.702	0.584	0.547	0.694	0.586	0.547	0.672	0.647	0.702	0.549	0.538
match 36	0.359	0.29	0.202	0.203	0.084	0.179	0.261	0.52	0.515	0.523	0.519	0.505	0.507	0.309	0.385	0.416	0.338	0.41	0.44	0.525	0.44	0.416	0.514	0.442	0.416	0.541	0.545	0.557	0.345	0.284
match 37	0.352	0.23	0.309	0.162	0.241	0.325	-0.029	0.419	0.438	0.456	0.421	0.435	0.444	0.308	0.364	0.38	0.343	0.385	0.396	0.527	0.445	0.422	0.528	0.447	0.422	0.426	0.441	0.468	0.262	0.347
match 38	0.499	0.305	0.377	0.17	0.246	0.371	0.05	0.584	0.573	0.555	0.584	0.569	0.559	0.409	0.491	0.518	0.468	0.528	0.554	0.746	0.643	0.578	0.743	0.645	0.578	0.586	0.582	0.566	0.441	0.462
match 39	0.517	0.394	0.4	0.303	0.314	0.419	0.074	0.562	0.556	0.56	0.562	0.553	0.548	0.424	0.477	0.488	0.447	0.486	0.502	0.604	0.548	0.531	0.608	0.55	0.531	0.548	0.543	0.551	0.425	0.454
match 40	0.35	0.423	0.308	0.351	0.225	0.286	0.285	0.491	0.524	0.581	0.496	0.54	0.603	0.418	0.471	0.476	0.398	0.456	0.464	0.63	0.525	0.436	0.601	0.52	0.436	0.525	0.541	0.614	0.463	0.376
match 41	0.416	0.2	0.308	0.112	0.214	0.311	-0.036	0.467	0.477	0.492	0.469	0.486	0.506	0.32	0.386	0.408	0.373	0.416	0.426	0.563	0.494	0.457	0.551	0.491	0.457	0.474	0.49	0.48	0.304	0.37
match 42	0.324	0.235	0.292	0.126	0.206	0.287	0.058	0.391	0.403	0.409	0.391	0.401	0.423	0.335	0.396	0.408	0.375	0.415	0.419	0.617	0.495	0.412	0.598	0.492	0.412	0.411	0.403	0.448	0.387	0.368
match 43	0.298	0.266	0.275	0.218	0.225	0.29	0.033	0.371	0.354	0.342	0.374	0.358	0.353	0.277	0.327	0.345	0.311	0.356	0.37	0.54	0.412	0.362	0.529	0.41	0.362	0.395	0.417	0.417	0.262	0.302
match 44	0.376	0.129	0.289	0.043	0.202	0.29	-0.045	0.524	0.537	0.546	0.526	0.542	0.565	0.322	0.408	0.447	0.379	0.444	0.483	0.616	0.525	0.456	0.595	0.522	0.456	0.526	0.544	0.588	0.323	0.34
match 45	0.582	0.459	0.483	0.323	0.364	0.497	0.187	0.7	0.705	0.71	0.7	0.7	0.696	0.559	0.619	0.638	0.571	0.61	0.636	0.598	0.572	0.587	0.598	0.574	0.587	0.692	0.693	0.706	0.528	0.558
match 46	0.525	0.352	0.435	0.289	0.353	0.43	0.111	0.593	0.612	0.639	0.595	0.612	0.655	0.451	0.507	0.532	0.487	0.536	0.569	0.784	0.675	0.624	0.776	0.677	0.624	0.609	0.642	0.691	0.421	0.483
[truncated: 956 more rows]

## Sheet: pvalues_10mm
match 1	0.059	0.002	0.014	0.003	0.011	0.014	0.036	0.069	0.044	0.021	0.071	0.05	0.024	0.021	0.042	0.052	0.046	0.054	0.077	0.015	0.022	0.024	0.017	0.023	0.024	0.045	0.054	0.013	0.007	0.025
[truncated: 1,001 more rows]

[truncated: 2 more sheets: pvalues_rDLPFC, pvalues_task]
