# Supplementary material for: Seeking Optimal Region-Of-Interest (ROI) Single-Value Summary Measures for fMRI Studies in Imaging Genetics
Source: PLoS One. 2016 Mar 14;11(3):e0151391. doi: 10.1371/journal.pone.0151391 (PMC4790904; doi:10.1371/journal.pone.0151391)
Supplement: S1 Data — The statistics include: N, mean, standard deviation, P values, effect size, and power. (ZIP) [file pone.0151391.s010.zip › dset1a_stats.xlsx]

## Sheet: 10mm_ROI
roi measure	n_nc	avg_nc	std_nc	n_pts	avg_pts	std_pts	P_PT>NC	cohen's d	power
peak	50	1.47	0.5884	50	1.708	0.5746	0.0434	0.413413	0.8006
mean	50	0.5366	0.2652	50	0.6714	0.2821	0.0156	0.497364	0.941
mean p<0.05	49	0.7027	0.2041	50	0.7932	0.2422	0.0472	0.407875	0.8672
median	50	0.4962	0.2688	50	0.6342	0.2793	0.0135	0.508577	0.945
median p<0.05	49	0.6522	0.1868	50	0.7432	0.2328	0.0348	0.4351	0.9217
cluster p<0.05	49	0.7029	0.2042	50	0.7934	0.2421	0.0473	0.407893	0.8669
ext p<0.05	49	133.1	40.04	50	142.7	27.24	0.1655	0.283759	0.3831
sph r=6mm	50	1.076	0.4364	50	1.241	0.4208	0.0575	0.388818	0.7456
sph r=7.5mm	50	0.9316	0.3678	50	1.081	0.369	0.0453	0.409654	0.8039
sph r=10mm	50	0.7872	0.311	50	0.922	0.3254	0.0367	0.427824	0.8518
sph p<0.05, r=6	49	1.099	0.4119	50	1.241	0.4204	0.0937	0.344669	0.6663
sph p<0.05, r=7.5	49	0.9602	0.3372	50	1.084	0.3654	0.0821	0.355587	0.7207
sph p<0.05, r=10	49	0.8404	0.2692	50	0.951	0.3096	0.0611	0.384877	0.8127
pctl q=.75	50	0.9958	0.3864	50	1.18	0.3919	0.0197	0.478133	0.9105
pctl q=.90	50	1.149	0.4531	50	1.343	0.4481	0.034	0.434901	0.8432
pctl q=.95	50	1.225	0.4812	50	1.415	0.4713	0.0491	0.402979	0.7814
pctl p<0.05, q=.75	49	1.082	0.373	50	1.228	0.3834	0.0579	0.389907	0.7743
pctl p<0.05, q=.9	49	1.214	0.4347	50	1.381	0.448	0.0627	0.382163	0.759
pctl p<0.05, q=.95	49	1.286	0.4595	50	1.438	0.4673	0.1058	0.331334	0.6305
pkcorr, corr=.7	50	0.8596	0.3069	50	1.005	0.2729	0.014	0.505775	0.9072
pkcorr, corr=.8	50	0.9814	0.3638	50	1.132	0.3104	0.0279	0.449878	0.8184
pkcorr, corr=.9	50	1.145	0.4242	50	1.333	0.3854	0.0224	0.468604	0.8669
pkcor p<0.05, corr=.7	49	0.889	0.2685	50	1.008	0.269	0.0294	0.447328	0.8669
pkcorr p<0.05, corr=.8	49	1.006	0.3349	50	1.133	0.3101	0.0529	0.397701	0.7481
pkcorr p<0.05, corr=.9	49	1.166	0.4002	50	1.333	0.3854	0.0376	0.429521	0.8244
top 10 voxels	50	1.186	0.4746	50	1.38	0.4682	0.0429	0.415709	0.8088
top 20 voxels	50	1.111	0.4505	50	1.292	0.4416	0.0456	0.409883	0.7953
top 50 voxels	50	0.9314	0.3781	50	1.121	0.3913	0.0153	0.497782	0.9352
eigen	50	0.6694	0.3374	50	0.8418	0.3301	0.0113	0.521767	0.9431
eigen p<0.05	49	0.8045	0.2519	50	0.9166	0.2957	0.0452	0.411968	0.8696

## Sheet: anat_ROI
roi measure	n_nc	avg_nc	std_nc	n_pts	avg_pts	std_pts	P_PT>NC	cohen's d	power
peak	50	1.787	0.5747	50	1.993	0.5625	0.0729	0.36595	0.7001
mean	50	0.2732	0.1101	50	0.3064	0.144	0.1984	0.261649	0.5519
mean p<0.05	50	0.6236	0.1497	50	0.6652	0.1367	0.15	0.29315	0.4867
median	50	0.227	0.1069	50	0.2452	0.1427	0.4722	0.145822	0.2187
median p<0.05	50	0.5542	0.1342	50	0.5834	0.1203	0.2548	0.231454	0.3261
cluster p<0.05	50	0.6292	0.1522	50	0.6676	0.1359	0.1864	0.268851	0.4166
ext p<0.05	50	1006	286.6	50	1059	234.2	0.3096	0.204567	0.2495
sph r=6mm	50	1.177	0.4009	50	1.416	0.4053	0.0038	0.598916	0.9851
sph r=7.5mm	50	1.029	0.3384	50	1.23	0.3473	0.0041	0.592164	0.9845
sph r=10mm	50	0.871	0.2785	50	1.029	0.3031	0.0079	0.548355	0.9757
sph p<0.05, r=6	50	1.177	0.4009	50	1.416	0.4053	0.0038	0.598916	0.9851
sph p<0.05, r=7.5	50	1.034	0.3358	50	1.234	0.3464	0.0041	0.59222	0.9849
sph p<0.05, r=10	50	0.902	0.265	50	1.06	0.2937	0.0059	0.570589	0.9851
pctl q=.75	50	0.8486	0.2357	50	0.9348	0.2462	0.0768	0.361297	0.7174
pctl q=.90	50	1.062	0.2959	50	1.192	0.2987	0.0314	0.441703	0.8611
pctl q=.95	50	1.181	0.3325	50	1.34	0.3442	0.0202	0.474628	0.9122
pctl p<0.05, q=.75	50	1.022	0.2732	50	1.125	0.2499	0.0534	0.39741	0.7432
pctl p<0.05, q=.9	50	1.184	0.3291	50	1.333	0.3191	0.0237	0.464347	0.8806
pctl p<0.05, q=.95	50	1.27	0.3696	50	1.452	0.3707	0.0156	0.496684	0.9269
pkcorr, corr=.7	50	0.9258	0.2522	50	1.077	0.2485	0.0032	0.610069	0.9859
pkcorr, corr=.8	50	1.114	0.3231	50	1.279	0.3132	0.0107	0.523825	0.9429
pkcorr, corr=.9	50	1.343	0.3921	50	1.537	0.3846	0.0143	0.504598	0.9291
pkcor p<0.05, corr=.7	50	0.9442	0.2342	50	1.078	0.2474	0.0066	0.561078	0.9772
pkcorr p<0.05, corr=.8	50	1.116	0.3204	50	1.279	0.3132	0.0114	0.51971	0.9413
pkcorr p<0.05, corr=.9	50	1.343	0.3921	50	1.537	0.3846	0.0143	0.504598	0.9291
top 10 voxels	50	1.337	0.4467	50	1.617	0.4842	0.0033	0.607183	0.9914
top 20 voxels	50	1.259	0.4257	50	1.515	0.4566	0.0046	0.585834	0.9864
top 50 voxels	50	1.129	0.3565	50	1.362	0.4053	0.0029	0.616656	0.9949
eigen	50	0.5678	0.265	50	0.666	0.2521	0.0606	0.383547	0.7286
eigen p<0.05	50	0.7656	0.1928	50	0.8318	0.1956	0.0915	0.344338	0.6628

## Sheet: task_ROI
roi measure	n_nc	avg_nc	std_nc	n_pts	avg_pts	std_pts	P_PT>NC	cohen's d	power
peak	50	1.746	0.5555	50	1.965	0.5504	0.0507	0.400074	0.7802
mean	50	0.4048	0.1416	50	0.4502	0.1771	0.16	0.286031	0.6036
mean p<0.05	50	0.6328	0.1541	50	0.678	0.1464	0.1358	0.303786	0.5293
median	50	0.3662	0.1346	50	0.3982	0.1669	0.2938	0.213207	0.3777
median p<0.05	50	0.572	0.1386	50	0.6018	0.1323	0.2742	0.222181	0.3197
cluster p<0.05	50	0.6372	0.1582	50	0.6816	0.1448	0.1464	0.295756	0.4943
ext p<0.05	50	779.6	211.1	50	810.4	177.1	0.4324	0.159681	0.1729
sph r=6mm	50	1.181	0.3798	50	1.387	0.4213	0.012	0.518819	0.964
sph r=7.5mm	50	1.033	0.3183	50	1.201	0.3661	0.0164	0.49472	0.9553
sph r=10mm	50	0.8766	0.2609	50	1.012	0.3125	0.0211	0.475145	0.9492
sph p<0.05, r=6	50	1.181	0.3798	50	1.388	0.4203	0.0115	0.52202	0.9654
sph p<0.05, r=7.5	50	1.037	0.3163	50	1.206	0.3621	0.0145	0.502146	0.9593
sph p<0.05, r=10	50	0.9002	0.2537	50	1.04	0.3018	0.0137	0.506545	0.9685
pctl q=.75	50	0.923	0.2604	50	1.023	0.266	0.0609	0.383775	0.7586
pctl q=.90	50	1.11	0.3124	50	1.258	0.3238	0.0224	0.469911	0.9072
pctl q=.95	50	1.215	0.3464	50	1.394	0.368	0.0136	0.505976	0.9475
pctl p<0.05, q=.75	50	1.028	0.2759	50	1.137	0.2585	0.0434	0.411857	0.7819
pctl p<0.05, q=.9	50	1.183	0.3263	50	1.342	0.3269	0.0166	0.491776	0.9218
pctl p<0.05, q=.95	50	1.266	0.3591	50	1.458	0.3801	0.0109	0.524543	0.9596
pkcorr, corr=.7	50	0.916	0.2401	50	1.06	0.2415	0.0034	0.604075	0.986
pkcorr, corr=.8	50	1.1	0.3123	50	1.249	0.2944	0.0159	0.495953	0.911
pkcorr, corr=.9	50	1.33	0.3841	50	1.505	0.3632	0.0208	0.472923	0.8845
pkcor p<0.05, corr=.7	50	0.9272	0.228	50	1.062	0.2395	0.005	0.582363	0.9837
pkcorr p<0.05, corr=.8	50	1.103	0.3086	50	1.249	0.2944	0.0169	0.489026	0.9064
pkcorr p<0.05, corr=.9	50	1.33	0.3841	50	1.505	0.3632	0.0208	0.472923	0.8845
top 10 voxels	50	1.326	0.415	50	1.584	0.4809	0.0051	0.580237	0.9906
top 20 voxels	50	1.234	0.3816	50	1.473	0.4462	0.0049	0.581529	0.9914
top 50 voxels	50	1.103	0.3315	50	1.311	0.3904	0.0051	0.58018	0.9915
eigen	50	0.626	0.2327	50	0.7248	0.2345	0.037	0.427236	0.8372
eigen p<0.05	50	0.7586	0.1951	50	0.8346	0.2022	0.0587	0.386405	0.7704
