# Supplementary material for: Seeking Optimal Region-Of-Interest (ROI) Single-Value Summary Measures for fMRI Studies in Imaging Genetics
Source: PLoS One. 2016 Mar 14;11(3):e0151391. doi: 10.1371/journal.pone.0151391 (PMC4790904; doi:10.1371/journal.pone.0151391)
Supplement: S1 Data — The statistics include: N, mean, standard deviation, P values, effect size, and power. (ZIP) [file pone.0151391.s010.zip › dset1b_stats.xlsx]

## Sheet: 10mm_ROI
roi measure	n_nc	avg_nc	std_nc	n_pts	avg_pts	std_pts	P_PT>NC	cohen's d	power
peak	50	1.404	0.4132	50	1.696	0.757	0.0186	0.483684	0.9983
mean	50	0.5744	0.2516	50	0.6824	0.3048	0.0562	0.390371	0.845
mean p<0.05	50	0.684	0.1896	50	0.796	0.2688	0.0179	0.486411	0.9836
median	50	0.5472	0.2543	50	0.6402	0.2984	0.0967	0.338869	0.7174
median p<0.05	50	0.6468	0.2009	50	0.7494	0.2525	0.0268	0.454243	0.9429
cluster p<0.05	50	0.6854	0.1884	50	0.796	0.2688	0.0191	0.481341	0.9825
ext p<0.05	50	137.8	45.07	50	144.5	33.7	0.4047	0.17008	0.1778
sph r=6mm	50	1.006	0.3123	50	1.224	0.5269	0.0136	0.508456	0.998
sph r=7.5mm	50	0.894	0.2939	50	1.076	0.4501	0.0184	0.48367	0.9901
sph r=10mm	50	0.778	0.2723	50	0.929	0.3785	0.0242	0.462636	0.9702
sph p<0.05, r=6	50	1.011	0.3048	50	1.228	0.5208	0.0125	0.513724	0.9985
sph p<0.05, r=7.5	50	0.9084	0.2742	50	1.085	0.437	0.0173	0.489019	0.9938
sph p<0.05, r=10	50	0.815	0.2397	50	0.9552	0.3522	0.022	0.470122	0.9819
pctl q=.75	50	0.99	0.3318	50	1.161	0.462	0.0358	0.429474	0.9465
pctl q=.90	50	1.108	0.3449	50	1.328	0.5664	0.0209	0.47393	0.9931
pctl q=.95	50	1.165	0.3466	50	1.406	0.6025	0.0159	0.495317	0.9979
pctl p<0.05, q=.75	50	1.04	0.2949	50	1.215	0.4639	0.0266	0.454794	0.9843
pctl p<0.05, q=.9	50	1.141	0.3229	50	1.363	0.5701	0.0185	0.484045	0.9975
pctl p<0.05, q=.95	50	1.188	0.3376	50	1.424	0.612	0.0186	0.482363	0.998
pkcorr, corr=.7	50	0.8552	0.2279	50	0.9958	0.3537	0.0201	0.477363	0.9897
pkcorr, corr=.8	50	0.9584	0.2478	50	1.135	0.435	0.0143	0.503937	0.9986
pkcorr, corr=.9	50	1.107	0.2836	50	1.332	0.5408	0.0107	0.526371	0.9998
pkcor p<0.05, corr=.7	50	0.866	0.2102	50	1.006	0.336	0.0143	0.504626	0.996
pkcorr p<0.05, corr=.8	50	0.9624	0.2404	50	1.142	0.4241	0.0107	0.526304	0.9994
pkcorr p<0.05, corr=.9	50	1.109	0.2812	50	1.334	0.5369	0.0098	0.530339	0.9998
top 10 voxels	50	1.121	0.335	50	1.373	0.6082	0.0119	0.518465	0.9994
top 20 voxels	50	1.046	0.3246	50	1.271	0.5502	0.0146	0.503163	0.9978
top 50 voxels	50	0.9322	0.3315	50	1.109	0.4505	0.0277	0.451566	0.9588
eigen	50	0.6972	0.2936	50	0.8308	0.3748	0.05	0.400872	0.8838
eigen p<0.05	50	0.7764	0.2303	50	0.9094	0.3369	0.0233	0.46558	0.9794

## Sheet: anat_ROI
roi measure	n_nc	avg_nc	std_nc	n_pts	avg_pts	std_pts	P_PT>NC	cohen's d	power
peak	50	1.779	0.4591	50	2.112	0.9011	0.022	0.470393	0.9989
mean	50	0.2812	0.1244	50	0.2974	0.1149	0.5004	0.136662	0.1473
mean p<0.05	50	0.6186	0.1415	50	0.6894	0.1887	0.0363	0.428826	0.9342
median	50	0.2308	0.1197	50	0.2322	0.1174	0.953	0.0119287	0.0508
median p<0.05	50	0.552	0.1341	50	0.6016	0.1511	0.0857	0.350735	0.727
cluster p<0.05	50	0.6284	0.1573	50	0.6968	0.1917	0.054	0.394047	0.8541
ext p<0.05	50	1013	282.4	50	981.1	247.9	0.5547	-0.121274	0.1227
sph r=6mm	50	1.188	0.3043	50	1.407	0.5388	0.0142	0.505593	0.9988
sph r=7.5mm	50	1.052	0.273	50	1.243	0.4877	0.0175	0.488195	0.9981
sph r=10mm	50	0.8994	0.2461	50	1.056	0.4271	0.0271	0.453846	0.9929
sph p<0.05, r=6	50	1.19	0.3053	50	1.408	0.5388	0.0146	0.502884	0.9986
sph p<0.05, r=7.5	50	1.06	0.274	50	1.247	0.4862	0.0199	0.478672	0.9972
sph p<0.05, r=10	50	0.927	0.2427	50	1.08	0.4181	0.0275	0.45212	0.992
pctl q=.75	50	0.8454	0.2242	50	0.9362	0.2727	0.072	0.36743	0.8016
pctl q=.90	50	1.057	0.2624	50	1.2	0.3958	0.0362	0.430183	0.9654
pctl q=.95	50	1.177	0.2922	50	1.359	0.5032	0.0297	0.446823	0.9908
pctl p<0.05, q=.75	50	1.01	0.231	50	1.16	0.3886	0.021	0.474006	0.9945
pctl p<0.05, q=.9	50	1.176	0.2724	50	1.38	0.545	0.0201	0.478313	0.9994
pctl p<0.05, q=.95	50	1.271	0.3024	50	1.498	0.6285	0.0234	0.464949	0.9994
pkcorr, corr=.7	50	0.9636	0.2144	50	1.117	0.3731	0.0133	0.509262	0.9986
pkcorr, corr=.8	50	1.129	0.2476	50	1.327	0.4857	0.0117	0.518842	0.9998
pkcorr, corr=.9	50	1.373	0.319	50	1.588	0.5844	0.0243	0.461317	0.9966
pkcor p<0.05, corr=.7	50	0.9786	0.2161	50	1.126	0.3679	0.0162	0.49352	0.9972
pkcorr p<0.05, corr=.8	50	1.138	0.2459	50	1.331	0.4833	0.0138	0.508454	0.9997
pkcorr p<0.05, corr=.9	50	1.378	0.3198	50	1.588	0.5844	0.0282	0.450329	0.9952
top 10 voxels	50	1.356	0.3458	50	1.596	0.6296	0.0204	0.477309	0.9978
top 20 voxels	50	1.268	0.3255	50	1.482	0.5677	0.0226	0.46717	0.9953
top 50 voxels	50	1.17	0.2978	50	1.358	0.5571	0.0377	0.425156	0.9921
eigen	50	0.5844	0.2295	50	0.6338	0.3298	0.3868	0.175641	0.3203
eigen p<0.05	50	0.7548	0.1843	50	0.8634	0.2909	0.028	0.450515	0.9832

## Sheet: task_ROI
roi measure	n_nc	avg_nc	std_nc	n_pts	avg_pts	std_pts	P_PT>NC	cohen's d	power
peak	50	1.751	0.433	50	2.061	0.8472	0.0232	0.46546	0.9987
mean	50	0.4136	0.1449	50	0.4442	0.1482	0.299	0.210909	0.3103
mean p<0.05	50	0.6298	0.1413	50	0.6962	0.177	0.0408	0.418826	0.9027
median	50	0.3698	0.1463	50	0.389	0.1456	0.5123	0.132887	0.1489
median p<0.05	50	0.5702	0.1341	50	0.614	0.1431	0.1175	0.319058	0.6195
cluster p<0.05	50	0.6264	0.1357	50	0.699	0.1789	0.0244	0.46189	0.9598
ext p<0.05	50	786.8	204.6	50	772.3	175.7	0.705	-0.0768083	0.0781
sph r=6mm	50	1.15	0.3267	50	1.415	0.573	0.0055	0.573948	0.9999
sph r=7.5mm	50	1.01	0.2894	50	1.252	0.524	0.0052	0.577533	0.9999
sph r=10mm	50	0.8646	0.2616	50	1.068	0.441	0.0062	0.566689	0.9997
sph p<0.05, r=6	50	1.151	0.3239	50	1.416	0.573	0.0055	0.575153	0.9999
sph p<0.05, r=7.5	50	1.016	0.2823	50	1.256	0.5236	0.0054	0.576373	1
sph p<0.05, r=10	50	0.8888	0.2478	50	1.09	0.4352	0.0055	0.573935	0.9999
pctl q=.75	50	0.9218	0.2366	50	1.021	0.2975	0.0685	0.372822	0.828
pctl q=.90	50	1.113	0.2767	50	1.26	0.4316	0.0462	0.409612	0.9575
pctl q=.95	50	1.221	0.308	50	1.402	0.5341	0.0407	0.419388	0.9827
pctl p<0.05, q=.75	50	1.019	0.2364	50	1.159	0.3757	0.0287	0.450565	0.984
pctl p<0.05, q=.9	50	1.183	0.2774	50	1.374	0.5308	0.026	0.455586	0.9975
pctl p<0.05, q=.95	50	1.273	0.3082	50	1.493	0.6117	0.0256	0.458841	0.9986
pkcorr, corr=.7	50	0.9652	0.2174	50	1.097	0.3373	0.0227	0.469201	0.9875
pkcorr, corr=.8	50	1.126	0.2411	50	1.307	0.44	0.0123	0.515364	0.9994
pkcorr, corr=.9	50	1.356	0.3111	50	1.559	0.5489	0.0249	0.459638	0.9948
pkcor p<0.05, corr=.7	50	0.9704	0.2165	50	1.103	0.3347	0.0205	0.475213	0.9888
pkcorr p<0.05, corr=.8	50	1.127	0.2397	50	1.309	0.439	0.0113	0.519816	0.9995
pkcorr p<0.05, corr=.9	50	1.356	0.3111	50	1.559	0.5489	0.0249	0.459638	0.9948
top 10 voxels	50	1.297	0.3704	50	1.574	0.6389	0.0093	0.535832	0.9994
top 20 voxels	50	1.207	0.3488	50	1.484	0.6481	0.0091	0.537656	0.9998
top 50 voxels	50	1.093	0.3229	50	1.333	0.5606	0.0101	0.529964	0.9993
eigen	50	0.6392	0.2172	50	0.7084	0.2748	0.1656	0.282229	0.5982
eigen p<0.05	50	0.7556	0.1825	50	0.855	0.2725	0.0346	0.43297	0.9652
