# Supplementary material for: Seeking Optimal Region-Of-Interest (ROI) Single-Value Summary Measures for fMRI Studies in Imaging Genetics
Source: PLoS One. 2016 Mar 14;11(3):e0151391. doi: 10.1371/journal.pone.0151391 (PMC4790904; doi:10.1371/journal.pone.0151391)
Supplement: S1 Data — The statistics include: N, mean, standard deviation, P values, effect size, and power. (ZIP) [file pone.0151391.s010.zip › dset2_stats.xlsx]

## Sheet: 10mm_ROI
roi measure	n_nc	avg_nc	std_nc	n_sib	avg_sib	std_sib	n_pts	avg_pts	std_pts	AnovaF	P_PT>SIB>NC	P_PT>NC	adj P_PT>NC	P_SIB>NC	adj P_SIB>NC	P_PT>SIB	adj P_PT>SIB	omega2_anova	power
peak	43	1.42	0.5665	43	1.593	0.5194	43	1.688	0.5413	0.0719	0.0239	0.0239	0.0613	0.1424	0.3058	0.4191	0.6972	0.0255	0.53
mean	43	0.5712	0.2856	43	0.6344	0.241	43	0.6533	0.2963	0.3535	0.1502	0.1693	0.3532	0.2889	0.5374	0.7516	0.9461	0.0008	0.238
mean p<0.05	43	0.6944	0.2387	43	0.734	0.2176	43	0.7844	0.2496	0.211	0.1051	0.079	0.1837	0.4382	0.7173	0.3227	0.5827	0.0088	0.318
median	43	0.5421	0.2818	43	0.5967	0.2355	43	0.6174	0.2879	0.41	0.184	0.197	0.3996	0.3487	0.6157	0.7223	0.9325	-0.002	0.204
median p<0.05	43	0.6553	0.2351	43	0.6877	0.2136	43	0.7374	0.2468	0.2595	0.1406	0.1037	0.2332	0.5198	0.7953	0.3223	0.5822	0.0056	0.294
cluster p<0.05	43	0.694	0.2394	43	0.734	0.2176	43	0.7844	0.2496	0.2085	0.1033	0.0778	0.1812	0.4333	0.7122	0.3232	0.5834	0.009	0.321
ext p<0.05	43	132.6	42.41	43	146	25.69	43	140.9	30.66	0.1789	0.1213	0.2575	0.493	0.0664	0.1572	0.4763	0.7554	0.0114	0.372
sph r=6mm	43	1.006	0.3969	43	1.187	0.4349	43	1.207	0.4625	0.0637	0.0198	0.0334	0.084	0.0542	0.1309	0.8363	0.9766	0.0274	0.55
sph r=7.5mm	43	0.8933	0.3654	43	1.052	0.3893	43	1.05	0.4112	0.0988	0.0352	0.0633	0.1507	0.0614	0.1466	0.989	0.9999	0.0206	0.467
sph r=10mm	43	0.7784	0.3378	43	0.9102	0.3385	43	0.8933	0.3568	0.1593	0.0682	0.1245	0.273	0.0784	0.1822	0.8196	0.9716	0.0132	0.383
sph p<0.05, r=6	43	1.012	0.3907	43	1.188	0.4338	43	1.208	0.4607	0.0696	0.0219	0.0362	0.0904	0.0586	0.1404	0.8352	0.9763	0.026	0.527
sph p<0.05, r=7.5	43	0.9105	0.3479	43	1.059	0.3833	43	1.059	0.4008	0.1144	0.0412	0.0711	0.1671	0.0715	0.168	0.9977	1	0.0183	0.44
sph p<0.05, r=10	43	0.8177	0.3088	43	0.9298	0.3245	43	0.9319	0.3285	0.1722	0.0652	0.1013	0.2284	0.1076	0.2407	0.9759	0.9995	0.012	0.369
pctl q=.75	43	0.993	0.3901	43	1.105	0.3732	43	1.147	0.4052	0.1722	0.0619	0.0702	0.1652	0.1856	0.3808	0.6213	0.8737	0.012	0.369
pctl q=.90	43	1.107	0.4205	43	1.263	0.4253	43	1.312	0.472	0.0818	0.0257	0.0323	0.0813	0.1025	0.2308	0.6042	0.8619	0.0235	0.501
pctl q=.95	43	1.176	0.4542	43	1.35	0.45	43	1.39	0.4753	0.0759	0.0234	0.0329	0.0828	0.0815	0.1888	0.6892	0.9153	0.0247	0.515
pctl p<0.05, q=.75	43	1.041	0.3766	43	1.148	0.3773	43	1.204	0.3938	0.1377	0.0495	0.0504	0.1225	0.1973	0.3999	0.4983	0.7761	0.0155	0.414
pctl p<0.05, q=.9	43	1.137	0.4184	43	1.294	0.4295	43	1.349	0.4547	0.0677	0.0208	0.0255	0.0652	0.0973	0.2206	0.5558	0.8254	0.0264	0.545
pctl p<0.05, q=.95	43	1.199	0.4455	43	1.376	0.4573	43	1.419	0.4706	0.0653	0.0197	0.0277	0.0704	0.0755	0.1764	0.6638	0.9008	0.027	0.54
pkcorr, corr=.7	43	0.8247	0.2946	43	0.9256	0.2534	43	0.9812	0.2851	0.0333	0.0102	0.0102	0.0274	0.0951	0.2162	0.3562	0.6249	0.0372	0.645
pkcorr, corr=.8	43	0.9256	0.328	43	1.04	0.2881	43	1.111	0.3262	0.0245	0.0077	0.0071	0.0192	0.0929	0.2119	0.2979	0.5499	0.0419	0.697
pkcorr, corr=.9	43	1.088	0.3905	43	1.227	0.3441	43	1.324	0.4108	0.0183	0.006	0.005	0.0137	0.0951	0.2162	0.2412	0.4688	0.0463	0.728
pkcor p<0.05, corr=.7	43	0.85	0.2704	43	0.9274	0.2519	43	0.9865	0.2778	0.0629	0.023	0.0192	0.0501	0.181	0.373	0.3068	0.5619	0.0276	0.537
pkcorr p<0.05, corr=.8	43	0.9451	0.3119	43	1.04	0.2881	43	1.113	0.3243	0.0443	0.0158	0.013	0.0344	0.1543	0.327	0.279	0.5238	0.0329	0.599
pkcorr p<0.05, corr=.9	43	1.097	0.383	43	1.227	0.3441	43	1.324	0.4108	0.0233	0.008	0.0064	0.0175	0.1148	0.2545	0.2381	0.4641	0.0426	0.69
top 10 voxels	43	1.125	0.4542	43	1.307	0.4733	43	1.339	0.4925	0.082	0.0258	0.038	0.0945	0.0782	0.1819	0.7487	0.9448	0.0235	0.509
top 20 voxels	43	1.051	0.4214	43	1.211	0.4406	43	1.248	0.4801	0.0995	0.032	0.0433	0.1067	0.1007	0.2273	0.699	0.9206	0.0205	0.47
top 50 voxels	43	0.9381	0.3781	43	1.056	0.3647	43	1.077	0.413	0.2038	0.0754	0.0982	0.2224	0.1606	0.338	0.7996	0.965	0.0094	0.338
eigen	43	0.6979	0.3421	43	0.7802	0.2892	43	0.8049	0.3604	0.2973	0.1203	0.1376	0.2971	0.2523	0.4853	0.7312	0.9368	0.0035	0.266
eigen p<0.05	43	0.7867	0.2928	43	0.8419	0.2726	43	0.8926	0.2996	0.2393	0.1077	0.0916	0.2091	0.3775	0.6504	0.4168	0.6947	0.0069	0.368

## Sheet: anat ROI
roi measure	n_nc	avg_nc	std_nc	n_sib	avg_sib	std_sib	n_pts	avg_pts	std_pts	AnovaF	P_PT>SIB>NC	P_PT>NC	adj P_PT>NC	P_SIB>NC	adj P_SIB>NC	P_PT>SIB	adj P_PT>SIB	omega2_anova	power
peak	43	1.788	0.5225	43	1.87	0.4806	43	2.107	0.7601	0.041	0.0373	0.015	0.0396	0.5249	0.7997	0.0699	0.1646	0.0341	0.633
mean	43	0.2902	0.1613	43	0.3072	0.1251	43	0.3109	0.1604	0.7924	0.4961	0.5231	0.7981	0.6003	0.8591	0.9085	0.9927	-0.012	0.086
mean p<0.05	43	0.6372	0.1531	43	0.6498	0.1395	43	0.6937	0.1645	0.2012	0.152	0.0886	0.2032	0.7036	0.923	0.1844	0.3787	0.0096	0.34
median	43	0.246	0.1604	43	0.2556	0.1212	43	0.2435	0.1457	0.9186	0.957	0.9342	0.9962	0.7583	0.9489	0.6963	0.9192	-0.014	0.063
median p<0.05	43	0.5756	0.1383	43	0.5737	0.127	43	0.6079	0.1286	0.4012	0.404	0.2562	0.491	0.9478	0.9976	0.23	0.4517	-0.001	0.207
cluster p<0.05	43	0.6419	0.1531	43	0.6567	0.1428	43	0.6986	0.1655	0.2125	0.1467	0.0902	0.2063	0.655	0.8954	0.2101	0.4206	0.0087	0.328
ext p<0.05	43	1002	340.6	43	1029	302.7	43	1008	288.7	0.9165	0.8327	0.9347	0.9963	0.6929	0.9173	0.7543	0.9472	-0.014	0.063
sph r=6mm	43	1.23	0.3912	43	1.292	0.3721	43	1.407	0.5022	0.1535	0.0899	0.0568	0.1365	0.5001	0.7777	0.215	0.4284	0.0138	0.401
sph r=7.5mm	43	1.083	0.3622	43	1.138	0.3274	43	1.238	0.4673	0.1789	0.1028	0.0676	0.1598	0.5101	0.7867	0.2391	0.4656	0.0114	0.367
sph r=10mm	43	0.9216	0.3391	43	0.9674	0.2801	43	1.041	0.4292	0.2922	0.1618	0.1207	0.2659	0.5504	0.821	0.3372	0.6013	0.0037	0.272
sph p<0.05, r=6	43	1.232	0.3886	43	1.293	0.3715	43	1.409	0.501	0.1506	0.0901	0.056	0.1348	0.5099	0.7866	0.2071	0.4157	0.0141	0.402
sph p<0.05, r=7.5	43	1.089	0.3543	43	1.143	0.3243	43	1.246	0.4621	0.1627	0.0969	0.0612	0.1462	0.5186	0.7942	0.2168	0.4312	0.0129	0.388
sph p<0.05, r=10	43	0.9528	0.3154	43	0.9884	0.2695	43	1.08	0.4158	0.2051	0.1371	0.085	0.1958	0.6274	0.8778	0.2137	0.4264	0.0093	0.352
pctl q=.75	43	0.8623	0.2793	43	0.8986	0.238	43	0.9607	0.2781	0.2257	0.127	0.0886	0.2032	0.528	0.8023	0.2808	0.5263	0.0078	0.318
pctl q=.90	43	1.071	0.3288	43	1.134	0.2877	43	1.23	0.3847	0.0918	0.0492	0.0303	0.0766	0.3845	0.6585	0.1897	0.3875	0.0217	0.499
pctl q=.95	43	1.19	0.3651	43	1.263	0.3178	43	1.386	0.472	0.0655	0.0385	0.0212	0.0548	0.3889	0.6635	0.1442	0.309	0.0269	0.55
pctl p<0.05, q=.75	43	1.029	0.2802	43	1.083	0.2541	43	1.175	0.3511	0.0655	0.0385	0.0212	0.0548	0.3889	0.6635	0.1442	0.309	0.0269	0.525
pctl p<0.05, q=.9	43	1.191	0.342	43	1.265	0.3059	43	1.392	0.4808	0.0524	0.0318	0.0166	0.0435	0.3762	0.6488	0.1261	0.2758	0.0303	0.594
pctl p<0.05, q=.95	43	1.288	0.3785	43	1.363	0.3346	43	1.506	0.5417	0.0596	0.0378	0.0195	0.0508	0.4126	0.6901	0.1253	0.2744	0.0284	0.576
pkcorr, corr=.7	43	0.9037	0.2724	43	1.021	0.2155	43	1.085	0.2957	0.0066	0.0018	0.0018	0.0051	0.0415	0.1026	0.2606	0.4975	0.0615	0.832
pkcorr, corr=.8	43	1.08	0.3121	43	1.178	0.2635	43	1.312	0.3954	0.0055	0.0032	0.0013	0.0038	0.1681	0.351	0.0603	0.1441	0.0643	0.847
pkcorr, corr=.9	43	1.329	0.3557	43	1.418	0.3319	43	1.58	0.4806	0.0131	0.0096	0.0037	0.0104	0.2951	0.546	0.0593	0.1419	0.0513	0.768
pkcor p<0.05, corr=.7	43	0.9379	0.2223	43	1.021	0.2152	43	1.093	0.2898	0.0149	0.0055	0.0038	0.0106	0.1162	0.2573	0.1744	0.3619	0.0494	0.76
pkcorr p<0.05, corr=.8	43	1.1	0.2799	43	1.178	0.2635	43	1.315	0.3933	0.0075	0.0057	0.002	0.0057	0.2546	0.4887	0.0469	0.1147	0.0596	0.829
pkcorr p<0.05, corr=.9	43	1.334	0.3489	43	1.418	0.3319	43	1.58	0.4806	0.0148	0.0113	0.0043	0.012	0.3236	0.5839	0.058	0.1391	0.0495	0.759
top 10 voxels	43	1.402	0.4218	43	1.466	0.4216	43	1.61	0.5864	0.1264	0.0828	0.0473	0.1156	0.5359	0.809	0.1693	0.3532	0.0168	0.433
top 20 voxels	43	1.326	0.4215	43	1.386	0.3908	43	1.5	0.5427	0.203	0.1189	0.0792	0.184	0.5401	0.8126	0.2501	0.4821	0.0094	0.342
top 50 voxels	43	1.195	0.391	43	1.249	0.3466	43	1.364	0.5439	0.1893	0.1175	0.0746	0.1744	0.5666	0.8339	0.2235	0.4416	0.0105	0.363
eigen	43	0.667	0.3106	43	0.6758	0.2738	43	0.6691	0.5764	0.2448	0.1189	0.0943	0.2147	0.4354	0.7145	0.3681	0.6393	0.0065	0.051
eigen p<0.05	43	0.773	0.2062	43	0.7995	0.1818	43	0.8649	0.2584	0.1361	0.0932	0.0527	0.1276	0.5735	0.8392	0.1666	0.3485	0.0157	0.421

## Sheet: task_ROI
roi measure	n_nc	avg_nc	std_nc	n_sib	avg_sib	std_sib	n_pts	avg_pts	std_pts	AnovaF	P_PT>SIB>NC	P_PT>NC	adj P_PT>NC	P_SIB>NC	adj P_SIB>NC	P_PT>SIB	adj P_PT>SIB	omega2_anova	power
peak	43	1.758	0.502	43	1.835	0.4502	43	2.06	0.7595	0.0493	0.0435	0.0183	0.0477	0.5402	0.8126	0.0781	0.1817	0.0313	0.611
mean	43	0.4363	0.1963	43	0.4535	0.1613	43	0.4616	0.1862	0.8046	0.514	0.5192	0.7948	0.6615	0.8994	0.8359	0.9765	-0.012	0.083
mean p<0.05	43	0.6521	0.1651	43	0.6633	0.1413	43	0.7065	0.1732	0.2554	0.1923	0.1183	0.2613	0.7475	0.9443	0.2136	0.4262	0.0059	0.293
median	43	0.4012	0.1917	43	0.4067	0.1541	43	0.4079	0.1679	0.9813	0.8462	0.8559	0.9819	0.8806	0.9876	0.975	0.9995	-0.015	0.053
median p<0.05	43	0.5942	0.15	43	0.5909	0.1341	43	0.6237	0.1405	0.4989	0.4912	0.3356	0.5993	0.9153	0.9938	0.2853	0.5325	-0.005	0.169
cluster p<0.05	43	0.6542	0.1641	43	0.6693	0.1411	43	0.7079	0.1739	0.2804	0.1827	0.1227	0.2695	0.6627	0.9001	0.2662	0.5056	0.0044	2.75
ext p<0.05	43	785.4	243.7	43	799.4	213.4	43	782.8	195.5	0.9311	0.9442	0.956	0.9983	0.7676	0.9528	0.7258	0.9342	-0.015	0.061
sph r=6mm	43	1.207	0.4076	43	1.28	0.3748	43	1.408	0.5562	0.1201	0.069	0.0423	0.1043	0.4549	0.7344	0.1954	0.3968	0.0176	0.442
sph r=7.5mm	43	1.057	0.3842	43	1.119	0.3317	43	1.233	0.5219	0.145	0.0851	0.0531	0.1285	0.493	0.7712	0.2083	0.4177	0.0147	0.414
sph r=10mm	43	0.906	0.3586	43	0.9521	0.2877	43	1.043	0.4533	0.2252	0.1344	0.0904	0.2067	0.5679	0.8349	0.259	0.4951	0.0078	0.32
sph p<0.05, r=6	43	1.212	0.398	43	1.282	0.372	43	1.41	0.5554	0.1228	0.0726	0.0439	0.1079	0.4742	0.7534	0.1899	0.3878	0.0173	0.449
sph p<0.05, r=7.5	43	1.07	0.3619	43	1.126	0.3218	43	1.241	0.5173	0.1228	0.0726	0.0439	0.1079	0.4742	0.7534	0.1899	0.3878	0.0173	0.414
sph p<0.05, r=10	43	0.9398	0.3238	43	0.977	0.2689	43	1.076	0.4446	0.1866	0.1277	0.0767	0.1789	0.6263	0.8771	0.1972	0.3998	0.0108	0.359
pctl q=.75	43	0.9407	0.3025	43	0.9835	0.2557	43	1.055	0.3116	0.1859	0.1037	0.07	0.1649	0.4965	0.7744	0.2543	0.4882	0.0108	0.353
pctl q=.90	43	1.122	0.3532	43	1.191	0.3032	43	1.3	0.4329	0.0801	0.0445	0.0261	0.0668	0.3861	0.6604	0.1697	0.3539	0.0239	0.522
pctl q=.95	43	1.231	0.383	43	1.304	0.3284	43	1.439	0.5171	0.0676	0.0423	0.0224	0.0579	0.4229	0.7013	0.1343	0.291	0.0265	0.55
pctl p<0.05, q=.75	43	1.036	0.2926	43	1.089	0.2545	43	1.185	0.3592	0.0751	0.0455	0.025	0.0641	0.42	0.6981	0.147	0.3141	0.0248	0.531
pctl p<0.05, q=.9	43	1.195	0.3489	43	1.267	0.3069	43	1.395	0.4925	0.0594	0.0364	0.0192	0.05	0.3957	0.6713	0.1311	0.2851	0.0284	0.582
pctl p<0.05, q=.95	43	1.29	0.3784	43	1.362	0.3286	43	1.51	0.557	0.0591	0.0402	0.0199	0.0517	0.4441	0.7235	0.1143	0.2536	0.0285	0.583
pkcorr, corr=.7	43	0.906	0.2591	43	0.9912	0.1838	43	1.073	0.2918	0.0095	0.0038	0.0023	0.0065	0.1155	0.2559	0.13	0.2831	0.0561	0.822
pkcorr, corr=.8	43	1.067	0.299	43	1.153	0.2355	43	1.282	0.3981	0.0084	0.0052	0.0021	0.006	0.2094	0.4196	0.0635	0.1511	0.058	0.825
pkcorr, corr=.9	43	1.306	0.3489	43	1.386	0.3039	43	1.534	0.4732	0.0216	0.0151	0.0064	0.0175	0.3307	0.593	0.0751	0.1754	0.0438	0.705
pkcor p<0.05, corr=.7	43	0.9316	0.2218	43	0.9937	0.1839	43	1.079	0.289	0.0164	0.0089	0.0044	0.0121	0.224	0.4425	0.0955	0.217	0.0479	0.755
pkcorr p<0.05, corr=.8	43	1.084	0.2732	43	1.154	0.2359	43	1.284	0.3973	0.0117	0.0089	0.0033	0.0093	0.297	0.5486	0.054	0.1305	0.053	0.799
pkcorr p<0.05, corr=.9	43	1.311	0.3421	43	1.386	0.3039	43	1.534	0.4732	0.0244	0.0178	0.0075	0.0203	0.3626	0.6327	0.0735	0.1722	0.042	0.712
top 10 voxels	43	1.359	0.441	43	1.437	0.4144	43	1.601	0.6111	0.0738	0.0493	0.0255	0.0652	0.4656	0.7451	0.1288	0.2809	0.0251	0.532
top 20 voxels	43	1.279	0.4371	43	1.337	0.3792	43	1.49	0.6304	0.1269	0.0911	0.0497	0.1209	0.5893	0.8511	0.1522	0.3233	0.0167	0.445
top 50 voxels	43	1.152	0.3986	43	1.22	0.3184	43	1.331	0.5722	0.1719	0.0952	0.0637	0.1513	0.4812	0.7601	0.2464	0.4765	0.012	0.388
eigen	43	0.6681	0.2745	43	0.6851	0.2339	43	0.7437	0.2995	0.4	0.2784	0.1978	0.4008	0.7717	0.9545	0.3173	0.5757	-0.001	0.208
eigen p<0.05	43	0.7772	0.2191	43	0.8028	0.1813	43	0.8681	0.2667	0.159	0.1088	0.0634	0.1508	0.5992	0.8583	0.1807	0.3726	0.0132	0.398
