# Supplementary material for: Seeking Optimal Region-Of-Interest (ROI) Single-Value Summary Measures for fMRI Studies in Imaging Genetics
Source: PLoS One. 2016 Mar 14;11(3):e0151391. doi: 10.1371/journal.pone.0151391 (PMC4790904; doi:10.1371/journal.pone.0151391)
Supplement: S1 Data — The statistics include: N, mean, standard deviation, P values, effect size, and power. (ZIP) [file pone.0151391.s010.zip › dset3_stats.xlsx]

## Sheet: 10mm ROI
roi measure	n_mm	avg_mm	std_mm	n_vm	avg_vm	std_vm	n_vv	avg_vv	std_vv	AnovaF	P_vv>vm>mm	P_vv>mm	adj P_vv>mm	P_vm>mm	adj P_vm>mm	P_vv>vm	adj P_vv>vm	omega2_anova	power
peak	67	0.8231	0.4401	106	0.8593	0.4431	43	1.033	0.5587	0.0567	0.046	0.0223	0.0578	0.6201	0.8731	0.0408	0.1011	0.0174	0.539
mean	67	0.1284	0.2613	106	0.1514	0.2808	43	0.2693	0.3426	0.0332	0.0309	0.0131	0.0349	0.609	0.8655	0.0248	0.0637	0.0223	0.607
mean p<0.05	62	0.471	0.1674	103	0.4755	0.1757	40	0.5733	0.2373	0.0115	0.0278	0.0075	0.0205	0.8793	0.9873	0.0055	0.0151	0.0336	0.787
median	67	0.1091	0.2569	106	0.1475	0.2752	43	0.2514	0.3362	0.0348	0.0199	0.0107	0.0288	0.3862	0.6608	0.0434	0.1071	0.0218	0.614
median p<0.05	62	0.4448	0.1635	103	0.452	0.1717	40	0.5413	0.24	0.0194	0.0331	0.0107	0.0288	0.8085	0.9681	0.0102	0.0274	0.0286	0.72
cluster p<0.05	62	0.4721	0.1677	103	0.4767	0.1755	40	0.5743	0.237	0.0116	0.0278	0.0076	0.0206	0.8783	0.9871	0.0055	0.0153	0.0336	0.786
ext p<0.05	62	54.85	37.18	103	56.03	39.73	40	70.05	42.05	0.1155	0.1145	0.0589	0.1414	0.8532	0.9813	0.0578	0.139	0.0114	0.465
sph r=6mm	67	0.5304	0.3462	106	0.5588	0.3823	43	0.723	0.4866	0.032	0.0325	0.0133	0.0354	0.6462	0.8901	0.0224	0.0578	0.0226	0.613
sph r=7.5mm	67	0.4204	0.3273	106	0.4439	0.3622	43	0.6033	0.4581	0.0293	0.0333	0.0129	0.0344	0.688	0.9148	0.0191	0.0497	0.0234	0.644
sph r=10mm	67	0.3093	0.3053	106	0.3296	0.3363	43	0.4837	0.4245	0.0232	0.0297	0.0107	0.0287	0.7069	0.9249	0.0147	0.039	0.0255	0.656
sph p<0.05, r=6	62	0.6168	0.2801	103	0.628	0.3304	40	0.807	0.4311	0.0098	0.023	0.0061	0.0168	0.8374	0.977	0.005	0.0138	0.0352	0.788
sph p<0.05, r=7.5	62	0.551	0.2384	103	0.5669	0.2805	40	0.7195	0.3772	0.0087	0.017	0.0047	0.0129	0.7334	0.9379	0.0053	0.0145	0.0363	0.8
sph p<0.05, r=10	62	0.5087	0.2061	103	0.5195	0.2296	40	0.6473	0.3153	0.0091	0.0195	0.0053	0.0145	0.7816	0.9584	0.0051	0.0141	0.0358	0.796
pctl q=.75	67	0.4988	0.3306	106	0.5245	0.3433	43	0.6816	0.4603	0.0264	0.0289	0.0112	0.03	0.6527	0.8942	0.0184	0.0481	0.0244	0.638
pctl q=.90	67	0.629	0.3621	106	0.6512	0.3732	43	0.8233	0.5032	0.0292	0.0355	0.0135	0.0358	0.721	0.932	0.018	0.0471	0.0235	0.636
pctl q=.95	67	0.691	0.3792	106	0.7143	0.386	43	0.8898	0.5156	0.0319	0.0374	0.0146	0.0385	0.7181	0.9305	0.0197	0.0512	0.0226	0.612
pctl p<0.05, q=.75	62	0.6894	0.2857	103	0.6802	0.2989	40	0.8518	0.4014	0.0119	0.0504	0.0125	0.0332	0.8578	0.9824	0.0042	0.0115	0.0333	0.763
pctl p<0.05, q=.9	62	0.7648	0.3294	103	0.7543	0.3458	40	0.9535	0.4533	0.0107	0.0476	0.0114	0.0306	0.857	0.9822	0.0037	0.0104	0.0343	0.77
pctl p<0.05, q=.95	62	0.7979	0.3485	103	0.7917	0.3683	40	1.002	0.4686	0.01	0.0397	0.0096	0.0258	0.9207	0.9945	0.0037	0.0104	0.0349	0.801
pkcorr, corr=.7	67	0.4713	0.3183	106	0.5065	0.298	43	0.6319	0.3736	0.0324	0.0233	0.011	0.0296	0.4827	0.7619	0.0316	0.0799	0.0225	0.62
pkcorr, corr=.8	67	0.5399	0.3376	106	0.5754	0.3147	43	0.7144	0.3934	0.0255	0.0205	0.0089	0.0242	0.5022	0.7799	0.0241	0.0621	0.0247	0.648
pkcorr, corr=.9	67	0.6457	0.3669	106	0.6775	0.3478	43	0.8307	0.4312	0.0298	0.0273	0.0115	0.0308	0.5842	0.8475	0.0235	0.0606	0.0232	0.637
pkcor p<0.05, corr=.7	62	0.5685	0.2297	103	0.5736	0.2378	40	0.7037	0.3162	0.0134	0.0319	0.0089	0.0242	0.9012	0.9915	0.0062	0.017	0.0322	0.76
pkcorr p<0.05, corr=.8	62	0.6197	0.2632	103	0.6247	0.2705	40	0.7795	0.3428	0.0082	0.0245	0.006	0.0165	0.9131	0.9934	0.0038	0.0106	0.0368	0.813
pkcorr p<0.05, corr=.9	62	0.7119	0.3125	103	0.7121	0.32	40	0.89	0.3894	0.011	0.0349	0.0089	0.0241	0.997	1	0.0045	0.0125	0.0341	0.785
top 10 voxels	67	0.6184	0.3739	106	0.6408	0.399	43	0.816	0.5164	0.0351	0.041	0.0162	0.0427	0.7314	0.937	0.0212	0.055	0.0218	0.608
top 20 voxels	67	0.5458	0.3549	106	0.5635	0.3801	43	0.7253	0.5077	0.0479	0.0551	0.023	0.0595	0.7782	0.9571	0.0268	0.0684	0.0189	0.57
top 50 voxels	67	0.4154	0.3197	106	0.4355	0.3395	43	0.5847	0.4491	0.0361	0.0408	0.0164	0.0431	0.7195	0.9312	0.0222	0.0574	0.0215	0.601
top 100 voxels	67	0.2613	0.2813	106	0.2922	0.2994	43	0.4214	0.3845	0.0262	0.0221	0.0095	0.0255	0.5285	0.803	0.0233	0.0601	0.0244	0.655
eigen	67	0.197	0.3627	106	0.1843	0.3733	43	0.3402	0.4623	0.0758	0.1499	0.0611	0.1462	0.835	0.9763	0.0278	0.071	0.0147	0.493
eigen p<0.05	62	0.5139	0.1966	103	0.5181	0.2125	40	0.6383	0.2896	0.01	0.0271	0.007	0.0191	0.908	0.9926	0.0046	0.0127	0.035	0.796

## Sheet: anat ROI
roi measure	n_mm	avg_mm	std_mm	n_vm	avg_vm	std_vm	n_vv	avg_vv	std_vv	AnovaF	P_vv>vm>mm	P_vv>mm	adj P_vv>mm	P_vm>mm	adj P_vm>mm	P_vv>vm	adj P_vv>vm	omega2_anova	power
peak	67	1.648	0.5686	106	1.755	0.5385	43	1.854	0.674	0.1792	0.0655	0.0683	0.1616	0.2376	0.4638	0.3392	0.6043	0.0067	0.346
mean	67	0.2681	0.1823	106	0.2926	0.1658	43	0.317	0.1626	0.3327	0.1415	0.1434	0.3081	0.3566	0.6258	0.4306	0.7098	0.001	0.244
mean p<0.05	67	0.584	0.1505	106	0.6045	0.1325	43	0.6479	0.1822	0.0905	0.0422	0.0294	0.0746	0.3793	0.6528	0.109	0.2438	0.0131	0.43
median	67	0.2313	0.1704	106	0.2566	0.1584	43	0.2816	0.1434	0.2651	0.1063	0.108	0.2419	0.3112	0.5682	0.3863	0.661	0.0031	0.285
median p<0.05	67	0.5263	0.134	106	0.5394	0.1224	43	0.5788	0.1643	0.1299	0.0735	0.0479	0.1171	0.5333	0.8071	0.1084	0.2427	0.0097	0.395
cluster p<0.05	67	0.5899	0.1514	106	0.6159	0.1387	43	0.6588	0.1951	0.0775	0.0309	0.0239	0.0616	0.2826	0.5292	0.1278	0.2796	0.0145	0.486
ext p<0.05	67	1020	350.2	106	1054	381	43	1076	349.2	0.7195	0.4177	0.4378	0.7174	0.5588	0.828	0.7382	0.9402	-0.006	0.105
sph r=6mm	67	1.166	0.4159	106	1.206	0.3919	43	1.246	0.4495	0.6025	0.3181	0.3212	0.5813	0.5292	0.8036	0.5963	0.8565	-0.005	0.129
sph r=7.5mm	67	1.026	0.3684	106	1.067	0.3556	43	1.106	0.4106	0.5375	0.2685	0.2732	0.5161	0.4793	0.7586	0.5656	0.8334	-0.004	0.149
sph r=10mm	67	0.8737	0.3197	106	0.9178	0.3267	43	0.9547	0.3725	0.4481	0.2067	0.2166	0.4313	0.3987	0.6751	0.5428	0.8151	-0.002	0.182
sph p<0.05, r=6	67	1.167	0.4152	106	1.209	0.3874	43	1.248	0.4498	0.589	0.3068	0.3117	0.5688	0.5132	0.7897	0.5964	0.8565	-0.004	0.132
sph p<0.05, r=7.5	67	1.034	0.3611	106	1.077	0.3435	43	1.115	0.4125	0.5091	0.2476	0.2549	0.4897	0.45	0.7299	0.5622	0.8307	-0.003	0.159
sph p<0.05, r=10	67	0.8999	0.2973	106	0.9476	0.2988	43	0.9823	0.3719	0.3812	0.1654	0.1805	0.3726	0.3308	0.5936	0.5421	0.8144	0	0.169
pctl q=.75	67	0.7855	0.277	106	0.8285	0.2619	43	0.8988	0.3115	0.1141	0.0467	0.0375	0.0935	0.3214	0.5815	0.1615	0.3402	0.0109	0.369
pctl q=.90	67	0.9837	0.3224	106	1.03	0.308	43	1.113	0.38	0.1334	0.0575	0.0452	0.1111	0.3639	0.6347	0.1653	0.3468	0.0095	0.333
pctl q=.95	67	1.099	0.3545	106	1.146	0.3439	43	1.235	0.4257	0.1646	0.0745	0.0583	0.1402	0.412	0.6898	0.1792	0.3706	0.0075	0.315
pctl p<0.05, q=.75	67	0.9469	0.2738	106	0.9895	0.2518	43	1.059	0.3305	0.1188	0.0486	0.0393	0.0977	0.3226	0.5831	0.1673	0.3502	0.0105	0.34
pctl p<0.05, q=.9	67	1.105	0.33	106	1.149	0.312	43	1.23	0.3984	0.1661	0.0737	0.0587	0.1411	0.3993	0.6757	0.1867	0.383	0.0074	0.298
pctl p<0.05, q=.95	67	1.193	0.3676	106	1.245	0.3527	43	1.321	0.4375	0.2218	0.094	0.0831	0.1923	0.3772	0.6504	0.2648	0.504	0.0048	0.253
pkcorr, corr=.7	67	0.8904	0.2387	106	0.9246	0.2443	43	0.9937	0.2753	0.106	0.0483	0.035	0.0878	0.3803	0.654	0.1264	0.2769	0.0116	0.455
pkcorr, corr=.8	67	1.051	0.3031	106	1.089	0.2817	43	1.147	0.3194	0.2558	0.1127	0.0991	0.2245	0.4143	0.6923	0.2795	0.5249	0.0034	0.287
pkcorr, corr=.9	67	1.265	0.3785	106	1.314	0.339	43	1.391	0.4205	0.2213	0.0966	0.0828	0.1917	0.4021	0.6789	0.2478	0.4791	0.0048	0.306
pkcor p<0.05, corr=.7	67	0.897	0.2303	106	0.9433	0.2238	43	1.01	0.2807	0.0531	0.0193	0.0155	0.041	0.2142	0.4276	0.1201	0.2651	0.018	0.563
pkcorr p<0.05, corr=.8	67	1.055	0.2978	106	1.099	0.2661	43	1.154	0.3201	0.2081	0.0831	0.0777	0.1812	0.324	0.585	0.2891	0.5382	0.0054	0.324
pkcorr p<0.05, corr=.9	67	1.266	0.3763	106	1.317	0.3345	43	1.395	0.4219	0.2009	0.0857	0.0735	0.1725	0.38	0.6537	0.2376	0.4638	0.0057	0.319
top 10 voxels	67	1.313	0.4451	106	1.36	0.4208	43	1.419	0.5115	0.4747	0.2328	0.2241	0.4431	0.4989	0.7769	0.4644	0.7442	-0.002	0.167
top 20 voxels	67	1.242	0.4305	106	1.281	0.4119	43	1.338	0.4861	0.53	0.2775	0.2604	0.4977	0.5701	0.8369	0.4671	0.7469	-0.003	0.153
top 50 voxels	67	1.116	0.3682	106	1.173	0.3863	43	1.229	0.4675	0.3364	0.143	0.1461	0.313	0.353	0.6214	0.4404	0.72	0.0009	0.227
top 100 voxels	67	1	0.3346	106	1.061	0.3569	43	1.113	0.4285	0.275	0.1097	0.1158	0.257	0.2926	0.543	0.4272	0.7061	0.0028	0.275
eigen	67	0.5237	0.3118	106	0.5749	0.2986	43	0.5812	0.4161	0.5471	0.3008	0.3726	0.6451	0.3201	0.5798	0.9163	0.9939	-0.004	0.143
eigen p<0.05	67	0.7082	0.2005	106	0.7466	0.1885	43	0.8019	0.2492	0.068	0.025	0.0206	0.0535	0.2326	0.4561	0.1384	0.299	0.0157	0.516

## Sheet: task ROI
roi measure	n_mm	avg_mm	std_mm	n_vm	avg_vm	std_vm	n_vv	avg_vv	std_vv	AnovaF	P_vv>vm>mm	P_vv>mm	adj P_vv>mm	P_vm>mm	adj P_vm>mm	P_vv>vm	adj P_vv>vm	omega2_anova	power
peak	67	1.627	0.5773	106	1.713	0.5331	43	1.823	0.6563	0.2188	0.0891	0.0823	0.1906	0.3416	0.6073	0.2885	0.5374	0.0049	0.308
mean	67	0.3939	0.2189	106	0.4239	0.211	43	0.4567	0.1945	0.307	0.1297	0.1276	0.2792	0.3621	0.6324	0.3883	0.6633	0.0017	0.259
mean p<0.05	66	0.6038	0.1526	106	0.6184	0.1441	43	0.6586	0.1823	0.188	0.1023	0.0725	0.1704	0.5483	0.8196	0.1527	0.3247	0.0063	0.334
median	67	0.3615	0.2051	106	0.3886	0.2054	43	0.4177	0.1802	0.3535	0.1546	0.1532	0.3257	0.3878	0.6627	0.4234	0.7022	0.0004	0.233
median p<0.05	66	0.5489	0.1387	106	0.559	0.1367	43	0.5944	0.1649	0.2505	0.1508	0.1068	0.2396	0.656	0.8962	0.1726	0.3593	0.0036	0.275
cluster p<0.05	66	0.6077	0.152	106	0.628	0.1447	43	0.6542	0.1777	0.3063	0.1339	0.1251	0.2745	0.4015	0.6783	0.3483	0.6156	0.0018	0.244
ext p<0.05	66	802.8	232.9	106	800	288.4	43	806.7	270.9	0.9902	0.9693	0.9405	0.9969	0.9469	0.9976	0.8897	0.9894	-0.009	0.051
sph r=6mm	67	1.12	0.3979	106	1.173	0.3951	43	1.224	0.4333	0.4087	0.1848	0.1871	0.3837	0.4053	0.6824	0.4782	0.7575	-0.001	0.198
sph r=7.5mm	67	0.9812	0.3585	106	1.034	0.3657	43	1.089	0.3972	0.3255	0.1382	0.1388	0.2997	0.3592	0.629	0.4173	0.6955	0.0012	0.248
sph r=10mm	67	0.8366	0.3191	106	0.8905	0.3337	43	0.9423	0.3631	0.2639	0.1053	0.108	0.2419	0.3042	0.5588	0.3933	0.669	0.0031	0.28
sph p<0.05, r=6	66	1.137	0.3792	106	1.178	0.3868	43	1.227	0.4303	0.5046	0.2517	0.2446	0.4743	0.5068	0.7841	0.4921	0.7707	-0.003	0.162
sph p<0.05, r=7.5	66	1.002	0.332	106	1.048	0.3447	43	1.095	0.39	0.3993	0.1799	0.1807	0.373	0.4037	0.6806	0.4661	0.7459	-0.001	0.203
sph p<0.05, r=10	66	0.8752	0.2774	106	0.922	0.2989	43	0.9614	0.3496	0.3349	0.1406	0.1484	0.3171	0.3261	0.5876	0.4733	0.7528	0.0009	0.234
pctl q=.75	67	0.8578	0.3052	106	0.8948	0.2877	43	0.9702	0.334	0.1643	0.0768	0.0586	0.1408	0.4339	0.7132	0.1697	0.3543	0.0075	0.362
pctl q=.90	67	1.038	0.3494	106	1.074	0.332	43	1.163	0.3973	0.1829	0.0936	0.0684	0.1618	0.5067	0.784	0.1614	0.34	0.0066	0.339
pctl q=.95	67	1.14	0.3784	106	1.182	0.3679	43	1.272	0.4437	0.2207	0.1088	0.0844	0.195	0.4976	0.7757	0.1994	0.4039	0.0048	0.306
pctl p<0.05, q=.75	66	0.9683	0.273	106	0.9913	0.258	43	1.065	0.3343	0.1941	0.1132	0.0777	0.1812	0.6001	0.8592	0.144	0.3092	0.006	0.322
pctl p<0.05, q=.9	66	1.125	0.3257	106	1.148	0.3172	43	1.23	0.4011	0.2646	0.1601	0.1144	0.2542	0.667	0.9028	0.1802	0.3721	0.0031	0.27
pctl p<0.05, q=.95	66	1.212	0.3557	106	1.244	0.3555	43	1.32	0.4433	0.3298	0.1754	0.1409	0.3035	0.5876	0.8501	0.2593	0.496	0.0011	0.234
pkcorr, corr=.7	67	0.8812	0.2388	106	0.9187	0.2376	43	0.9949	0.2827	0.064	0.0289	0.0196	0.0512	0.3329	0.5964	0.09	0.2064	0.0163	0.535
pkcorr, corr=.8	67	1.036	0.302	106	1.072	0.2743	43	1.144	0.3252	0.169	0.0782	0.0605	0.1448	0.429	0.7081	0.1766	0.3661	0.0073	0.357
pkcorr, corr=.9	67	1.247	0.3797	106	1.286	0.3308	43	1.376	0.428	0.1977	0.0984	0.0743	0.1742	0.495	0.7734	0.1789	0.3701	0.0058	0.324
pkcor p<0.05, corr=.7	66	0.8968	0.2155	106	0.9328	0.215	43	1.001	0.2853	0.0721	0.0315	0.0223	0.0577	0.3208	0.5807	0.1041	0.2344	0.0152	0.494
pkcorr p<0.05, corr=.8	66	1.049	0.2825	106	1.081	0.2583	43	1.145	0.3253	0.222	0.1055	0.0842	0.1945	0.4668	0.7466	0.2132	0.426	0.0048	0.307
pkcorr p<0.05, corr=.9	66	1.263	0.3586	106	1.289	0.3276	43	1.376	0.428	0.2608	0.155	0.1114	0.2484	0.6518	0.8936	0.1814	0.3742	0.0033	0.277
top 10 voxels	67	1.255	0.44	106	1.309	0.4299	43	1.385	0.5071	0.3368	0.153	0.1408	0.3035	0.4423	0.722	0.3519	0.62	0.0009	0.232
top 20 voxels	67	1.17	0.4198	106	1.23	0.4263	43	1.303	0.4923	0.2984	0.1277	0.1217	0.268	0.3818	0.6558	0.3571	0.6264	0.002	0.252
top 50 voxels	67	1.059	0.3921	106	1.121	0.386	43	1.177	0.4623	0.317	0.1319	0.1366	0.2957	0.3312	0.5942	0.4397	0.7193	0.0014	0.246
top 100 voxels	67	0.9539	0.3484	106	1.01	0.3476	43	1.061	0.4293	0.311	0.1286	0.1336	0.2902	0.3254	0.5867	0.4383	0.7178	0.0016	0.238
eigen	67	0.5869	0.3124	106	0.6067	0.3359	43	0.7719	0.515	0.311	0.1286	0.1336	0.2902	0.3254	0.5867	0.4383	0.7178	0.0016	0.64
eigen p<0.05	66	0.7202	0.2035	106	0.7447	0.1993	43	0.8016	0.2515	0.1435	0.0716	0.0511	0.1242	0.4605	0.7404	0.1389	0.2999	0.0088	0.378
