# Supplementary material for: Seeking Optimal Region-Of-Interest (ROI) Single-Value Summary Measures for fMRI Studies in Imaging Genetics
Source: PLoS One. 2016 Mar 14;11(3):e0151391. doi: 10.1371/journal.pone.0151391 (PMC4790904; doi:10.1371/journal.pone.0151391)
Supplement: S2 Data — (ZIP) [file pone.0151391.s011.zip]

Archive with 4 entries (4 files):
- dset4_raw.xlsx
- dset1_raw.xlsx
- dset2_raw.xlsx
- dset3_raw.xlsx
