# Supplementary material for: Seeking Optimal Region-Of-Interest (ROI) Single-Value Summary Measures for fMRI Studies in Imaging Genetics
Source: PLoS One. 2016 Mar 14;11(3):e0151391. doi: 10.1371/journal.pone.0151391 (PMC4790904; doi:10.1371/journal.pone.0151391)
Supplement: S2 Data — (ZIP) [file pone.0151391.s011.zip › dset4_raw.xlsx]

## Sheet: demographic
group	AgeAtScan	Gender	EduYrsComp	Handedness	WRAT	%Nogo	tsnr
nc	32.03	1	17	90	116	93.94	174.53
nc	43.27	1	20	100	110	96.97	275.36
nc	38.35	1	20	100	104	84.85	174.55
nc	31.51	1	16	100	107	100	166.11
nc	24.65	1	16	90	104	84.85	169.59
nc	21.9	1	16	100	108	100	152.59
nc	44.4	1	18	70	97	87.88	119.13
nc	32.54	1	20	90	106	90.91	184.65
nc	34.17	1	21	90	114	96.97	171.31
nc	54.28	1	16	80	107	93.94	168.95
nc	40.46	1	16	100	99	90.91	168.82
nc	25.82	1	16	100	107	90.91	186.63
nc	30.81	1	20	100	94	90.91	171.52
nc	32.37	1	18	90	106	93.94	134.54
nc	23.66	1	18	70	93	78.79	104.16
nc	22.35	1	16	90	104	90.91	137.63
nc	20.25	1	14	100	89	96.97	203.8
nc	21.91	1	16	100	97	87.88	200.49
nc	22.6	1	16	100	115	87.88	182.17
nc	19.41	1	13	100	105	90.91	167.06
nc	30.18	1	19	100	107	100	206.41
nc	30.04	2	18	90	111	100	277.33
nc	29.2	2	14	100	88	93.94	214.69
nc	48.59	2	18	100	104	100	276.04
nc	38.14	2	16	70	100	96.97	206.99
nc	42.13	2	14	90	100	90.91	138.18
nc	54.73	2	18	100	116	93.94	190.77
nc	33.99	2	16	100	114	81.82	222.62
pts	27.58	1	18	100	114	90.91	222.55
pts	40.19	1	13	100	108	96.97	192.69
pts	35.54	1	16	100	111	84.85	198.25
pts	34.61	1	9	100	108	96.97	221.59
pts	22.9	1	13	90	110	84.85	157.95
pts	25.53	1	15	100	105	100	193.65
pts	44.33	1	15	100	91	84.85	195.54
pts	38.76	1	12	100	103	90.91	149.32
pts	29.92	1	16	90	114	96.97	77.59
pts	53.17	1	16	90	111	96.97	142.37
pts	41.74	1	14	70	96	90.91	255.13
pts	27.22	1	17	100	105	93.94	231.72
pts	29.98	1	13	100	93	90.91	170.29
pts	28.91	1	14	95	103	93.94	185.48
pts	30.86	1	15	100	104	78.79	186.22
pts	24.79	1	12	90	103	93.94	218.8
pts	23.48	1	12	100	92	93.94	200.55
pts	18.26	1	12	100	102	87.88	112.93
pts	23.03	1	14	100	117	90.91	241.06
pts	23.6	1	14	100	111	90.91	187.14
pts	31.55	1	14	100	102	100	183.4
pts	20.16	1	12	100	123	96.97	175.42
pts	32.34	2	14	60	94	93.94	170.14
pts	49.75	2	12	100	101	96.97	211.02
pts	33.73	2	16	100	94	96.97	152.31
pts	43.86	2	16	100	113	87.88	217.76
pts	52.95	2	17	100	114	90.91	208.62
pts	32.8	2	12	100	104	81.82	204.68

## Sheet: 10mm_ROI
group	peak	mean	pmean_p0.05	median	pmedian_p0.05	pclu_p0.05	ext_p0.05	sph_r6	sph_r7.5	sph_r10	psph_p0.05_r6	psph_p0.05_r7.5	psph_p0.05_r10	pctl_q75	pctl_q90	pctl_q95	ppctl_p0.05_q75	ppctl_p0.05_q90	ppctl_p0.05_q95	pkcorr_corr0.7	pkcorr_corr0.8	pkcorr_corr0.9	ppkcorr_p0.05_corr0.7	ppkcorr_p0.05_corr0.8	ppkcorr_p0.05_corr0.9	topvox_n10	topvox_n20	topvox_n50	topvox_n100	eigen	peigen_p0.05
nc	2.08	0.48	1.56	0.43	1.47	1.56	18	1.45	1.22	1.04	1.63	1.57	1.56	1.31	1.6	1.76	1.83	1.99	2.08	1.39	1.53	1.69	1.56	1.62	1.69	1.69	1.51	1.18	0.83	0.48	1.59
nc	1.35	0.41	1.08	0.44	1.08	1.08	22	0.95	0.81	0.68	1.08	1.09	1.1	1.03	1.09	1.12	1.15	1.23	1.25	0.44	0.63	0.79	1.1	1.1	1.17	1.07	1.01	0.89	0.72	0.46	1.1
nc	3.88	1.9	2.11	1.85	2.05	2.11	124	2.91	2.65	2.42	2.91	2.65	2.5	2.64	2.64	2.66	2.68	2.64	2.72	2.75	3.09	3.45	2.75	3.09	3.45	3	2.9	2.6	2.27	2.08	2.28
nc	2.01	0.29	1.36	0.18	1.4	1.36	24	1.24	1.01	0.74	1.54	1.48	1.4	1.12	1.59	1.82	1.87	1.85	1.9	0.87	1.25	1.68	1.48	1.5	1.68	1.46	1.42	0.94	0.57	4.96	1.42
nc	2.74	0.85	1.46	0.73	1.51	1.61	5	1.75	1.65	1.4	1.61	1.61	1.61	1.71	1.6	1.46	1.68	1.75	1.75	1.31	2.03	2.3	1.61	1.61	1.61	1.8	1.62	1.66	1.19	0.97	1.49
nc	1.51	-0.1	1.5	-0.15	1.5	1.5	2	0.9	0.54	0.17	1.5	1.5	1.5	0.57	0.9	1.14	1.51	1.51	1.51	0.89	1.13	1.19	1.5	1.5	1.5	1.09	0.71	0.38	0.17	-0.04	1.5
nc	1.88	0.41		0.23				1.27	0.99	0.76				1.28	1.65	1.77				0.97	1.15	1.47				1.46	1.44	1.14	0.68	0.58
nc	4.11	0.81	2.27	0.66	2.22	2.27	43	2.35	1.76	1.35	2.57	2.5	2.38	2.36	3.02	3.22	3.03	3.12	3.18	1.63	2.14	2.86	2.27	2.43	2.86	3.09	2.63	1.94	1.41	1.01	2.42
nc	1.14	0.5		0.56				0.77	0.64	0.61				0.8	0.89	0.92				0.66	0.67	0.79				0.84	0.77	0.74	0.65	0.55
nc	0.41	-0.85		-0.73				0.18	-0.01	-0.23				0.08	0.24	0.25				-0.43	-0.22	-0.02				0.2	0.12	-0.02	-0.42	-0.75
nc	1.08	-0.55		-0.57				0.33	0.04	-0.21				0.19	0.49	0.65				-0.19	0.11	0.48				0.49	0.24	-0.02	-0.31	-0.55
nc	2.15	0.41	1.58	0.34	1.54	1.58	19	1.62	1.37	1.04	1.72	1.63	1.58	1.29	1.68	1.82	1.89	2.06	2.15	0.94	1.38	1.73	1.6	1.61	1.82	1.79	1.55	1.16	0.76	0.55	1.61
nc	1.89	0.48	1.46	0.5	1.46	1.46	9	1.15	1	0.87	1.48	1.46	1.46	1.23	1.37	1.49	1.28	1.46	1.46	0.96	1.1	1.39	1.46	1.5	1.6	1.32	1.29	1.15	0.85	0.59	1.49
nc	1.22	-0.4		-0.57				0.51	0.22	0.02				0.55	0.9	1.08				0.41	0.64	0.87				0.63	0.74	0.38	-0.12	-0.26
nc	4.99	2.14	3.13	2.15	3	3.13	96	3.55	3.02	2.59	3.65	3.52	3.34	4.11	4.53	4.63	4.45	4.62	4.63	3.67	3.96	4.57	3.67	3.96	4.57	4.51	3.76	3.76	3.06	2.96	3.43
nc	1.66	-0.16	1.43	-0.23	1.46	1.56	2	0.94	0.59	0.26	1.56	1.56	1.43	0.88	1.13	1.19	1.66	1.66	1.66	0.84	1.1	1.28	1.56	1.56	1.56	1.21	1	0.68	0.31	-0.31	1.49
nc	2.94	0.76	2.13	0.56	2.21	2.13	21	1.98	1.7	1.29	2.15	2.13	2.13	1.87	2.2	2.42	2.39	2.55	2.31	1.27	1.71	2.17	2.13	2.22	2.35	2.34	2.15	1.66	1.17	0.95	2.24
nc	2.61	1.24	1.69	1.33	1.7	1.69	94	1.73	1.46	1.33	1.73	1.61	1.66	1.86	1.89	1.85	1.81	1.89	1.95	1.55	1.75	2	1.78	1.86	2.03	1.85	1.71	1.52	1.58	1.5	1.8
nc	1.63	0.41	1.24	0.46	1.25	1.24	26	1.14	0.95	0.77	1.31	1.26	1.24	1.15	1.33	1.45	1.46	1.47	1.51	0.93	1.14	1.38	1.29	1.31	1.44	1.37	1.22	1	0.77	0.41	1.26
nc	-0.73	-1.5		-1.46				-1.24	-1.41	-1.51				-0.98	-0.89	-0.87				-1.48	-1.22	-1.05				-1.01	-1.28	-1.21	-1.3	-1.57
nc	1.21	-0.1	1.09	-0.14	1.09	1.09	2	0.45	0.25	0.05	1.09	1.09	1.09	0.43	0.63	0.78	0.96	0.96	0.96	0.16	0.36	0.61	1.09	1.09	1.09	0.61	0.5	0.33	0.1	-0.1	1.11
nc	1.18	0.47	0.81	0.54	0.79	0.81	39	0.86	0.74	0.59	0.93	0.89	0.86	0.82	0.95	1.04	1	1.12	1.18	0.88	0.93	1.02	0.9	0.93	1.02	0.96	0.87	0.69	0.63	0.53	0.83
nc	2.73	0.51	1.75	0.38	1.64	1.75	35	2.09	1.83	1.4	2.19	2.01	1.87	1.71	2.1	2.32	2.31	2.48	2.58	1.64	1.96	2.37	1.81	1.96	2.37	2.31	2.02	1.51	0.95	0.76	1.82
nc	1.67	-0.52	1.01	-0.42	0.98	1.01	24	0.93	0.48	0.01	1.12	1.08	1.07	0.79	1.14	1.28	1.37	1.56	1.67	1.06	1.18	1.42	1.09	1.18	1.42	1.23	1.04	0.61	0.09	-1.08	1.04
nc	1.72	0.33	1.32	0.3	1.26	1.32	6	1.1	0.91	0.66	1.32	1.32	1.32	0.91	1.12	1.26	1.5	1.72	1.72	1.1	1.29	1.45	1.37	1.41	1.45	1.2	1	0.81	0.57	0.34	1.33
nc	1.15	-0.36		-0.38				0.36	0.02	-0.21				0.18	0.43	0.65				-0.09	0.24	0.55				0.54	0.27	0.03	-0.17	-0.34
nc	1.67	0.52	1.04	0.55	1.01	1.04	23	1.15	0.87	0.64	1.18	1.13	1.09	0.89	1.21	1.39	1.46	1.58	1.67	1.12	1.36	1.45	1.27	1.36	1.45	1.3	1.07	0.74	0.63	0.56	1.06
nc	1.7	-0.43	1.31	-0.55	1.3	1.31	10	0.95	0.64	0.31	1.32	1.31	1.32	0.67	1.14	1.38	1.57	1.7	1.7	0.77	1.08	1.32	1.31	1.31	1.32	1.2	1.01	0.48	-0.04	-0.72	1.32
pts	0.07	-0.8		-0.79				-0.42	-0.61	-0.72				-0.37	-0.2	-0.14				-0.49	-0.35	-0.29				-0.16	-0.28	-0.47	-0.65	-0.73
pts	0.37	-0.36		-0.36				-0.1	-0.21	-0.28				-0.04	0.1	0.17				-0.11	-0.01	0.2				0.06	-0.06	-0.23	-0.24	-0.36
pts	0.86	-0.49		-0.45				0.22	0.13	0.01				0.25	0.5	0.57				-0.05	0.22	0.47				0.28	0.42	0.11	-0.23	-0.47
pts	1.18	0.08	0.87	0.04	0.85	0.87	18	0.6	0.41	0.25	0.93	0.9	0.89	0.74	0.9	0.99	1.04	1.17	1.18	0.57	0.68	0.94	0.97	1.01	1.05	0.86	0.79	0.64	0.35	0.06	0.87
pts	1.22	-1.4	1.09	-1.43	1.09	1.03	1	0.09	-0.45	-0.92	1.03	1.03	1.03	0.13	0.69	0.93	1.03	1.03	1.03	0.57	0.66	0.76	1.16	1.16	1.16	0.46	-0.05	-0.29	-0.8	-1.81	1.11
pts	1.48	0.23	1.33	0.18	1.33	1.33	2	0.72	0.37	0.18	1.33	1.33	1.33	0.89	1.16	1.23	1.39	1.39	1.39	0.99	1.13	1.21	1.33	1.33	1.33	0.83	0.66	0.42	0.5	0.22	1.33
pts	1.04	0.23	1.04	0.21	1.04	1.04	1	0.75	0.61	0.46	1.04	1.04	1.04	0.61	0.72	0.82	1.04	1.04	1.04	0.71	0.87	0.98	1.04	1.04	1.04	0.79	0.67	0.49	0.35	0.33	1.04
pts	0.7	-0.81		-0.8				0.01	-0.35	-0.65				0.01	0.28	0.43				0.05	0.31	0.65				0.26	0.1	-0.36	-0.55	-0.91
pts	0.95	0.34		0.38				0.58	0.4	0.34				0.71	0.79	0.84				0.42	0.48	0.66				0.81	0.72	0.6	0.51	0.35
pts	-0.09	-1.05		-1.03				-0.75	-0.93	-1.04				-0.92	-0.81	-0.68				-0.89	-0.72	-0.56				-0.61	-0.79	-0.89	-0.94	-1.17
pts	-0.01	-0.98		-0.88				-0.34	-0.5	-0.67				-0.35	-0.19	-0.13				-0.37	-0.26	-0.15				-0.19	-0.3	-0.48	-0.74	-1.21
pts	0.47	-0.2		-0.16				0.21	0.08	-0.02				0.24	0.27	0.29				0.01	0.05	0.09				0.25	0.16	0.13	0	0.05
pts	-0.7	-2.55		-2.56				-1.49	-1.92	-2.28				-1.6	-1.24	-0.99				-1.87	-1.59	-1.18				-1.09	-1.36	-1.91	-2.17	-2.55
pts	1.16	-0.24	1.07	-0.34	1.07	1.07	2	0.62	0.34	0.09	1.07	1.07	1.07	0.32	0.66	0.84	1.16	1.16	1.16	0.4	0.64	0.91	1.07	1.07	1.16	0.75	0.51	0.18	-0.09	-0.36	1.07
pts	1.15	-0.08	1.02	-0.03	1.01	1.05	3	0.7	0.48	0.29	1.05	1.02	1.02	0.68	0.84	0.94	1.15	1.15	1.15	0.71	0.8	0.89	1.05	1.05	1.1	0.9	0.77	0.53	0.27	-0.09	1.02
pts	0.88	-0.43		-0.42				0.46	0.24	-0.06				0.41	0.62	0.68				0.41	0.5	0.59				0.66	0.57	0.29	-0.09	-0.37
pts	2.12	0.39	1.48	0.3	1.5	1.5	16	1.45	1.13	0.82	1.55	1.5	1.5	1.14	1.52	1.74	1.85	1.78	2.06	1.11	1.41	1.7	1.55	1.68	1.77	1.69	1.33	0.91	0.65	0.49	1.53
pts	2.08	0.93	1.74	0.95	1.66	1.82	5	1.52	1.37	1.2	1.82	1.82	1.77	1.42	1.6	1.7	1.99	1.89	1.89	1.08	1.2	1.58	1.82	1.82	1.82	1.67	1.55	1.32	1.08	0.99	1.75
pts	2.12	0.63	1.27	0.63	1.22	1.27	58	1.57	1.31	1.04	1.57	1.42	1.36	1.45	1.67	1.77	1.67	1.85	1.81	1.25	1.47	1.78	1.38	1.49	1.78	1.73	1.58	1.34	0.98	0.66	1.33
pts	4.94	0.38	2.49	0.06	2.41	2.49	50	3.07	2.27	1.58	3.18	2.77	2.56	2.88	3.82	4.12	3.87	4.38	4.41	2.06	3	3.8	2.57	3	3.8	3.99	3.37	2.43	1.22	0.73	2.66
pts	1.18	-0.13	0.92	-0.22	0.9	0.92	5	0.46	0.22	0.08	0.92	0.92	0.92	0.58	0.87	0.95	1.1	1.1	1.1	0.61	0.96	1.14	0.92	1.02	1.14	0.62	0.49	0.46	0.1	-0.11	0.91
pts	0.78	-0.19		-0.22				0.34	0.17	0.05				0.3	0.46	0.55				0.09	0.3	0.47				0.49	0.34	0.15	0.01	-0.23
pts	1.29	0.13		0.06				0.31	0.25	0.19				0.58	0.71	0.76				0.7	0.76	0.93				0.36	0.3	0.45	0.26	0.18
pts	1.26	0.32	0.91	0.35	0.87	0.91	35	0.88	0.69	0.53	0.96	0.91	0.9	0.89	0.98	1.06	1.05	1.16	1.11	0.8	0.95	1.11	0.97	0.96	1.11	0.97	0.83	0.78	0.59	0.46	0.91
pts	0.64	0.04		0.11				0.3	0.16	0.09				0.38	0.45	0.51				0.31	0.44	0.49				0.43	0.33	0.32	0.23	-0.13
pts	1.05	0.35	0.94	0.43	0.96	0.93	4	0.68	0.56	0.51	0.93	0.93	0.93	0.74	0.89	0.92	0.95	0.86	0.86	0.56	0.72	0.9	0.93	0.96	1.05	0.71	0.65	0.62	0.59	0.29	0.95
pts	0.85	0.04	0.79	0.03	0.79	0.79	2	0.46	0.32	0.2	0.79	0.79	0.79	0.43	0.57	0.63	0.73	0.73	0.73	0.43	0.5	0.69	0.79	0.79	0.79	0.61	0.48	0.33	0.2	-0.03	0.79
pts	0.84	-0.81		-0.84				0.24	-0.12	-0.38				0.02	0.36	0.53				0.22	0.33	0.45				0.48	0.26	-0.18	-0.49	-0.75

## Sheet: anat_ROI
group	peak	mean	pmean_p0.05	median	pmedian_p0.05	pclu_p0.05	ext_p0.05	sph_r6	sph_r7.5	sph_r10	psph_p0.05_r6	psph_p0.05_r7.5	psph_p0.05_r10	pctl_q75	pctl_q90	pctl_q95	ppctl_p0.05_q75	ppctl_p0.05_q90	ppctl_p0.05_q95	pkcorr_corr0.7	pkcorr_corr0.8	pkcorr_corr0.9	ppkcorr_p0.05_corr0.7	ppkcorr_p0.05_corr0.8	ppkcorr_p0.05_corr0.9	topvox_n10	topvox_n20	topvox_n50	topvox_n100	eigen	peigen_p0.05
nc	2.83	-0.15	1.62	-0.23	1.54	1.68	54	1.92	1.49	1.02	2.07	1.81	1.74	0.92	1.35	1.68	2.18	2.31	2.4	2.19	2.34	2.5	2.19	2.34	2.5	2.35	2.16	1.71	1.27	-0.61	1.74
nc	2.16	-0.05	1.24	-0.07	1.18	1.25	161	1.6	1.43	1.21	1.6	1.44	1.37	0.67	1.06	1.34	1.67	1.78	1.85	1.4	1.67	1.89	1.49	1.67	1.89	1.8	1.7	1.57	1.42	-0.34	1.32
nc	5.23	0.27	1.99	0.14	1.73	2.01	497	3.16	2.83	2.47	3.16	2.83	2.77	1.8	2.65	3.18	3.18	3.8	4.15	3.22	3.85	4.35	3.22	3.85	4.35	3.81	3.53	3.75	3.27	0.52	2.26
nc	2.81	-0.13	1.2	-0.23	1.07	1.21	257	1.84	1.6	1.28	1.9	1.68	1.52	0.72	1.22	1.58	1.86	2.2	2.35	1.89	2.13	2.36	1.89	2.13	2.36	2.29	2.2	1.88	1.64	-2.14	1.44
nc	2.74	0.44	1.2	0.61	1.1	1.19	220	1.69	1.45	1.21	1.69	1.48	1.37	1.12	1.35	1.53	1.57	1.74	1.78	1.33	1.82	2.17	1.83	1.96	2.3	1.82	1.72	1.46	1.27	0.63	1.3
nc	2.29	-0.31	1.23	-0.26	1.22	1.3	51	1.14	0.86	0.63	1.44	1.4	1.36	0.6	0.92	1.1	1.56	1.75	1.71	0.51	0.81	1.26	1.45	1.52	1.58	1.62	1.41	1.29	0.98	-1.02	1.3
nc	2.38	0	1.96	0	1.96	2.05	10	1.62	1.26	0.95	2.05	2.05	2.05	0.74	1.04	1.24	2.29	2.38	2.38	1.18	1.67	1.97	2.05	2.05	2.08	2.04	1.81	1.41	1.15	0.05	2.05
nc	4.75	-0.41	2.17	-0.52	2	2.17	217	2.83	2.21	1.59	2.83	2.46	2.3	1.17	2.04	2.57	3.01	3.59	3.88	2.6	3.2	3.72	2.68	3.2	3.72	3.91	3.32	2.97	2.28	-0.25	2.41
nc	3.08	-0.01	1.6	-0.11	1.56	1.76	63	1.71	1.45	1.22	1.75	1.67	1.7	1.1	1.5	1.61	1.84	1.96	1.98	1.59	1.92	2.23	2.09	2.18	2.53	1.94	1.83	1.63	1.44	0.3	1.71
nc	2.61	-0.34	0.92	-0.18	0.84	0.88	31	0.84	0.69	0.54	0.89	0.89	0.88	0.61	0.88	0.88	1	1.05	1.08	1.38	1.61	1.83	1.21	1.36	1.47	0.91	0.82	0.75	0.53	-0.74	1.03
nc	2.57	0.12	1.13	0.22	1.08	1.19	390	1.33	1.17	0.95	1.33	1.36	1.31	1.08	1.3	1.4	1.4	1.52	1.63	1.6	1.85	2.05	1.76	1.92	2.05	1.44	1.54	1.33	1.15	-0.06	1.57
nc	3.07	-0.27	1.64	-0.43	1.56	1.65	206	2.12	1.77	1.45	2.2	1.94	1.86	0.98	1.55	1.91	2.19	2.53	2.63	1.79	2.08	2.38	1.98	2.08	2.38	2.47	2.13	2	1.67	0.41	1.76
nc	2.91	0.09	1.61	-0.01	1.58	1.64	107	1.83	1.54	1.19	1.89	1.75	1.69	0.93	1.43	1.81	2.14	2.18	2.3	1.39	1.79	2.24	1.73	1.9	2.24	2.19	2.09	1.8	1.63	0.17	1.7
nc	1.76	-0.7	1.39	-0.77	1.35	1.41	20	1.21	1.09	0.89	1.47	1.47	1.46	0.15	0.69	1.02	1.4	1.44	1.62	0.87	1.09	1.41	1.44	1.47	1.51	1.44	1.2	1.16	1.06	-0.64	1.43
nc	6.1	0.36	2.74	0.21	2.55	2.76	463	3.3	2.63	2.03	3.42	3.17	2.98	2.35	3.5	4.12	4.18	4.4	4.66	3.58	3.98	4.65	3.61	3.98	4.65	4.48	3.88	3.39	3.47	3.31	3.2
nc	2.07	0.33	1.29	0.49	1.26	1.3	242	1.67	1.43	1.16	1.67	1.51	1.44	1.12	1.33	1.45	1.57	1.75	1.83	1.07	1.4	1.64	1.62	1.76	1.87	1.88	1.78	1.61	1.38	0.22	1.34
nc	3.01	0	1.55	-0.03	1.39	1.81	41	2.17	1.66	1.06	2.17	1.89	1.84	0.94	1.36	1.58	1.99	2.42	2.68	1.59	2.1	2.53	1.83	2.1	2.53	2.57	2.23	1.63	1.05	0.91	1.72
nc	2.66	0.19	1.38	0.08	1.3	1.4	390	1.54	1.33	1.09	1.56	1.46	1.4	1.24	1.51	1.55	1.58	1.67	1.76	1.24	1.37	1.74	1.81	1.86	1.87	1.84	1.7	1.62	1.35	0.76	1.56
nc	2.15	-0.39	1.26	-0.47	1.23	1.26	76	1.47	1.08	0.76	1.54	1.42	1.33	0.5	0.87	1.11	1.57	1.79	2.01	1.11	1.37	1.76	1.37	1.47	1.76	1.67	1.37	1.07	0.88	-0.15	1.28
nc	0.85	-1.07		-1				0.07	-0.22	-0.42				-0.29	0.01	0.2				-0.25	0.01	0.38				0.09	-0.17	-0.32	-0.63	-1.45
nc	3.54	0.03	1.44	-0.06	1.29	1.16	79	1.46	1.24	0.96	1.51	1.32	1.26	0.84	1.22	1.48	1.44	1.59	1.71	1.55	2.02	2.3	2.78	2.84	3.11	1.64	1.45	1.18	1.03	0.94	2.43
nc	2.01	0.27	0.95	0.2	0.89	0.95	485	0.99	0.81	0.62	1.07	1.04	1.09	0.89	1.13	1.3	1.29	1.49	1.53	1.39	1.55	1.79	1.42	1.55	1.79	1.35	1.17	1.08	1.19	0.48	1.04
nc	2.73	-0.07	1.52	-0.19	1.44	1.58	146	1.79	1.6	1.33	1.85	1.87	1.82	0.82	1.31	1.65	1.94	1.99	2.09	1.63	2	2.37	1.79	2	2.37	2.07	1.93	1.79	1.6	0.14	1.67
nc	1.86	-0.35	0.95	-0.36	0.89	0.96	169	1.23	1.01	0.75	1.23	1.09	1	0.42	0.81	1.05	1.32	1.45	1.52	1.08	1.29	1.57	1.22	1.34	1.57	1.37	1.25	1.1	0.85	-1.02	1
nc	1.91	-0.1	1.05	-0.09	1.03	1.17	60	1.38	1.12	0.82	1.4	1.23	1.19	0.55	0.81	0.99	1.44	1.58	1.65	1.47	1.58	1.7	1.47	1.58	1.7	1.58	1.5	1.23	0.95	-0.2	1.16
nc	2.81	-0.14	1.82	-0.21	1.68	1.99	34	1.87	1.45	1.05	2.13	1.99	1.99	0.56	0.94	1.26	2.52	2.71	2.79	1.35	1.72	2.2	2.01	2.02	2.2	2.53	2.21	1.75	1.26	0.02	2.02
nc	1.94	0.08	0.99	0.05	0.95	0.99	249	1.2	0.94	0.71	1.22	1.11	1.04	0.72	0.99	1.18	1.32	1.33	1.43	0.98	1.43	1.69	1.37	1.47	1.69	1.51	1.37	1.16	0.96	0.32	1.07
nc	2.69	-0.23	1.37	-0.32	1.32	1.37	168	1.75	1.54	1.26	1.75	1.56	1.47	0.62	1.15	1.49	1.87	2.02	2.1	1.24	1.52	1.9	1.63	1.66	1.9	1.89	1.79	1.58	1.42	-0.34	1.45
pts	1.32	-1.04	0.89	-1.01	0.89	0.89	2	0.17	-0.18	-0.51	0.89	0.89	0.89	-0.31	0.03	0.27	1	1	1	0.4	0.57	0.88	0.89	0.89	0.89	0.53	0.23	-0.12	-0.26	-1.08	0.89
pts	1.74	-0.61	1.09	-0.51	1.03	1.11	77	1.4	1.22	0.95	1.4	1.28	1.22	0.24	0.63	0.92	1.5	1.6	1.7	1.27	1.49	1.6	1.31	1.49	1.6	1.57	1.45	1.18	0.94	-1.29	1.15
pts	1.12	-0.65		-0.61				0.62	0.33	0.04				0.18	0.51	0.67				0.18	0.61	0.84				0.76	0.5	0.16	-0.08	-0.76
pts	2.55	-0.15	1.08	-0.19	0.89	1.09	173	1.81	1.54	1.26	1.81	1.54	1.35	0.61	0.94	1.21	1.72	2.07	2.27	1.3	1.61	2	1.37	1.61	2	2.14	2.01	1.65	1.28	-0.16	1.2
pts	3.74	0.13	1.53	0.24	1.45	1.5	62	1.49	1.14	0.81	1.59	1.55	1.53	1.3	1.62	1.8	1.87	1.96	2.03	2.68	3.04	3.29	2.68	3.04	3.29	1.64	1.41	1.38	1.18	-0.84	2.14
pts	2.23	-0.17	1.29	-0.16	1.27	1.3	179	1.72	1.54	1.33	1.72	1.55	1.48	0.76	1.18	1.43	1.73	1.88	1.88	1.54	1.71	1.93	1.56	1.71	1.93	1.94	1.8	1.68	1.51	-3.91	1.41
pts	1.67	-0.16	1.14	-0.2	1.1	1.16	58	1.09	0.85	0.64	1.34	1.31	1.27	0.47	0.78	0.99	1.38	1.45	1.41	1.27	1.37	1.54	1.32	1.37	1.54	1.45	1.31	1.14	0.94	-0.19	1.21
pts	2.14	-0.69	1.43	-0.71	1.46	1.28	12	0.85	0.48	0.04	1.24	1.28	1.28	0.18	0.65	0.95	1.58	1.78	1.42	0.73	1.11	1.47	1.72	1.72	1.72	1.24	1.14	0.69	0.26	-0.53	1.58
pts	3.09	-0.26	1.79	-0.26	1.71	1.79	103	2.13	1.81	1.4	2.13	2.01	1.97	0.68	1.19	1.65	2.42	2.62	2.77	2.37	2.55	2.71	2.37	2.55	2.71	2.66	2.41	2.16	1.81	0.63	1.94
pts	1.15	-0.41	1.08	-0.3	1.08	1.08	2	0.73	0.53	0.3	1.08	1.08	1.08	0.19	0.37	0.49	1.15	1.15	1.15	0.74	0.88	0.98	1.08	1.08	1.15	0.94	0.78	0.6	0.35	-0.74	1.09
pts	0.92	-0.63	0.81	-0.61	0.81	0.78	7	0.48	0.25	0.03	0.78	0.78	0.78	-0.03	0.27	0.47	0.87	0.81	0.81	0.08	0.39	0.62	0.87	0.87	0.9	0.6	0.52	0.33	0.12	-1.01	0.81
pts	1.25	-0.23	0.68	-0.1	0.64	0.85	16	0.81	0.66	0.48	0.86	0.85	0.85	0.33	0.46	0.54	0.85	0.98	1.01	0.67	0.81	0.9	0.9	1.08	1.11	0.89	0.86	0.64	0.45	0.16	0.87
pts	3.74	-1.2	2.03	-1.35	1.93	2.18	65	2.18	1.72	1.23	2.31	2.23	2.21	0.25	1.17	1.67	2.74	2.96	3.19	1.61	2.36	2.83	2.3	2.54	2.83	2.76	2.72	2.03	1.76	0.13	2.31
pts	1.89	-0.27	1.35	-0.34	1.31	1.11	13	0.91	0.71	0.46	1.11	1.11	1.11	0.35	0.68	0.94	1.47	1.67	1.56	0.73	1.11	1.56	1.55	1.56	1.61	1.13	1.02	0.83	0.77	-0.23	1.45
pts	2.45	-0.06	1.16	-0.04	1.07	1.21	125	1.43	1.24	0.96	1.51	1.54	1.5	0.68	0.95	1.21	1.68	1.96	2.02	1.39	1.77	2.05	1.47	1.77	2.05	2.01	1.76	1.44	1.15	-0.05	1.26
pts	2.52	-0.09	1.36	-0.15	1.32	1.43	103	1.09	0.83	0.59	1.29	1.29	1.3	0.69	1.08	1.34	1.57	1.69	1.61	1.24	1.55	1.86	1.64	1.75	1.99	1.41	1.32	1.07	1.09	0.45	1.55
pts	2.39	-0.29	1.28	-0.44	1.21	1.33	141	1.79	1.42	1.06	1.79	1.52	1.48	0.66	1.13	1.43	1.8	2.04	2.14	1.71	1.99	2.16	1.71	1.99	2.16	2.14	1.93	1.72	1.44	-0.1	1.35
pts	3.38	-0.3	1.74	-0.12	1.65	1.73	108	2.39	1.96	1.61	2.39	2.21	2	1.17	1.61	1.91	2.24	2.48	2.69	1.56	2.1	2.65	1.76	2.1	2.65	2.68	2.5	2.08	1.74	-0.22	1.82
pts	2.19	-0.12	1.21	-0.2	1.13	1.21	164	1.54	1.25	0.96	1.54	1.41	1.35	0.62	1.02	1.32	1.65	1.91	1.93	1.15	1.51	1.84	1.36	1.52	1.84	1.91	1.69	1.56	1.37	-0.24	1.3
pts	4.94	-0.54	1.89	-0.73	1.61	1.95	189	3.09	2.4	1.66	3.17	2.69	2.36	0.91	1.76	2.4	3.13	3.77	3.96	1.86	2.83	3.62	2.22	2.86	3.62	4.04	3.7	3.17	2.46	-0.26	2.08
pts	2.76	-0.37	1.24	-0.38	1.12	1.24	118	1.95	1.56	1.13	1.95	1.67	1.46	0.4	0.85	1.2	1.85	2.14	2.33	1.29	1.58	2.04	1.39	1.58	2.04	2.22	1.93	1.56	1.28	-0.81	1.34
pts	1.45	-0.42	1.05	-0.36	1.07	1.05	6	0.72	0.52	0.33	1.05	1.05	1.05	0.26	0.51	0.67	1.13	1.09	1.09	0.62	0.85	1.15	1.05	1.06	1.17	0.96	0.87	0.63	0.48	-0.38	1.06
pts	1.73	-0.07	0.84	-0.09	0.74	1.14	41	1.14	0.94	0.7	1.21	1.21	1.19	0.5	0.69	0.82	1.21	1.4	1.52	1.09	1.2	1.42	1.25	1.27	1.42	1.28	1.27	1.06	0.76	0.49	0.96
pts	5.83	0.23	1.26	0.2	0.96	1.77	262	1.96	1.55	1.31	2.01	1.78	1.83	1.2	1.77	2.37	2.27	3.05	3.88	3.07	3.62	4.27	3.07	3.62	4.27	2.58	2.39	1.81	2.55	9.7	2.27
pts	0.98	-0.14	0.66	-0.07	0.64	0.58	2	0.29	0.15	0.05	0.58	0.58	0.58	0.28	0.4	0.46	0.61	0.59	0.59	0.75	0.84	0.84	0.77	0.84	0.84	0.39	0.24	0.14	0.18	-0.33	0.68
pts	2.08	-0.21	1.01	-0.17	0.95	1.05	82	1.46	1.2	0.9	1.46	1.24	1.15	0.54	0.78	0.95	1.44	1.63	1.68	-0.55	-0.19	0.2	1.29	1.45	1.49	1.65	1.53	1.18	0.93	-0.44	1.1
pts	1.32	-0.08	0.79	-0.08	0.75	0.81	55	0.79	0.68	0.54	0.84	0.85	0.85	0.36	0.55	0.68	1	0.99	0.95	0.8	0.91	1.09	0.95	0.99	1.13	1	0.84	0.82	0.66	-0.21	0.88
pts	2.21	-0.4	1.39	-0.45	1.38	1.4	52	1.36	1.17	0.95	1.55	1.48	1.43	0.52	0.96	1.26	1.6	1.66	1.73	1.25	1.28	1.5	1.47	1.54	1.64	1.59	1.5	1.33	1.19	-2.93	1.47

## Sheet: task_ROI
group	peak	mean	pmean_p0.05	median	pmedian_p0.05	pclu_p0.05	ext_p0.05	sph_r6	sph_r7.5	sph_r10	psph_p0.05_r6	psph_p0.05_r7.5	psph_p0.05_r10	pctl_q75	pctl_q90	pctl_q95	ppctl_p0.05_q75	ppctl_p0.05_q90	ppctl_p0.05_q95	pkcorr_corr0.7	pkcorr_corr0.8	pkcorr_corr0.9	ppkcorr_p0.05_corr0.7	ppkcorr_p0.05_corr0.8	ppkcorr_p0.05_corr0.9	topvox_n10	topvox_n20	topvox_n50	topvox_n100	eigen	peigen_p0.05
nc	2.83	0.69	1.66	0.67	1.6	1.7	47	2.05	1.72	1.41	2.12	1.83	1.76	1.76	2.11	2.32	2.23	2.36	2.55	2.21	2.44	2.57	2.21	2.44	2.57	2.4	2.11	1.69	1.19	0.82	1.76
nc	2.16	0.64	1.29	0.56	1.23	1.29	95	1.62	1.45	1.25	1.62	1.46	1.39	1.35	1.66	1.75	1.71	1.8	1.82	1.63	1.76	1.91	1.68	1.76	1.91	1.8	1.69	1.5	1.25	0.8	1.35
nc	4.82	1.7	2.47	1.59	2.37	2.47	219	3.3	3.05	2.98	3.3	3.05	3.16	3.37	3.85	4.1	3.62	4.07	4.06	3.41	3.64	3.79	3.41	3.64	3.79	3.77	3.36	3.6	3.26	2.31	2.78
nc	2.81	0.82	1.37	0.76	1.29	1.37	179	1.87	1.64	1.43	1.91	1.72	1.57	1.82	2.19	2.36	2.08	2.35	2.41	2.08	2.31	2.36	2.08	2.31	2.36	2.36	2.09	1.9	1.68	0.95	1.76
nc	2.45	0.96	1.31	0.98	1.29	1.32	102	1.73	1.49	1.24	1.73	1.54	1.43	1.39	1.64	1.77	1.66	1.83	1.82	1.58	1.61	1.69	1.63	1.77	1.84	1.86	1.75	1.42	1.3	0.91	1.35
nc	1.99	0.36	1.24	0.4	1.23	1.3	40	1.1	0.82	0.6	1.41	1.37	1.34	1.14	1.4	1.53	1.55	1.8	1.8	1.25	1.4	1.49	1.47	1.51	1.56	1.52	1.28	1.16	0.85	0.4	1.31
nc	1.66	0.01		0				0.45	0.33	0.19				0.47	0.72	0.86				0.68	0.83	1.08				0.49	0.42	0.33	0.32	0.04
nc	3.91	0.75	1.84	0.7	1.66	1.84	86	1.64	1.44	1.27	1.8	1.67	1.59	1.87	2.31	2.47	2.49	2.59	2.76	1.47	1.85	2.41	2.02	2.27	2.56	1.96	1.7	1.53	1.66	1.14	2.06
nc	2.1	0.5	1.44	0.54	1.36	1.47	22	1.4	1.11	0.91	1.63	1.52	1.5	1.23	1.51	1.69	1.8	1.92	1.98	1.3	1.57	1.82	1.54	1.65	1.82	1.63	1.45	1.08	1.01	0.56	1.47
nc	0.43	-0.78		-0.68				0.09	-0.06	-0.3				0.01	0.19	0.27				0.09	0.24	0.36				0.16	0.06	0.01	-0.11	-1.04
nc	1.58	-0.06	1.03	-0.06	0.99	1.03	57	1.02	0.85	0.77	1.2	1.16	1.12	0.93	1.15	1.22	1.26	1.39	1.46	1.09	1.25	1.41	1.25	1.25	1.41	1.2	1.04	0.78	0.83	-0.28	1.03
nc	3.07	1.05	1.68	0.98	1.64	1.68	159	2.13	1.82	1.67	2.22	1.98	1.92	1.99	2.34	2.5	2.25	2.49	2.69	1.84	2.14	2.38	2.04	2.14	2.38	2.47	2.25	1.98	1.68	1.34	1.81
nc	2.57	0.73	1.72	0.48	1.76	1.72	84	1.86	1.74	1.64	1.86	1.84	1.79	1.73	2.07	2.12	2.09	2.21	2.19	1.9	2.07	2.29	1.9	2.07	2.29	2.06	1.98	1.94	1.62	0.88	1.78
nc	1.76	0.1	1.41	0.04	1.38	1.41	20	1.29	1.16	1.01	1.47	1.47	1.46	1.17	1.38	1.41	1.44	1.44	1.62	0.99	1.14	1.41	1.44	1.47	1.51	1.44	1.18	1.23	1.06	0.47	1.43
nc	4.99	1.62	2.64	1.2	2.52	2.64	160	3.33	2.86	2.4	3.5	3.22	3.08	3.42	4.12	4.48	4.04	4.46	4.5	3.6	3.98	4.47	3.6	3.98	4.47	4.47	3.66	3.77	2.99	2.26	3.02
nc	2.01	0.36	1.33	0.48	1.3	1.39	45	1.56	1.35	1.13	1.7	1.57	1.51	1.21	1.47	1.6	1.66	1.81	1.91	1.53	1.73	1.9	1.63	1.73	1.9	1.77	1.48	1.31	1.09	0.23	1.4
nc	2.99	0.9	1.68	0.87	1.51	1.81	32	2.09	1.7	1.36	2.09	1.88	1.81	1.7	2.02	2.18	2.15	2.42	2.61	1.44	1.86	2.27	1.86	1.98	2.27	2.41	2.08	1.44	1.09	1.09	1.86
nc	2.51	0.86	1.34	0.79	1.25	1.34	167	1.56	1.4	1.2	1.58	1.48	1.42	1.55	1.7	1.8	1.63	1.8	1.87	1.62	1.88	2.06	1.79	1.92	2.06	1.84	1.7	1.59	1.33	1.16	1.49
nc	2.15	0.42	1.26	0.37	1.21	1.26	69	1.47	1.07	0.79	1.55	1.45	1.34	1.21	1.45	1.6	1.6	1.85	2.07	1.12	1.37	1.76	1.37	1.47	1.76	1.67	1.48	1.11	0.87	0.67	1.28
nc	-0.19	-1.54		-1.53				-0.65	-0.83	-1.06				-0.86	-0.61	-0.47				-0.78	-0.58	-0.39				-0.54	-0.63	-0.73	-1.02	-1.63
nc	1.92	0.47	1.16	0.43	1.1	1.16	75	1.49	1.31	1.12	1.49	1.31	1.24	1.11	1.36	1.53	1.5	1.6	1.78	1.5	1.59	1.81	1.5	1.59	1.81	1.53	1.37	1.28	1.02	0.46	1.23
nc	1.54	0.71	0.86	0.71	0.82	0.86	220	1.21	1.04	0.9	1.21	1.07	0.97	1.07	1.24	1.31	1.15	1.29	1.39	1.1	1.25	1.38	1.11	1.25	1.38	1.4	1.3	1.13	0.97	0.76	0.9
nc	2.73	0.91	1.6	0.79	1.55	1.61	129	2.11	2.03	1.85	2.11	2.08	1.93	1.83	2.04	1.99	2.04	2.09	2.11	1.73	2.01	2.37	1.8	2.01	2.37	2.21	2.17	1.91	1.65	1.16	1.71
nc	1.67	0.29	0.96	0.38	0.9	0.96	118	1.22	1.01	0.75	1.22	1.12	1.06	1.08	1.3	1.36	1.32	1.42	1.5	1.06	1.21	1.41	1.11	1.21	1.41	1.33	1.19	1.06	0.8	0.19	1.02
nc	1.91	0.33	1.24	0.34	1.2	1.24	50	1.41	1.16	0.86	1.43	1.29	1.25	1.06	1.36	1.52	1.57	1.65	1.74	1.47	1.58	1.7	1.47	1.58	1.7	1.58	1.5	1.24	0.93	0.34	1.3
nc	1.58	-0.01	1.29	-0.03	1.26	1.25	6	0.9	0.71	0.46	1.25	1.25	1.25	0.82	1.06	1.2	1.42	1.26	1.26	0.78	1	1.32	1.25	1.25	1.39	1.18	1.04	0.88	0.67	0.05	1.31
nc	1.67	0.5	1.01	0.45	1	1.01	100	1.2	0.94	0.73	1.22	1.12	1.07	1.07	1.27	1.4	1.32	1.51	1.55	1.04	1.24	1.4	1.11	1.24	1.4	1.51	1.36	1.14	0.93	0.53	1.05
nc	2.69	0.55	1.43	0.53	1.37	1.43	116	1.9	1.67	1.38	1.9	1.7	1.6	1.59	1.94	2.08	1.98	2.15	2.31	1.29	1.56	1.99	1.67	1.72	1.99	2.07	1.95	1.75	1.36	0.77	1.51
pts	0.7	-0.93		-0.96				0.04	-0.12	-0.36				-0.28	0.01	0.15				-0.07	0.03	0.36				0	-0.21	-0.27	-0.36	-0.9
pts	1.74	0.29	1.06	0.26	0.98	1.06	70	1.39	1.21	1.01	1.39	1.27	1.21	1.01	1.33	1.53	1.53	1.63	1.7	1.28	1.49	1.63	1.31	1.49	1.63	1.57	1.38	1.16	0.87	0.33	1.12
pts	1.11	-0.38		-0.51				0.72	0.57	0.47				0.58	0.81	0.91				0.62	0.74	0.9				0.86	0.85	0.59	0.49	-0.46
pts	2.55	0.26	1.14	0.23	0.92	1.15	77	1.85	1.55	1.27	1.85	1.55	1.3	1.12	1.57	1.92	1.84	2.19	2.46	1.35	1.57	1.97	1.41	1.57	1.97	2.12	1.73	1.3	1	0.37	1.25
pts	1.03	-0.59		-0.34				0.51	0.25	-0.14				0.44	0.67	0.79				0.64	0.74	1.03				0.68	0.52	0.35	0.17	-0.95
pts	2.23	0.43	1.43	0.37	1.42	1.43	92	1.73	1.59	1.5	1.73	1.61	1.56	1.47	1.8	1.9	1.85	1.96	1.95	1.57	1.73	1.93	1.59	1.73	1.93	1.95	1.83	1.65	1.4	0.67	1.54
pts	1.5	0.24	1.09	0.2	1.04	1.12	8	1.22	1.13	1.07	1.22	1.14	1.14	0.79	1	1.08	1.25	1.5	1.5	0.96	1.18	1.33	1.22	1.22	1.37	1.14	1.04	0.79	0.62	0.41	1.11
pts	1.48	-0.45	1.24	-0.45	1.24	1.24	10	0.85	0.43	0.08	1.24	1.24	1.24	0.46	0.89	1.1	1.39	1.42	1.42	0.79	1.01	1.33	1.24	1.26	1.33	1.24	1.05	0.56	0.17	-0.68	1.25
pts	3.09	0.45	1.87	0.4	1.79	1.87	77	2.08	1.8	1.62	2.08	1.98	1.97	1.82	2.33	2.45	2.44	2.7	2.79	2.34	2.52	2.68	2.34	2.52	2.68	2.51	2.27	2.1	1.66	0.33	1.99
pts	0.81	-0.64		-0.59				0.24	-0.05	-0.45				0.21	0.43	0.5				0.17	0.26	0.54				0.31	-0.01	-0.44	-0.24	-0.81
pts	0.92	-0.42	0.81	-0.34	0.81	0.78	7	0.49	0.24	0.01	0.78	0.78	0.78	0.36	0.64	0.78	0.87	0.81	0.81	0.58	0.7	0.81	0.87	0.87	0.9	0.6	0.47	0.3	0.16	-0.79	0.81
pts	1.25	-0.22	1	-0.18	0.99	1	8	0.9	0.78	0.52	1	1	1	0.38	0.63	0.85	1.01	1.12	1.12	0.67	0.82	0.91	1	1.11	1.17	0.98	0.81	0.42	0.14	0.04	1.03
pts	1.58	-1.63	1.37	-1.64	1.37	1.37	3	0.89	0.57	0.23	1.37	1.37	1.37	-0.34	0.29	0.65	1.58	1.58	1.58	0.7	0.87	1.21	1.37	1.37	1.37	0.9	0.54	0.03	-0.51	-1.79	1.37
pts	1.85	0.24	1.31	0.11	1.23	1.1	14	0.92	0.72	0.5	1.11	1.1	1.1	1.03	1.28	1.33	1.41	1.45	1.27	0.87	1.32	1.49	1.52	1.53	1.49	1.13	1.02	0.84	0.85	0.4	1.4
pts	2.45	0.49	1.31	0.42	1.23	1.33	71	1.55	1.41	1.25	1.55	1.56	1.52	1.26	1.65	1.93	1.9	2.04	2.11	1.41	1.79	2.05	1.49	1.79	2.05	2.01	1.76	1.47	1.13	0.51	1.37
pts	1.12	-0.49	1.08	-0.48	1.08	1.08	2	0.31	-0.01	-0.32	1.08	1.08	1.08	0.19	0.51	0.7	1.04	1.04	1.04	0.63	0.74	0.89	1.08	1.08	1.08	0.68	0.4	0.01	-0.04	-0.66	1.08
pts	2.39	0.64	1.33	0.63	1.27	1.39	106	1.83	1.46	1.17	1.83	1.52	1.48	1.53	1.83	2.02	1.84	2.09	2.17	1.73	1.99	2.16	1.73	1.99	2.16	2.13	1.92	1.71	1.38	0.83	1.4
pts	3.38	0.83	1.89	0.93	1.82	1.89	74	2.46	2.02	1.69	2.46	2.25	2.03	1.84	2.33	2.64	2.58	2.84	3.13	1.71	2.13	2.65	1.87	2.13	2.65	2.68	2.5	2.05	1.72	0.97	1.98
pts	2.19	0.49	1.29	0.47	1.24	1.29	111	1.63	1.39	1.23	1.63	1.53	1.48	1.43	1.7	1.88	1.75	1.92	1.97	1.32	1.54	1.84	1.45	1.56	1.84	1.89	1.74	1.6	1.31	0.87	1.38
pts	4.94	0.47	2.1	0.2	1.8	2.1	106	3.19	2.5	1.77	3.19	2.83	2.51	2.39	3.35	3.79	3.53	3.93	4.45	1.94	2.91	3.84	2.29	2.91	3.84	3.94	3.32	2.84	2.09	0.9	2.31
pts	2.76	0.35	1.29	0.18	1.2	1.29	96	1.95	1.54	1.12	1.95	1.67	1.48	1.37	1.77	1.98	1.89	2.19	2.29	1.35	1.64	2.04	1.41	1.64	2.04	2.22	1.86	1.56	1.26	0.49	1.39
pts	1.17	-0.11	1.06	-0.18	1.09	1.06	3	0.76	0.57	0.42	1.06	1.06	1.06	0.45	0.69	0.81	1.09	1.09	1.09	0.69	0.73	0.96	1.06	1.06	1.17	0.86	0.77	0.56	0.35	-0.03	1.07
pts	1.07	0.34	0.67	0.39	0.66	0.78	8	0.73	0.59	0.49	0.81	0.78	0.78	0.64	0.73	0.79	0.79	0.86	0.93	0.76	0.83	0.91	0.81	0.83	0.91	0.73	0.58	0.53	0.52	0.32	0.67
pts	1.41	0.4	0.94	0.49	0.94	0.94	104	0.92	0.7	0.48	1.01	0.98	0.98	0.98	1.08	1.15	1.11	1.2	1.19	0.95	1.02	1.11	1.05	1.06	1.11	1.04	0.87	0.88	0.86	0.44	0.98
pts	0.58	-0.14		-0.12				0.06	-0.01	-0.06				0.24	0.34	0.38				-0.03	0.15	0.32				0.19	0.08	0.01	-0.01	-0.25
pts	1.87	0.41	1.02	0.43	0.97	1.08	58	1.41	1.17	0.93	1.41	1.21	1.11	1	1.26	1.42	1.39	1.57	1.72	1.3	1.45	1.68	1.32	1.45	1.68	1.55	1.4	1.11	0.87	0.5	1.09
pts	1.31	0.29	0.8	0.3	0.75	0.81	46	0.83	0.79	0.78	0.86	0.85	0.85	0.73	0.9	0.98	0.98	1	0.95	0.87	0.95	1.09	0.93	0.96	1.09	0.93	0.78	0.78	0.65	0.31	0.86
pts	0.7	-0.77		-0.73				0.22	0.06	-0.1				-0.04	0.21	0.32				0.16	0.28	0.4				0.25	0.1	-0.02	-0.28	-0.93
