# Supplementary material for: Seeking Optimal Region-Of-Interest (ROI) Single-Value Summary Measures for fMRI Studies in Imaging Genetics
Source: PLoS One. 2016 Mar 14;11(3):e0151391. doi: 10.1371/journal.pone.0151391 (PMC4790904; doi:10.1371/journal.pone.0151391)
Supplement: S2 Data — (ZIP) [file pone.0151391.s011.zip › dset1_raw.xlsx]

## Sheet: demographic
Dx	subset	age	WRAT	2Back ACC	handedness	tsnr
nc	a	19	102	0.6	100	212.61
nc	a	20	100	0.9792	100	261.14
nc	a	21	97	0.8542	80	199.43
nc	a	21	97	0.67	100	145.54
nc	a	22		0.92	80	206.76
nc	a	22	95	0.88	90	218.36
nc	a	22	100	0.7872	70	191.92
nc	a	23	103	0.8125	100	206.52
nc	a	24	105	0.979	90	192.47
nc	a	24	97	0.7872	100	254.64
nc	a	25	98	0.8478	80	252.12
nc	a	25	100	0.875	100	190.57
nc	a	25	108	0.8085	80	182.25
nc	a	26	98	0.9792	100	223.39
nc	a	27	106	0.5625	90	277.63
nc	a	28	102	0.71	100	211.62
nc	a	28	97	0.7917	100	210.64
nc	a	28	95	0.625	100	243.41
nc	a	31	105	0.9375	80	215.08
nc	a	32	103	0.7708	100	181.42
nc	a	34	103	0.54	100	224.94
nc	a	34	106	0.75	80	151.12
nc	a	35	102	0.9149	80	244.32
nc	a	39	103	0.7083	100	151.11
nc	a	40	97	0.75	100	269.67
nc	a	41	103	0.6667	100	265.37
nc	a	50	110	0.8478	100	93.53
nc	a	41	103	0.62	100	204.25
nc	a	42	103	0.5833	100	241.47
nc	a	44	108	0.6304	70	118.73
nc	a	45	103	0.625	100	228.83
nc	a	48	111	0.8333	80	175.57
nc	a	49	102	0.5745	100	164.39
nc	a	50	110	0.8125	100	254.59
nc	a	52	90	0.2708	100	217.95
nc	a	53	103	0.5319	100	157.81
nc	a	20	102	0.88	100	246.07
nc	a	25		1	80	233.79
nc	a	25		0.44	100	286.67
nc	a	26	87	0.7021	100	275.43
nc	a	26	98	0.8511	100	226.14
nc	a	27	89	1	100	221.27
nc	a	30	87	0.7083	100	204.25
nc	a	31	89	0.4167	100	223.36
nc	a	33	106	0.6042	80	238.95
nc	a	40	102	0.7917	90	206.68
nc	a	42	113	0.6667	100	178.49
nc	a	43	105	0.74	100	261.14
nc	a	45	105	0.7917	90	176.12
nc	a	46	100	0.6087	100	210.07
nc	b	20	89	0.94	100	171.49
nc	b	20	87	0.6875	100	209.44
nc	b	21	100	0.38	100	247.82
nc	b	22	97	0.9787	90	171.54
nc	b	22	100	0.9375	100	175.48
nc	b	22	103	0.6383	80	233.69
nc	b	22	102	1	80	147.79
nc	b	24	92	1	100	263.79
nc	b	24	86	0.8542	70	159.45
nc	b	24	100	0.8125	100	233.38
nc	b	25	98	0.8478	90	249.79
nc	b	25	102	0.8478	90	173.06
nc	b	25	89	1	100	210.57
nc	b	26	102	0.7083	100	179.24
nc	b	27	102	0.9792		207.84
nc	b	28	108	0.8261	80	237.69
nc	b	28	95	0.9149	90	181.17
nc	b	30	94	0.3333	100	109.12
nc	b	32	90	0.7917	100	234.73
nc	b	33	105	0.7021	100	235.01
nc	b	33	110	0.8511	90	123.27
nc	b	34	102	0.8125	90	203.71
nc	b	36	97	1	100	223.08
nc	b	39	106	0.7292	100	190.55
nc	b	40	106	0.7826	100	241.11
nc	b	41	102	1	100	223.9
nc	b	41	102	0.5652	90	207.99
nc	b	42	113	0.5319	100	194.63
nc	b	42	94	0.625		189.97
nc	b	42	89	0.8542	80	256.85
nc	b	43	102	0.3778	90	283.16
nc	b	45	105	0.9792	100	227.31
nc	b	47	110	0.75	100	215.99
nc	b	49	106	0.9583	100	222.74
nc	b	41	98	0.5208	100	233.38
nc	b	51	105	0.5	100	211.03
nc	b	20		0.94	100	218.48
nc	b	25	100	0.489	90	222.47
nc	b	31	94	0.8723	100	201.12
nc	b	31	105	0.5625	100	236
nc	b	34	110	0.7083	100	193.89
nc	b	35	100	0.4043	100	233.45
nc	b	40	97	0.5	90	200.97
nc	b	41	103	0.8298	100	271.98
nc	b	43	106	0.4792	100	216.04
nc	b	44	94	0.75	70	174.9
nc	b	45	98	0.8043	100	202.97
nc	b	47	100	0.4375	100	256.95
nc	b	51	102	0.5	102	196.34
nc	b	52	106	0.5106	100	231.42
pt	a	18		0.9583	80	175.71
pt	a	31	98	0.9375	100	274.55
pt	a	20	87	0.7083	100	222.38
pt	a	21	102	1	100	209.45
pt	a	22	92	0.7234	100	217.84
pt	a	22	95	0.77	100	176.26
pt	a	22	100	0.8936	80	276.31
pt	a	23	103	0.8542	100	236.04
pt	a	23	111	0.9792	100	173.42
pt	a	24	95	0.6042	100	232.28
pt	a	24	79	0.7447	100	233.57
pt	a	25	98	0.7708	90	80.3
pt	a	26	87	0.617	90	153.73
pt	a	27	98	1	90	253.57
pt	a	28	103	0.9792	100	194.42
pt	a	28	92	0.7234	100	252.51
pt	a	29	108	0.8333	90	193.89
pt	a	31	113	0.9792	100	209.63
pt	a	33	114	0.8333	100	236.82
pt	a	34	90	0.5319	90	195.5
pt	a	35	97	0.6383	100	185.9
pt	a	35	100	0.6596	100	132.66
pt	a	36	103	0.8958	100	176.37
pt	a	36	89	0.6875	80	251.25
pt	a	37	113	0.5	90	258.01
pt	a	38	100	0.7292	100	187.72
pt	a	40	95	0.4583	90	124.95
pt	a	41	113	1	100	198.27
pt	a	42	108	0.8085	70	235.4
pt	a	43	100	1	100	232.26
pt	a	44	100	0.5652	100	171.41
pt	a	44	110	0.7872	100	74.12
pt	a	45	113	0.8511	100	214.34
pt	a	46	105	0.3913	100	207.49
pt	a	49	97	0.617	80	270.35
pt	a	49	103	0.5	100	189.5
pt	a	20	106	0.5106	80	201.09
pt	a	21		0.96	80	266.5
pt	a	23	89	0.7708	90	249.04
pt	a	26	89	0.9792	100	242.01
pt	a	30	102	0.83	100	231.07
pt	a	31	92	0.7083	90	197.25
pt	a	34	113	0.6444	100	135.38
pt	a	36	95	0.9362	90	173.53
pt	a	39	110	0.7391	100	242.43
pt	a	39	96	0.4468	80	145.94
pt	a	43	119	0.69	90	218.1
pt	a	44	113	0.7917		233.19
pt	a	51	103	0.7447	70	213.03
pt	a	53	108	0.5417	100	191.71
pt	b	19	103	0.75	100	190.45
pt	b	20	86	0.8936	100	227.88
pt	b	20	82	0.8333	100	214.79
pt	b	21	87	0.9375	80	244.58
pt	b	22	113	0.6667	90	228.09
pt	b	22		0.875	100	216.47
pt	b	22	97	0.9375	100	228.04
pt	b	23	78	0.4043	90	246.45
pt	b	23	95	0.8125	100	249.45
pt	b	24	102	0.8333	90	158.71
pt	b	24	98	0.9583	90	203.76
pt	b	25	100	0.8958	100	231.81
pt	b	25	111	0.6087	100	166.52
pt	b	24	90	0.7021	100	170.74
pt	b	26	110	0.8511	100	163.22
pt	b	26	94	0.9	80	176.06
pt	b	26	86	0.3125	100	130.15
pt	b	27	82	0.7174	80	256.4
pt	b	28	102	0.8333	90	229.17
pt	b	28	92	0.9792	90	142.83
pt	b	29	78	0.8298	100	106.32
pt	b	20	95	0.4167		137.8
pt	b	33	100	0.8936	100	213.22
pt	b	34	103	0.4894	100	261.4
pt	b	35	92	0.5625	80	150.51
pt	b	36	108	0.81	100	166.78
pt	b	36	106	0.7708	100	159.88
pt	b	39	98	0.75	100	217.77
pt	b	40	102	0.7708	80	187.1
pt	b	40	113	0.3191	100	176.11
pt	b	41	95	0.9792	100	192.87
pt	b	41	94	0.65	80	223.38
pt	b	45	114	0.8542	100	196.23
pt	b	47	106	0.75	100	208.61
pt	b	49	100	0.8333	100	215.25
pt	b	53	106	0.9792	100	240.79
pt	b	19	110	0.88	100	279.15
pt	b	25		1	100	187.09
pt	b	29	108	0.58	100	162.18
pt	b	31		0.4167	90	235.68
pt	b	31	92	0.3542	100	237.29
pt	b	35	98	0.4	100	215.4
pt	b	36	114	0.7708	100	241.2
pt	b	39	111	0.8542	90	242.56
pt	b	41	105	0.8125	100	210.24
pt	b	43	111	0.6087	80	196.39
pt	b	45	102	0.4583	100	158.34
pt	b	45	102	0.4783	100	267.07
pt	b	47	97	0.75	100	219.17
pt	b	52	103	0.6	100	233.54

## Sheet: 10mm_ROI
group	subset	peak	mean	pmean_p0.05	median	pmedian_p0.05	pclu_p0.05	ext_p0.05	sph_r6	sph_r7.5	sph_r10	psph_p0.05_r6	psph_p0.05_r7.5	psph_p0.05_r10	pctl_q75	pctl_q90	pctl_q95	ppctl_p0.05_q75	ppctl_p0.05_q90	ppctl_p0.05_q95	pkcorr_corr0.7	pkcorr_corr0.8	pkcorr_corr0.9	ppkcorr_p0.05_corr0.7	ppkcorr_p0.05_corr0.8	ppkcorr_p0.05_corr0.9	topvox_n10	topvox_n20	topvox_n50	eigen	peigen_p0.05
pts	a	2.13	0.97	1.05	0.9	1.02	1.05	160	1.7	1.56	1.37	1.7	1.56	1.37	1.63	1.75	1.81	1.63	1.76	1.84	1.24	1.49	1.77	1.24	1.49	1.77	1.8	1.7	1.6	1.17	1.22
pts	a	0.89	0.4	0.46	0.4	0.43	0.46	146	0.68	0.58	0.49	0.68	0.58	0.52	0.65	0.74	0.74	0.66	0.75	0.76	0.57	0.64	0.73	0.57	0.64	0.73	0.8	0.73	0.63	0.48	0.51
pts	a	1.31	0.61	0.74	0.65	0.74	0.74	143	1.11	1	0.87	1.11	1	0.88	1.05	1.14	1.23	1.06	1.18	1.26	0.92	1.05	1.18	0.92	1.05	1.18	1.19	1.17	1.04	0.68	0.78
pts	a	0.87	0.36	0.5	0.33	0.46	0.5	104	0.62	0.55	0.49	0.62	0.55	0.5	0.63	0.69	0.7	0.69	0.71	0.7	0.44	0.57	0.67	0.52	0.58	0.67	0.69	0.61	0.6	0.38	0.52
pts	a	1.14	0.49	0.53	0.46	0.48	0.53	161	0.82	0.72	0.62	0.82	0.73	0.64	0.83	0.96	1.02	0.85	0.97	1.02	0.75	0.84	0.94	0.75	0.84	0.94	1.02	0.89	0.79	0.56	0.59
pts	a	1.39	0.61	0.67	0.6	0.63	0.67	159	1.13	1.03	0.9	1.13	1.03	0.9	1.04	1.19	1.24	1.05	1.2	1.25	0.91	1	1.16	0.91	1	1.16	1.23	1.16	1.01	0.74	0.77
pts	a	1.72	0.5	0.59	0.47	0.54	0.59	142	0.82	0.68	0.56	0.82	0.68	0.59	0.89	1.06	1.06	0.94	1.1	1.01	0.65	0.8	1.07	0.67	0.8	1.07	0.86	0.74	0.55	0.58	0.65
pts	a	2.86	1.19	1.23	1.13	1.18	1.23	168	2.13	1.84	1.51	2.13	1.84	1.56	1.83	2.24	2.46	1.86	2.25	2.51	1.3	1.39	1.89	1.3	1.39	1.89	2.4	2.2	1.71	1.4	1.41
pts	a	1.93	0.83	0.99	0.81	0.91	0.99	145	1.4	1.21	1.01	1.4	1.21	1.1	1.35	1.55	1.55	1.37	1.53	1.54	1.11	1.23	1.51	1.11	1.23	1.51	1.5	1.51	1.26	0.94	1.09
pts	a	2.95	0.62	0.91	0.39	0.73	0.91	119	2.08	1.7	1.33	2.08	1.7	1.33	1.59	1.95	2.24	1.74	2.22	2.17	1.27	1.52	1.8	1.27	1.52	1.8	2.23	1.85	1.46	1.16	1.27
pts	a	1.28	0.67	0.67	0.65	0.65	0.67	175	1.1	1.02	0.92	1.1	1.02	0.92	1.03	1.13	1.19	1.03	1.13	1.19	0.87	0.94	1.06	0.87	0.94	1.06	1.15	1.12	1	0.77	0.77
pts	a	1.58	0.84	0.88	0.82	0.84	0.88	167	1.3	1.21	1.13	1.3	1.21	1.13	1.27	1.38	1.42	1.27	1.38	1.46	0.96	1.11	1.27	0.96	1.11	1.27	1.34	1.37	1.24	0.95	0.97
pts	a	1.61	0.4	0.8	0.31	0.76	0.8	88	1.07	0.89	0.68	1.07	0.9	0.82	1.03	1.09	1.17	1.14	1.17	1.27	1.05	1.13	1.41	1.08	1.13	1.41	1.11	1.11	0.95	0.69	0.93
pts	a	2.1	0.66	0.87	0.56	0.81	0.87	127	1.46	1.24	1	1.46	1.24	1.01	1.38	1.64	1.64	1.49	1.61	1.71	1.15	1.33	1.54	1.15	1.33	1.54	1.66	1.61	1.33	0.95	1.07
pts	a	1.25	0.32	0.62	0.34	0.59	0.62	102	0.88	0.72	0.55	0.88	0.72	0.65	0.85	1.01	1.07	0.96	1.06	1.19	0.81	0.97	1.07	0.81	0.97	1.07	1.06	0.95	0.77	0.45	0.68
pts	a	1.95	0.78	0.97	0.75	0.94	0.97	141	1.45	1.23	0.98	1.45	1.23	1.04	1.51	1.67	1.76	1.57	1.7	1.78	1.09	1.21	1.44	1.09	1.21	1.44	1.73	1.62	1.47	1.1	1.14
pts	a	1.55	0.86	0.97	0.96	1	0.97	155	1.26	1.16	1.04	1.26	1.16	1.06	1.33	1.4	1.43	1.34	1.41	1.44	1.07	1.12	1.24	1.07	1.12	1.24	1.43	1.35	1.29	1.05	1.08
pts	a	1.07	0.49	0.59	0.53	0.61	0.59	143	0.85	0.74	0.63	0.85	0.74	0.65	0.79	0.88	0.91	0.82	0.88	0.92	0.71	0.77	0.87	0.71	0.77	0.87	0.92	0.85	0.77	0.59	0.63
pts	a	1.84	0.96	0.99	0.97	0.98	0.99	171	1.41	1.24	1.11	1.41	1.24	1.11	1.47	1.57	1.56	1.48	1.58	1.56	1.14	1.21	1.4	1.14	1.21	1.4	1.57	1.52	1.4	1.15	1.15
pts	a	1.55	0.76	0.77	0.73	0.76	0.77	170	1.12	1.01	0.91	1.12	1.01	0.91	1.17	1.26	1.27	1.17	1.27	1.27	1.04	1.16	1.32	1.04	1.16	1.32	1.26	1.19	1.1	0.91	0.91
pts	a	0.57	0.27	0.38	0.29	0.37	0.38	108	0.43	0.35	0.29	0.44	0.41	0.39	0.46	0.49	0.53	0.49	0.52	0.55	0.42	0.48	0.52	0.43	0.48	0.52	0.52	0.49	0.44	0.29	0.39
pts	a	2.51	1	1.02	0.92	0.92	1.02	172	1.97	1.65	1.36	1.97	1.65	1.36	1.75	2.13	2.23	1.76	2.16	2.23	1.65	1.91	2.23	1.65	1.91	2.23	2.24	2.1	1.69	1.21	1.22
pts	a	1.55	0.52	0.66	0.51	0.64	0.66	133	1.05	0.86	0.72	1.05	0.86	0.77	0.97	1.18	1.31	1.04	1.26	1.36	1.05	1.21	1.36	1.05	1.21	1.36	1.22	1.07	0.87	0.66	0.74
pts	a	1.69	0.78	0.81	0.72	0.75	0.81	167	1.5	1.41	1.25	1.5	1.41	1.25	1.35	1.5	1.54	1.37	1.5	1.56	1.01	1.21	1.42	1.01	1.21	1.42	1.55	1.47	1.31	0.97	0.98
pts	a	2.35	1.39	1.39	1.34	1.34	1.39	176	1.93	1.76	1.62	1.93	1.76	1.62	1.93	2.07	2.09	1.93	2.07	2.09	1.39	1.45	1.63	1.39	1.45	1.63	2.13	2.06	1.88	1.49	1.49
pts	a	3.04	1.35	1.35	1.22	1.22	1.35	176	2.11	1.83	1.6	2.11	1.83	1.6	2.11	2.48	2.71	2.11	2.48	2.71	1.37	1.54	1.92	1.37	1.54	1.92	2.59	2.35	2.06	1.56	1.56
pts	a	1.51	0.59	0.64	0.55	0.57	0.64	153	1.08	0.93	0.79	1.08	0.93	0.79	0.97	1.18	1.22	1.01	1.2	1.24	1	1.14	1.32	1	1.14	1.32	1.24	1.11	0.91	0.67	0.72
pts	a	0.81	0.4	0.43	0.39	0.41	0.43	159	0.58	0.52	0.47	0.58	0.52	0.47	0.61	0.64	0.7	0.61	0.66	0.69	0.62	0.64	0.68	0.62	0.64	0.68	0.69	0.61	0.6	0.47	0.48
pts	a	1.21	0.47	0.51	0.45	0.47	0.51	162	0.86	0.74	0.63	0.86	0.74	0.63	0.78	0.94	1.03	0.79	0.95	1.04	0.64	0.78	0.98	0.64	0.78	0.98	1	0.91	0.75	0.55	0.57
pts	a	1.5	0.43	0.6	0.37	0.55	0.6	120	1.08	0.86	0.67	1.08	0.86	0.74	0.91	1.14	1.22	1.02	1.21	1.25	0.79	0.96	1.14	0.79	0.96	1.14	1.21	1.11	0.85	0.59	0.7
pts	a	2.49	0.82	0.98	0.73	0.91	0.98	142	1.95	1.63	1.33	1.95	1.63	1.33	1.59	1.91	2	1.66	1.98	2.06	1.21	1.37	1.73	1.21	1.37	1.73	2.08	1.89	1.48	1.11	1.19
pts	a	1.97	0.41	0.66	0.34	0.6	0.66	93	1.08	0.85	0.67	1.08	0.94	0.84	0.88	1.15	1.4	1.08	1.4	1.5	1.09	1.3	1.46	1.09	1.3	1.46	1.16	1.06	0.81	0.51	0.73
pts	a	1.83	0.8	0.91	0.82	0.86	0.91	155	1.32	1.16	1.02	1.32	1.16	1.05	1.33	1.46	1.54	1.35	1.48	1.56	1.11	1.26	1.46	1.11	1.26	1.46	1.51	1.47	1.3	1.06	1.08
pts	a	1.41	0.53	0.69	0.49	0.61	0.69	125	0.95	0.85	0.77	0.95	0.85	0.77	1.01	1.18	1.24	1.09	1.21	1.2	0.91	1	1.14	0.91	1	1.14	1.13	1	0.97	0.58	0.79
pts	a	1.27	0.53	0.57	0.52	0.59	0.57	163	0.99	0.91	0.79	0.99	0.91	0.79	0.91	1.03	1.1	0.93	1.05	1.11	0.88	0.98	1.13	0.88	0.98	1.13	1.08	0.99	0.87	0.63	0.65
pts	a	1.95	1.01	1.04	1	1.03	1.04	168	1.54	1.36	1.2	1.54	1.36	1.2	1.49	1.59	1.57	1.51	1.58	1.59	1.18	1.35	1.61	1.18	1.35	1.61	1.7	1.63	1.44	1.14	1.15
pts	a	1.29	0.38	0.56	0.33	0.46	0.56	115	0.98	0.82	0.64	0.98	0.82	0.7	0.87	1.05	1.09	0.97	1.09	1.17	0.95	0.99	1.12	0.95	0.99	1.12	1.12	1.02	0.82	0.54	0.64
pts	a	1.43	0.25	0.65	0.19	0.6	0.65	83	0.93	0.82	0.69	0.93	0.82	0.73	0.87	1.05	1.17	1.03	1.19	1.25	0.83	0.93	1.09	0.83	0.93	1.09	1.04	1.01	0.82	0.26	0.72
pts	a	2.07	0.84	0.95	0.85	0.93	0.95	154	1.54	1.34	1.14	1.54	1.34	1.14	1.45	1.64	1.59	1.49	1.62	1.62	1.16	1.35	1.57	1.16	1.35	1.57	1.64	1.6	1.42	1.11	1.13
pts	a	2.13	1.06	1.09	1.06	1.06	1.09	171	1.26	1.14	1.05	1.26	1.14	1.08	1.29	1.34	1.42	1.3	1.33	1.42	1.25	1.37	1.67	1.25	1.37	1.67	1.43	1.37	1.33	1.26	1.27
pts	a	2.33	1	1.01	0.87	0.87	1.01	173	1.72	1.48	1.27	1.72	1.48	1.27	1.75	2	2.08	1.76	1.99	2.08	1.32	1.47	1.71	1.32	1.47	1.71	2.06	1.85	1.65	1.28	1.28
pts	a	2.35	0.62	0.91	0.46	0.79	0.91	115	1.47	1.22	1.01	1.47	1.22	1.02	1.36	1.55	1.62	1.46	1.6	1.66	1.42	1.64	1.9	1.42	1.64	1.9	1.58	1.49	1.2	1.01	1.15
pts	a	1.62	0.45	0.72	0.37	0.66	0.73	96	1.23	1.05	0.85	1.23	1.05	0.87	0.95	1.06	1.25	1.05	1.22	1.34	1.23	1.23	1.36	1.23	1.23	1.36	1.32	1.17	0.89	0.63	0.81
pts	a	1.71	0.56	0.88	0.65	0.84	0.88	122	1.32	1.13	0.92	1.32	1.13	1.04	1.27	1.41	1.49	1.33	1.45	1.54	1.02	1.11	1.43	1.05	1.11	1.43	1.41	1.36	1.19	0.8	0.94
pts	a	1.32	0.21	0.5	0.14	0.39	0.5	84	0.88	0.74	0.57	0.88	0.74	0.62	0.72	0.97	1.1	0.93	1.13	1.2	0.76	0.84	0.99	0.76	0.84	0.99	1	0.9	0.66	0.5	0.64
pts	a	2.73	1.01	1.14	0.93	1.01	1.14	155	1.4	1.37	1.35	1.4	1.37	1.35	1.78	1.98	2.07	1.84	2.07	2.03	1.42	1.67	2.03	1.42	1.67	2.03	1.53	1.69	1.76	1.35	1.4
pts	a	1.81	0.95	0.95	0.94	0.94	0.95	175	1.42	1.3	1.14	1.42	1.3	1.14	1.38	1.46	1.5	1.38	1.46	1.5	1.16	1.26	1.44	1.16	1.26	1.44	1.53	1.46	1.36	1.1	1.1
pts	a	2.01	0.77	0.86	0.65	0.72	0.86	152	1.65	1.41	1.15	1.65	1.41	1.15	1.54	1.72	1.8	1.57	1.75	1.82	1.14	1.38	1.73	1.14	1.38	1.73	1.74	1.66	1.48	1.02	1.06
pts	a	1.04	0.38	0.47	0.37	0.46	0.47	138	0.7	0.57	0.45	0.7	0.57	0.53	0.66	0.73	0.82	0.68	0.77	0.81	0.62	0.69	0.82	0.62	0.69	0.82	0.74	0.66	0.56	0.47	0.51
pts	a	0.94	0.47	0.53	0.48	0.53	0.53	142	0.72	0.66	0.59	0.72	0.66	0.62	0.76	0.81	0.85	0.76	0.82	0.87	0.6	0.63	0.71	0.6	0.63	0.71	0.84	0.77	0.73	0.57	0.6
nc	a	1.18	0.79	0.79	0.81	0.81	0.79	175	1.01	0.95	0.88	1.01	0.95	0.88	0.98	1.05	1.06	0.98	1.05	1.06	0.84	0.91	1.01	0.84	0.91	1.01	1.08	1.06	0.96	0.83	0.83
nc	a	1.06	0.31	0.45	0.27	0.37	0.45	109	0.74	0.64	0.53	0.74	0.64	0.53	0.65	0.79	0.85	0.73	0.82	0.92	0.66	0.76	0.89	0.66	0.76	0.89	0.8	0.77	0.61	0.4	0.53
nc	a	1.65	0.41	0.7	0.32	0.6	0.7	99	1.08	0.84	0.65	1.08	0.86	0.8	1.03	1.31	1.45	1.22	1.41	1.53	0.61	0.83	1.04	0.75	0.85	1.04	1.28	1.16	0.97	0.57	0.81
nc	a	1.55	0.62	0.68	0.55	0.58	0.68	157	1.13	1.01	0.87	1.13	1.01	0.89	1.1	1.26	1.27	1.14	1.25	1.29	1.07	1.13	1.29	1.07	1.13	1.29	1.25	1.26	1.07	0.72	0.78
nc	a	1.36	0.63	0.71	0.61	0.71	0.71	151	0.98	0.85	0.72	0.98	0.85	0.75	1.01	1.1	1.15	1.02	1.11	1.16	0.89	0.96	1.12	0.89	0.96	1.12	1.14	1.09	0.96	0.76	0.81
nc	a	1.13	0.3	0.44	0.25	0.35	0.44	114	0.84	0.71	0.6	0.84	0.71	0.61	0.67	0.84	0.93	0.77	0.9	1.01	0.69	0.79	0.89	0.69	0.79	0.89	0.87	0.85	0.62	0.35	0.52
nc	a	1.57	0.64	0.69	0.64	0.67	0.69	158	1.17	0.96	0.77	1.17	0.96	0.8	1.01	1.22	1.35	1.03	1.24	1.38	0.92	1.04	1.27	0.92	1.04	1.27	1.33	1.15	0.91	0.74	0.77
nc	a	1.67	0.71	0.76	0.63	0.69	0.76	160	1.19	1.02	0.87	1.19	1.02	0.88	1.24	1.4	1.53	1.26	1.42	1.57	1.04	1.18	1.38	1.04	1.18	1.38	1.4	1.37	1.15	0.85	0.89
nc	a	1.05	0.54	0.55	0.51	0.51	0.55	170	0.84	0.77	0.71	0.84	0.77	0.71	0.81	0.9	0.97	0.81	0.91	0.97	0.76	0.84	0.89	0.76	0.84	0.89	0.91	0.88	0.79	0.56	0.57
nc	a	1.48	0.92	0.92	0.9	0.9	0.92	175	1.16	1.09	1.01	1.16	1.09	1.01	1.09	1.13	1.16	1.09	1.13	1.16	1	1.09	1.22	1	1.09	1.22	1.11	1.16	1.06	0.98	0.98
nc	a	1.49	0.56	0.71	0.49	0.68	0.71	141	1.2	1.07	0.92	1.2	1.07	0.92	1.09	1.22	1.29	1.13	1.23	1.3	0.84	0.95	1.1	0.84	0.95	1.1	1.28	1.17	1.05	0.77	0.82
nc	a	1.87	0.81	0.89	0.81	0.84	0.89	155	1.36	1.26	1.11	1.36	1.26	1.11	1.32	1.53	1.67	1.35	1.53	1.68	1.08	1.28	1.51	1.08	1.28	1.51	1.48	1.48	1.27	0.93	0.98
nc	a	2.99	1.04	1.11	0.93	0.98	1.11	163	2.32	1.97	1.64	2.32	1.97	1.64	1.91	2.27	2.45	1.94	2.32	2.51	1.33	1.55	1.98	1.33	1.55	1.98	2.42	2.19	1.82	1.34	1.37
nc	a	1.44	0.56	0.79	0.62	0.79	0.79	129	1.24	1.14	1	1.24	1.14	1	1.13	1.24	1.28	1.19	1.26	1.29	0.96	1.07	1.22	0.96	1.07	1.22	1.28	1.25	1.1	0.81	0.88
nc	a	0.22	-0.11		-0.12				0.05	0.01	-0.03				0.04	0.1	0.14				-0.02	0.02	0.11				0.13	0.07	-0.02	-0.11
nc	a	1.14	0.51	0.53	0.45	0.47	0.53	164	0.9	0.78	0.66	0.9	0.78	0.66	0.85	0.95	1.01	0.85	0.95	1.02	0.67	0.77	0.91	0.67	0.77	0.91	1	0.93	0.79	0.58	0.59
nc	a	1.48	0.58	0.72	0.52	0.67	0.72	140	1.18	0.99	0.8	1.18	0.99	0.84	1.15	1.24	1.32	1.19	1.26	1.33	0.91	1	1.17	0.91	1	1.17	1.34	1.28	1.08	0.81	0.87
nc	a	1.94	0.57	0.83	0.54	0.72	0.83	121	1.59	1.35	1.06	1.59	1.35	1.09	1.26	1.57	1.72	1.38	1.65	1.81	1.19	1.33	1.49	1.19	1.33	1.49	1.71	1.52	1.15	0.81	0.98
nc	a	1.63	0.35	0.82	0.16	0.81	0.83	78	1.15	1	0.84	1.15	1	0.96	1.12	1.32	1.46	1.31	1.49	1.49	1.07	1.19	1.39	1.07	1.19	1.39	1.27	1.25	1.03	0.53	0.92
nc	a	1.49	0.78	0.79	0.75	0.76	0.79	173	0.9	0.83	0.78	0.9	0.83	0.78	1.1	1.21	1.28	1.1	1.22	1.28	0.91	0.97	1.14	0.91	0.97	1.14	1	0.88	1.01	0.84	0.84
nc	a	1.68	0.57	0.64	0.54	0.59	0.64	153	1.18	1.02	0.88	1.18	1.02	0.88	1.02	1.24	1.39	1.05	1.26	1.42	0.74	0.88	1.08	0.74	0.88	1.08	1.29	1.16	0.99	0.71	0.74
nc	a	2.22	0.5	0.83	0.34	0.72	0.83	110	1.61	1.31	1.01	1.61	1.31	1.01	1.34	1.71	1.88	1.57	1.85	1.94	1.04	1.18	1.5	1.04	1.18	1.5	1.89	1.69	1.27	0.94	1.08
nc	a	1.42	0.7	0.73	0.7	0.73	0.73	167	1.09	0.93	0.79	1.09	0.93	0.8	1.03	1.17	1.27	1.03	1.17	1.27	0.9	1.02	1.2	0.9	1.02	1.2	1.24	1.14	0.96	0.8	0.8
nc	a	3.66	1.09	1.49	0.89	1.2	1.49	131	2.76	2.23	1.72	2.76	2.23	1.75	2.52	2.99	3.07	2.7	3	3.03	1.98	2.5	2.91	1.98	2.5	2.91	3.06	2.97	2.41	1.6	1.73
nc	a	1.37	0.84	0.87	0.9	0.9	0.87	171	1.08	1.05	0.99	1.08	1.05	0.99	1.13	1.17	1.15	1.13	1.17	1.15	0.97	1.03	1.15	0.97	1.03	1.15	1.13	1.11	1.14	0.94	0.95
nc	a	0.28	0.07	0.22	0.07	0.23	0.22	15	0.2	0.17	0.14	0.23	0.23	0.22	0.19	0.22	0.23	0.24	0.25	0.28	0.15	0.18	0.22	0.23	0.23	0.24	0.22	0.21	0.17	0.08	0.22
nc	a	1.23	0.32	0.68	0.33	0.66	0.68	68	0.93	0.75	0.57	0.93	0.82	0.72	0.79	0.9	1.02	0.9	1.1	1.12	0.47	0.71	0.94	0.71	0.84	0.94	0.99	0.85	0.63	0.16	0.73
nc	a	1	-0.04	0.54	-0.1	0.48	0.54	48	0.7	0.52	0.35	0.73	0.63	0.58	0.56	0.75	0.83	0.82	0.93	0.94	0.62	0.72	0.81	0.62	0.72	0.81	0.83	0.71	0.49	-0.19	0.6
nc	a	1.55	0.88	0.89	0.88	0.88	0.89	174	1.09	1	0.94	1.09	1	0.94	1.14	1.19	1.25	1.14	1.19	1.25	0.98	1.07	1.26	0.98	1.07	1.26	1.24	1.18	1.07	0.95	0.96
nc	a	0.93	0.37	0.54	0.37	0.54	0.54	108	0.7	0.59	0.49	0.7	0.61	0.59	0.71	0.78	0.83	0.74	0.83	0.88	0.7	0.72	0.82	0.7	0.72	0.82	0.82	0.75	0.63	0.42	0.58
nc	a	1.12	0.56	0.58	0.55	0.57	0.58	163	0.9	0.83	0.74	0.9	0.83	0.74	0.87	0.98	1.01	0.88	0.98	1.01	0.79	0.87	0.99	0.79	0.87	0.99	0.98	0.89	0.85	0.63	0.64
nc	a	1	0.44	0.57	0.46	0.56	0.57	129	0.75	0.69	0.6	0.75	0.69	0.61	0.76	0.8	0.84	0.78	0.82	0.88	0.55	0.61	0.76	0.6	0.63	0.76	0.83	0.8	0.75	0.51	0.6
nc	a	2.78	0.83	0.89	0.74	0.78	0.89	162	1.88	1.55	1.23	1.88	1.55	1.23	1.55	1.99	2.23	1.58	2.02	2.26	1.36	1.65	1.98	1.36	1.65	1.98	2.18	1.94	1.47	1.1	1.13
nc	a	1.55	0.85	0.85	0.83	0.83	0.85	176	1.2	1.09	1.04	1.2	1.09	1.04	1.15	1.3	1.42	1.15	1.3	1.42	0.95	1.06	1.3	0.95	1.06	1.3	1.39	1.24	1.14	0.9	0.9
nc	a	1.59	0.36	0.66	0.28	0.6	0.66	100	1.04	0.83	0.66	1.04	0.83	0.74	0.94	1.13	1.2	1.05	1.18	1.21	1.01	1.09	1.16	1.01	1.09	1.16	1.2	1.11	0.86	0.68	0.83
nc	a	1.96	0.22	0.86	0.11	0.79	0.86	49	1.24	0.94	0.65	1.24	1	0.88	0.92	1.29	1.39	1.35	1.63	1.76	1.25	1.46	1.59	1.25	1.46	1.59	1.4	1.24	0.82	0.18	1
nc	a	1.6	0.8	0.85	0.78	0.82	0.85	164	1.24	1.18	1.09	1.24	1.18	1.09	1.24	1.33	1.39	1.26	1.33	1.4	0.92	0.98	1.14	0.92	0.98	1.14	1.32	1.33	1.19	0.95	0.97
nc	a	0.83	0.3	0.35	0.3	0.31	0.35	150	0.53	0.46	0.39	0.53	0.46	0.4	0.49	0.61	0.69	0.51	0.65	0.68	0.55	0.66	0.72	0.55	0.66	0.72	0.67	0.59	0.48	0.29	0.4
nc	a	1.8	0.85	0.85	0.84	0.84	0.85	176	1.36	1.2	1.06	1.36	1.2	1.06	1.29	1.41	1.4	1.29	1.41	1.4	1.02	1.13	1.26	1.02	1.13	1.26	1.45	1.38	1.18	1.01	1.01
nc	a	1.32	0.53	0.54	0.49	0.5	0.54	169	0.93	0.8	0.67	0.93	0.8	0.67	0.82	0.92	0.96	0.82	0.92	0.96	0.75	0.91	1.05	0.75	0.91	1.05	1.01	0.94	0.76	0.59	0.6
nc	a	1.39	0.14	0.57	0.05	0.47	0.57	55	0.89	0.72	0.53	0.89	0.72	0.6	0.65	0.92	1.02	0.95	1.14	1.23	0.73	0.87	0.99	0.73	0.87	0.99	1.01	0.87	0.59	0.47	0.66
nc	a	1.06	0.44	0.59	0.47	0.57	0.59	126	0.88	0.79	0.69	0.88	0.79	0.69	0.83	0.9	0.97	0.85	0.92	0.98	0.6	0.71	0.83	0.65	0.71	0.83	0.92	0.87	0.71	0.53	0.63
nc	a	2.27	0.77	0.82	0.61	0.64	0.82	162	1.34	1.2	1.08	1.34	1.2	1.08	1.4	1.42	1.55	1.41	1.45	1.59	1.25	1.46	1.65	1.25	1.46	1.65	1.38	1.41	1.26	1.12	1.15
nc	a	1.23	0.56	0.67	0.56	0.63	0.67	140	1.04	0.97	0.86	1.04	0.97	0.86	0.96	1.09	1.11	1	1.1	1.09	0.89	0.98	1.12	0.89	0.98	1.12	1.1	1.06	0.95	0.73	0.8
nc	a	1.3	0.39	0.6	0.33	0.61	0.6	118	1.03	0.88	0.73	1.03	0.88	0.73	0.91	1.08	1.15	0.99	1.1	1.19	0.73	0.85	1.01	0.73	0.85	1.01	1.14	1.05	0.87	0.58	0.69
nc	a	0.84	0.41	0.45	0.4	0.42	0.45	143	0.69	0.59	0.5	0.69	0.59	0.52	0.62	0.71	0.78	0.64	0.74	0.8	0.66	0.71	0.76	0.66	0.71	0.76	0.76	0.7	0.6	0.42	0.47
nc	a	1.27	0.72	0.73	0.72	0.73	0.73	171	0.9	0.88	0.84	0.9	0.88	0.84	1	0.99	0.95	1	0.98	0.95	0.73	0.81	0.97	0.73	0.81	0.97	0.98	0.97	0.88	0.76	0.78
nc	a	1.06	0.31	0.45	0.27	0.37	0.45	109	0.74	0.64	0.53	0.74	0.64	0.53	0.65	0.79	0.85	0.73	0.82	0.92	0.66	0.76	0.89	0.66	0.76	0.89	0.8	0.77	0.61	0.4	0.53
nc	a	1.15	0.27	0.55	0.23	0.5	0.55	83	0.76	0.56	0.4	0.82	0.7	0.65	0.71	0.91	0.99	0.88	1.01	1.07	0.69	0.79	0.96	0.69	0.79	0.96	0.91	0.76	0.52	0.29	0.6
nc	a	1.66	0.26	0.69	0.23	0.58	0.69	98	1.08	0.97	0.8	1.08	0.97	0.88	1.04	1.11	1.1	1.11	1.09	1.17	0.92	1.04	1.2	0.92	1.04	1.2	1.09	1.09	0.94	0.85	0.9
pts	b	1.35	0.84	0.84	0.84	0.84	0.84	176	1.13	1	0.89	1.13	1	0.89	1.11	1.21	1.25	1.11	1.21	1.25	0.86	0.96	1.1	0.86	0.96	1.1	1.25	1.2	1.1	0.9	0.9
pts	b	1.37	0.62	0.68	0.62	0.68	0.68	157	1	0.85	0.73	1	0.85	0.77	1.01	1.15	1.23	1.03	1.17	1.24	0.81	0.93	1.12	0.81	0.93	1.12	1.22	1.12	0.94	0.75	0.77
pts	b	3.71	1.42	1.63	1.24	1.48	1.63	151	3.07	2.66	2.16	3.07	2.66	2.16	2.7	3.26	3.26	2.8	3.29	3.25	1.8	2.16	2.8	1.8	2.16	2.8	3.28	3.2	2.66	1.96	2.01
pts	b	1.45	0.57	0.59	0.51	0.52	0.59	170	1.08	0.95	0.8	1.08	0.95	0.8	1	1.19	1.28	1.01	1.2	1.28	0.86	0.94	1.12	0.86	0.94	1.12	1.23	1.12	0.98	0.73	0.74
pts	b	0.85	0.28	0.44	0.26	0.39	0.44	102	0.66	0.56	0.46	0.66	0.6	0.52	0.59	0.7	0.77	0.66	0.76	0.8	0.58	0.64	0.72	0.59	0.64	0.72	0.75	0.67	0.58	0.33	0.48
pts	b	1.26	0.66	0.66	0.65	0.65	0.66	175	0.82	0.71	0.65	0.82	0.71	0.65	0.83	0.92	0.97	0.83	0.92	0.97	0.73	0.82	0.96	0.73	0.82	0.96	0.87	0.8	0.74	0.7	0.7
pts	b	1.94	0.71	0.85	0.66	0.82	0.85	140	1.5	1.31	1.11	1.5	1.31	1.11	1.34	1.56	1.67	1.41	1.59	1.7	1.1	1.24	1.44	1.1	1.24	1.44	1.63	1.53	1.3	0.93	1.01
pts	b	1.17	0.54	0.59	0.5	0.53	0.59	153	0.95	0.85	0.73	0.95	0.85	0.73	0.87	0.95	1.03	0.89	0.97	1.01	0.74	0.87	1	0.74	0.87	1	1.05	0.99	0.85	0.6	0.65
pts	b	1.86	0.63	0.74	0.51	0.65	0.74	144	1.53	1.31	1.1	1.53	1.31	1.1	1.27	1.49	1.56	1.34	1.53	1.6	0.91	1.05	1.26	0.91	1.05	1.26	1.63	1.48	1.23	0.88	0.93
pts	b	1.87	0.78	0.95	0.75	0.94	0.95	139	1.38	1.23	1.06	1.38	1.23	1.11	1.39	1.59	1.66	1.45	1.56	1.66	1.19	1.42	1.71	1.19	1.42	1.71	1.65	1.5	1.36	0.96	1.04
pts	b	1.66	0.98	0.98	0.93	0.93	0.98	175	1.14	1.07	1.04	1.14	1.07	1.04	1.25	1.31	1.42	1.25	1.31	1.42	1.15	1.26	1.41	1.15	1.26	1.41	1.33	1.26	1.2	1.07	1.07
pts	b	1.78	0.47	0.9	0.3	0.9	0.9	90	1.44	1.25	0.99	1.44	1.25	1	1.27	1.47	1.59	1.45	1.59	1.68	1.16	1.23	1.42	1.16	1.23	1.42	1.57	1.43	1.21	0.94	1.07
pts	b	1.85	0.81	0.84	0.78	0.8	0.84	166	1.34	1.23	1.11	1.34	1.23	1.11	1.22	1.27	1.32	1.24	1.24	1.32	1.22	1.32	1.49	1.22	1.32	1.49	1.42	1.31	1.16	0.93	0.96
pts	b	2.49	0.28	0.97	0.16	0.78	0.97	61	1.67	1.32	0.96	1.67	1.32	1.09	1.16	1.65	1.91	1.71	2.09	2.27	1.25	1.57	1.87	1.25	1.57	1.87	1.85	1.6	1.06	0.45	1.08
pts	b	1	0.47	0.56	0.48	0.55	0.56	141	0.79	0.71	0.62	0.79	0.71	0.63	0.75	0.84	0.89	0.78	0.86	0.89	0.7	0.72	0.84	0.7	0.72	0.84	0.89	0.82	0.73	0.5	0.61
pts	b	2.49	1.19	1.23	1.19	1.24	1.23	168	1.69	1.55	1.43	1.69	1.55	1.43	1.77	1.91	1.88	1.77	1.93	1.89	1.5	1.66	1.91	1.5	1.66	1.91	1.86	1.87	1.79	1.44	1.45
pts	b	1.38	0.58	0.7	0.57	0.68	0.7	137	1.09	0.95	0.84	1.09	0.95	0.86	0.94	1.06	1.15	0.97	1.08	1.21	1.1	1.21	1.3	1.1	1.21	1.3	1.15	1.02	0.89	0.6	0.7
pts	b	1.75	0.68	0.69	0.58	0.59	0.69	173	1.04	0.91	0.82	1.04	0.91	0.82	1.25	1.32	1.37	1.25	1.35	1.37	1.04	1.16	1.4	1.04	1.16	1.4	1.16	1.02	1.16	0.93	0.93
pts	b	1.85	0.59	0.79	0.5	0.71	0.79	130	1.36	1.17	0.99	1.36	1.17	1	1.28	1.54	1.65	1.38	1.59	1.65	0.83	0.94	1.24	0.83	0.94	1.24	1.53	1.42	1.23	0.85	0.94
pts	b	1.18	0.37	0.57	0.38	0.55	0.57	105	0.68	0.55	0.42	0.68	0.6	0.58	0.74	0.87	0.93	0.83	0.91	0.92	0.6	0.66	0.83	0.66	0.71	0.83	0.83	0.73	0.66	0.48	0.61
pts	b	1.69	0.9	0.99	0.96	1.05	0.99	158	1.4	1.28	1.2	1.4	1.28	1.2	1.28	1.38	1.38	1.31	1.38	1.4	1.16	1.34	1.47	1.16	1.34	1.47	1.46	1.4	1.27	0.74	1.03
pts	b	5.04	1.42	1.59	1.23	1.34	1.59	152	3.07	2.5	1.99	3.07	2.5	1.99	2.67	3.5	3.94	2.75	3.52	4.01	2.07	2.81	3.57	2.07	2.81	3.57	3.86	3.22	2.5	1.94	2.02
pts	b	2.12	1.02	1.05	1	1.03	1.05	165	1.67	1.47	1.34	1.67	1.47	1.34	1.47	1.67	1.71	1.48	1.67	1.72	1.19	1.29	1.53	1.19	1.29	1.53	1.81	1.62	1.42	1.14	1.16
pts	b	2.19	0.85	0.85	0.75	0.75	0.85	173	1.56	1.44	1.24	1.56	1.44	1.24	1.49	1.59	1.64	1.5	1.61	1.64	1.29	1.51	1.74	1.29	1.51	1.74	1.62	1.59	1.43	1.08	1.09
pts	b	1.86	0.57	0.83	0.51	0.78	0.83	116	1.15	1.01	0.83	1.15	1.01	0.95	1.18	1.4	1.45	1.32	1.45	1.37	1.14	1.35	1.58	1.14	1.35	1.58	1.42	1.29	1.1	0.73	0.89
pts	b	2.78	0.93	0.99	0.83	0.85	0.99	164	1.85	1.51	1.21	1.85	1.51	1.21	1.73	2.14	2.23	1.77	2.14	2.23	1.31	1.51	1.85	1.31	1.51	1.85	2.18	2.1	1.64	1.19	1.22
pts	b	2.31	1.21	1.22	1.19	1.19	1.22	154	1.51	1.39	1.27	1.51	1.39	1.27	1.67	1.77	1.83	1.67	1.75	1.83	1.57	1.75	2.05	1.57	1.75	2.05	1.64	1.5	1.48	1.28	1.28
pts	b	0.93	0.34	0.43	0.32	0.41	0.43	128	0.62	0.51	0.43	0.62	0.51	0.46	0.61	0.7	0.76	0.66	0.73	0.81	0.59	0.65	0.76	0.59	0.65	0.76	0.66	0.58	0.59	0.38	0.46
pts	b	1.79	1.04	1.04	1.01	1.01	1.04	175	1.41	1.25	1.12	1.41	1.25	1.12	1.36	1.5	1.63	1.36	1.5	1.63	1.11	1.31	1.44	1.11	1.31	1.44	1.6	1.45	1.27	1.09	1.09
pts	b	2.25	1.11	1.14	1.06	1.09	1.14	170	1.86	1.69	1.51	1.86	1.69	1.51	1.8	1.94	2.01	1.8	1.96	2.01	1.33	1.5	1.78	1.33	1.5	1.78	1.98	1.94	1.76	1.38	1.39
pts	b	0.77	0.36	0.42	0.36	0.4	0.42	136	0.52	0.49	0.45	0.52	0.49	0.45	0.55	0.61	0.66	0.56	0.61	0.66	0.49	0.57	0.64	0.49	0.57	0.64	0.57	0.54	0.51	0.41	0.44
pts	b	2.21	0.49	0.9	0.51	0.84	0.9	107	1.4	1.19	0.97	1.4	1.19	1	1.23	1.53	1.75	1.39	1.75	1.76	1.36	1.45	1.62	1.36	1.45	1.62	1.77	1.44	1.15	0.96	1.05
pts	b	1.61	0.75	0.78	0.72	0.73	0.78	166	1.2	1.07	0.95	1.2	1.07	0.95	1.08	1.22	1.38	1.09	1.24	1.4	0.99	1.12	1.35	0.99	1.12	1.35	1.35	1.2	1.02	0.8	0.82
pts	b	1.66	0.86	0.86	0.84	0.84	0.86	174	1.4	1.28	1.12	1.4	1.28	1.12	1.32	1.43	1.45	1.32	1.44	1.45	1.13	1.29	1.42	1.13	1.29	1.42	1.46	1.43	1.3	0.98	0.99
pts	b	1.68	0.82	0.82	0.78	0.78	0.82	175	1.38	1.23	1.1	1.38	1.23	1.1	1.23	1.39	1.5	1.23	1.39	1.5	1.2	1.31	1.45	1.2	1.31	1.45	1.48	1.39	1.19	0.92	0.93
pts	b	0.95	0.28	0.39	0.25	0.36	0.39	110	0.59	0.48	0.38	0.59	0.48	0.44	0.54	0.65	0.75	0.59	0.72	0.82	0.54	0.64	0.75	0.54	0.64	0.75	0.68	0.63	0.46	0.34	0.42
pts	b	1.37	0.7	0.7	0.63	0.63	0.7	175	0.88	0.86	0.85	0.88	0.86	0.85	0.97	0.97	0.95	0.97	0.97	0.95	0.76	0.85	1.05	0.76	0.85	1.05	0.93	0.96	0.95	0.78	0.78
pts	b	1.72	0.88	1.02	0.92	1.02	1.02	144	1.4	1.28	1.16	1.4	1.28	1.16	1.29	1.39	1.45	1.31	1.42	1.47	1.21	1.28	1.47	1.21	1.28	1.47	1.49	1.39	1.28	0.84	1.03
pts	b	0.81	0.39	0.53	0.42	0.53	0.53	98	0.54	0.48	0.44	0.56	0.55	0.54	0.62	0.68	0.72	0.65	0.7	0.71	0.54	0.57	0.63	0.58	0.6	0.63	0.59	0.62	0.57	0.48	0.56
pts	b	1.7	0.63	0.65	0.54	0.57	0.65	170	1	0.95	0.89	1	0.95	0.89	1.04	1.14	1.14	1.05	1.16	1.14	0.95	1.07	1.24	0.95	1.07	1.24	1.11	1.16	1.03	0.8	0.82
pts	b	1.32	0.84	0.85	0.85	0.85	0.85	173	1.07	1.01	0.94	1.07	1.01	0.94	1.16	1.23	1.22	1.16	1.24	1.22	0.96	1.03	1.13	0.96	1.03	1.13	1.19	1.12	1.1	0.91	0.92
pts	b	1.3	0.4	0.58	0.32	0.54	0.58	113	0.98	0.83	0.67	0.98	0.83	0.68	0.87	1.05	1.11	0.98	1.11	1.1	0.63	0.78	1	0.63	0.78	1	1.1	1.01	0.83	0.52	0.65
pts	b	2.22	0.8	0.84	0.76	0.78	0.84	166	1.41	1.25	1.07	1.41	1.25	1.07	1.34	1.52	1.72	1.34	1.52	1.75	1.16	1.3	1.56	1.16	1.3	1.56	1.67	1.56	1.23	1.04	1.06
pts	b	1.78	0.66	0.76	0.56	0.63	0.76	151	1.25	1.09	0.9	1.25	1.09	0.9	1.3	1.44	1.52	1.35	1.47	1.52	1.03	1.23	1.33	1.03	1.23	1.33	1.41	1.34	1.26	0.91	0.95
pts	b	0.67	0.31	0.38	0.29	0.37	0.38	110	0.57	0.52	0.46	0.57	0.52	0.46	0.49	0.56	0.57	0.52	0.58	0.56	0.41	0.51	0.6	0.43	0.51	0.6	0.57	0.55	0.48	0.32	0.4
pts	b	1.34	0.57	0.67	0.58	0.68	0.67	148	0.93	0.84	0.77	0.93	0.84	0.77	1.01	1.15	1.14	1.04	1.15	1.15	0.93	0.95	1.1	0.93	0.95	1.1	1.09	1.04	0.93	0.75	0.78
pts	b	0.63	-0.17	0.51	-0.22	0.48	0.51	10	0.35	0.23	0.09	0.53	0.51	0.51	0.26	0.43	0.52	0.62	0.63	0.63	0.16	0.28	0.42	0.53	0.54	0.54	0.47	0.38	0.22	-0.14	0.51
pts	b	1.37	0.57	0.57	0.51	0.51	0.57	176	1.07	0.93	0.79	1.07	0.93	0.79	0.9	1.11	1.22	0.9	1.11	1.22	0.79	0.95	1.12	0.79	0.95	1.12	1.2	1.08	0.87	0.67	0.67
pts	b	1.53	0.54	0.63	0.52	0.58	0.63	148	0.97	0.84	0.7	0.97	0.84	0.75	1.04	1.21	1.28	1.09	1.23	1.29	0.94	1.02	1.17	0.94	1.02	1.17	1.24	1.08	1.01	0.76	0.78
pts	b	0.94	0.58	0.61	0.6	0.62	0.61	167	0.83	0.77	0.7	0.83	0.77	0.7	0.82	0.86	0.88	0.82	0.86	0.88	0.72	0.77	0.84	0.72	0.77	0.84	0.88	0.85	0.77	0.61	0.63
nc	b	1.24	0.46	0.71	0.5	0.69	0.71	115	0.91	0.79	0.68	0.91	0.8	0.74	0.94	1.03	1.09	1	1.06	1.12	0.77	0.86	0.95	0.77	0.86	0.95	1.04	0.93	0.9	0.59	0.74
nc	b	1.3	0.58	0.67	0.59	0.67	0.67	149	0.97	0.88	0.79	0.97	0.88	0.79	0.98	1.04	1.06	1	1.04	1.06	0.9	0.94	1.07	0.9	0.94	1.07	1.06	0.92	0.86	0.75	0.77
nc	b	0.72	-0.01	0.48	-0.04	0.47	0.48	17	0.39	0.29	0.17	0.49	0.5	0.48	0.3	0.48	0.57	0.65	0.67	0.63	0.35	0.46	0.59	0.48	0.5	0.59	0.48	0.43	0.25	0.01	0.49
nc	b	1.23	0.68	0.71	0.68	0.71	0.71	167	0.89	0.82	0.77	0.89	0.84	0.79	0.93	0.94	0.97	0.93	0.94	0.96	0.82	0.9	1.03	0.82	0.9	1.03	1.01	0.96	0.88	0.74	0.75
nc	b	1.09	0.29	0.53	0.22	0.46	0.54	89	0.85	0.7	0.55	0.85	0.7	0.61	0.74	0.92	0.99	0.87	0.99	1.02	0.75	0.82	0.9	0.75	0.82	0.9	0.98	0.88	0.7	0.44	0.61
nc	b	1.54	0.71	0.74	0.68	0.69	0.74	166	1.24	1.14	1	1.24	1.14	1	1.12	1.26	1.31	1.12	1.26	1.34	0.82	0.91	1.19	0.82	0.91	1.19	1.34	1.25	1.08	0.83	0.84
nc	b	2.22	0.96	0.98	0.93	0.95	0.98	171	1.17	1.14	1.09	1.17	1.14	1.09	1.28	1.27	1.21	1.28	1.26	1.21	1.14	1.28	1.47	1.14	1.28	1.47	1.23	1.22	1.2	1.05	1.06
nc	b	0.48	0.01	0.24	0.03	0.21	0.24	23	0.28	0.18	0.11	0.32	0.28	0.27	0.2	0.27	0.33	0.35	0.4	0.48	0.24	0.31	0.36	0.29	0.32	0.36	0.32	0.25	0.16	0.04	0.27
nc	b	0.91	0.38	0.57	0.38	0.55	0.57	99	0.82	0.73	0.64	0.82	0.73	0.65	0.72	0.81	0.86	0.78	0.85	0.89	0.73	0.76	0.83	0.73	0.76	0.83	0.85	0.8	0.68	0.33	0.59
nc	b	1.86	0.91	0.98	0.88	0.96	0.98	161	1.29	1.16	1.02	1.29	1.16	1.08	1.55	1.67	1.74	1.58	1.69	1.75	1.12	1.26	1.38	1.13	1.26	1.38	1.53	1.48	1.47	1.11	1.14
nc	b	1.17	0.69	0.72	0.73	0.75	0.72	166	0.85	0.82	0.79	0.85	0.82	0.79	0.93	0.95	1.01	0.94	0.95	0.99	0.78	0.85	0.93	0.78	0.85	0.93	0.91	0.89	0.91	0.74	0.76
nc	b	1.41	0.64	0.69	0.61	0.64	0.69	159	1.04	0.97	0.89	1.04	0.97	0.89	0.99	1.1	1.19	1	1.11	1.2	0.84	0.96	1.13	0.84	0.96	1.13	1.05	1.11	0.97	0.7	0.74
nc	b	1.83	0.98	1.03	1	1.05	1.03	167	1.53	1.41	1.27	1.53	1.41	1.27	1.53	1.59	1.63	1.54	1.59	1.66	1.19	1.27	1.43	1.19	1.27	1.43	1.6	1.52	1.37	1.2	1.21
nc	b	1.43	0.24	0.5	0.19	0.41	0.56	38	0.51	0.45	0.36	0.51	0.53	0.54	0.62	0.83	0.95	0.83	1.02	1.05	0.82	0.95	1.05	0.82	0.95	1.05	0.87	0.75	0.47	0.29	0.58
nc	b	1.53	0.66	0.7	0.57	0.61	0.7	163	1.29	1.19	1.03	1.29	1.19	1.03	1.18	1.32	1.34	1.19	1.34	1.35	0.91	1.03	1.21	0.91	1.03	1.21	1.35	1.27	1.14	0.83	0.85
nc	b	0.77	0.21	0.45	0.19	0.41	0.45	36	0.48	0.37	0.29	0.54	0.5	0.49	0.43	0.57	0.64	0.64	0.73	0.75	0.33	0.44	0.59	0.51	0.55	0.66	0.53	0.5	0.39	0.26	0.47
nc	b	1.28	0.25	0.61	0.19	0.56	0.61	76	0.92	0.79	0.63	0.92	0.79	0.71	0.78	0.99	1.1	0.97	1.11	1.19	0.59	0.79	0.97	0.65	0.79	0.97	1.01	0.95	0.71	0.39	0.65
nc	b	2.09	0.87	0.88	0.79	0.8	0.88	172	1.56	1.33	1.11	1.56	1.33	1.11	1.38	1.61	1.64	1.39	1.62	1.64	1.07	1.2	1.38	1.07	1.2	1.38	1.68	1.47	1.36	1.04	1.05
nc	b	1.78	0.67	0.67	0.61	0.61	0.67	176	1.02	0.94	0.86	1.02	0.94	0.86	1.06	1.1	1.17	1.06	1.1	1.17	1.07	1.26	1.43	1.07	1.26	1.43	1.14	1.1	1	0.81	0.81
nc	b	1.53	0.67	0.68	0.57	0.57	0.68	174	1.08	0.99	0.92	1.08	0.99	0.92	1.11	1.23	1.32	1.11	1.24	1.32	0.86	0.97	1.14	0.86	0.97	1.14	1.18	1.18	1.05	0.83	0.83
nc	b	1.27	0.47	0.98	0.45	1.01	0.98	40	1.03	0.92	0.79	1.05	1	0.99	0.98	1.04	1.09	1.1	1.11	1.16	1.05	1.12	1.2	1.08	1.12	1.2	1.1	1	0.91	0.51	1
nc	b	0.89	0.42	0.54	0.46	0.57	0.54	133	0.72	0.63	0.55	0.72	0.64	0.6	0.71	0.75	0.75	0.73	0.75	0.76	0.69	0.72	0.79	0.69	0.72	0.79	0.81	0.73	0.7	0.52	0.6
nc	b	1.66	0.91	0.91	0.92	0.92	0.91	175	1.42	1.3	1.17	1.42	1.3	1.17	1.26	1.42	1.52	1.26	1.42	1.52	1	1.12	1.33	1	1.12	1.33	1.5	1.4	1.23	0.98	0.98
nc	b	1.65	0.87	0.89	0.91	0.92	0.89	170	1.17	1.08	1.01	1.17	1.08	1.02	1.28	1.39	1.45	1.29	1.41	1.45	1.18	1.32	1.37	1.18	1.32	1.37	1.31	1.4	1.28	1	1.01
nc	b	1.3	0.71	0.72	0.72	0.72	0.72	174	0.93	0.84	0.77	0.93	0.84	0.77	0.91	0.99	1.04	0.91	1	1.04	0.83	0.94	1.01	0.83	0.94	1.01	1.03	0.92	0.87	0.75	0.75
nc	b	1.38	0.6	0.62	0.52	0.55	0.62	169	1.15	1.02	0.86	1.15	1.02	0.86	1.03	1.2	1.27	1.04	1.21	1.28	0.94	1.04	1.17	0.94	1.04	1.17	1.28	1.18	1	0.73	0.75
nc	b	1.44	0.85	0.85	0.82	0.82	0.85	176	1.06	0.97	0.91	1.06	0.97	0.91	1.13	1.18	1.18	1.13	1.18	1.18	0.92	1.05	1.19	0.92	1.05	1.19	1.18	1.13	1.08	0.92	0.92
nc	b	1.34	0.22	0.56	0.18	0.46	0.56	83	0.71	0.64	0.55	0.71	0.67	0.6	0.74	0.86	0.87	0.87	0.85	0.82	0.54	0.64	0.97	0.61	0.68	0.97	0.87	0.84	0.69	0.42	0.64
nc	b	1.91	0.77	0.81	0.75	0.76	0.81	166	1.45	1.26	1.07	1.45	1.26	1.07	1.22	1.41	1.54	1.23	1.42	1.59	1.05	1.23	1.49	1.05	1.23	1.49	1.55	1.39	1.16	0.83	0.85
nc	b	1.57	0.49	0.64	0.44	0.53	0.64	133	0.97	0.86	0.72	0.97	0.86	0.72	1.04	1.16	1.15	1.11	1.18	1.15	0.87	1.01	1.2	0.87	1.01	1.2	1.14	1.05	0.99	0.75	0.81
nc	b	0.76	0.25	0.39	0.25	0.38	0.39	110	0.62	0.53	0.45	0.62	0.53	0.46	0.55	0.63	0.68	0.59	0.67	0.69	0.64	0.67	0.69	0.64	0.67	0.69	0.67	0.61	0.52	0.37	0.43
nc	b	1.51	0.47	0.57	0.4	0.48	0.57	141	1.22	1.06	0.86	1.22	1.06	0.86	0.96	1.19	1.3	1.03	1.23	1.34	0.85	0.96	1.14	0.85	0.96	1.14	1.29	1.16	0.91	0.64	0.69
nc	b	1.4	0.51	0.58	0.49	0.56	0.58	149	1.02	0.87	0.74	1.02	0.87	0.74	0.91	1.08	1.21	0.94	1.12	1.25	0.93	1.05	1.22	0.93	1.05	1.22	1.17	1.05	0.85	0.62	0.67
nc	b	1.46	0.61	0.74	0.63	0.72	0.74	145	1.03	0.97	0.89	1.03	0.97	0.89	1.09	1.14	1.14	1.12	1.16	1.13	0.97	1.02	1.15	0.97	1.02	1.15	1.08	1.05	0.92	0.78	0.83
nc	b	1.86	0.91	0.98	0.88	0.96	0.98	161	1.29	1.16	1.02	1.29	1.16	1.08	1.55	1.67	1.74	1.58	1.69	1.75	1.12	1.26	1.38	1.13	1.26	1.38	1.53	1.48	1.47	1.11	1.14
nc	b	2.21	0.93	0.93	0.84	0.84	0.93	175	1.47	1.33	1.17	1.47	1.33	1.17	1.52	1.7	1.84	1.52	1.7	1.84	1.19	1.33	1.55	1.19	1.33	1.55	1.75	1.62	1.48	1.18	1.18
nc	b	1.49	0.59	0.65	0.51	0.56	0.65	155	1.19	1.07	0.91	1.19	1.07	0.91	1.08	1.23	1.31	1.1	1.25	1.3	0.92	1.07	1.24	0.92	1.07	1.24	1.31	1.24	1.04	0.74	0.78
nc	b	1.72	0.72	0.81	0.69	0.76	0.81	154	1.35	1.16	0.98	1.35	1.16	0.98	1.33	1.51	1.55	1.36	1.53	1.56	0.99	1.12	1.35	0.99	1.12	1.35	1.56	1.47	1.29	0.92	0.96
nc	b	1.66	0.76	0.97	0.84	1	0.97	142	1.26	1.09	0.93	1.26	1.12	1.07	1.33	1.36	1.35	1.33	1.36	1.36	1.16	1.26	1.39	1.16	1.26	1.39	1.44	1.35	1.29	1.12	1.14
nc	b	1.7	0.66	0.76	0.61	0.73	0.76	149	1.27	1.09	0.91	1.27	1.09	0.91	1.25	1.42	1.51	1.3	1.43	1.54	0.94	1.07	1.3	0.94	1.07	1.3	1.31	1.26	1.14	0.84	0.89
nc	b	1.29	0.68	0.69	0.66	0.68	0.69	172	1.05	0.95	0.83	1.05	0.95	0.83	1.05	1.17	1.22	1.06	1.18	1.22	1	1.08	1.18	1	1.08	1.18	1.21	1.14	1.03	0.78	0.78
nc	b	1.27	0.61	0.64	0.58	0.6	0.64	167	0.77	0.72	0.7	0.77	0.72	0.7	0.96	0.96	0.95	0.96	0.96	0.96	0.92	0.98	1.08	0.92	0.98	1.08	0.85	0.79	0.91	0.68	0.69
nc	b	1.35	0.25	0.48	0.19	0.42	0.48	79	0.83	0.63	0.45	0.83	0.65	0.57	0.64	0.85	1.01	0.81	1.03	1.19	0.78	0.87	1.08	0.78	0.87	1.08	0.96	0.79	0.53	0.34	0.53
nc	b	2.44	0.99	1.01	0.88	0.91	1.01	171	1.64	1.5	1.33	1.64	1.5	1.33	1.77	1.99	1.99	1.79	2.01	1.99	1.19	1.36	1.78	1.19	1.36	1.78	1.82	1.7	1.72	1.28	1.29
nc	b	0.95	0.33	0.44	0.3	0.4	0.44	127	0.76	0.66	0.54	0.76	0.66	0.56	0.65	0.75	0.83	0.7	0.8	0.82	0.63	0.69	0.8	0.63	0.69	0.8	0.83	0.75	0.63	0.41	0.5
nc	b	0.82	0.31	0.33	0.29	0.3	0.33	160	0.55	0.47	0.41	0.55	0.47	0.41	0.49	0.57	0.62	0.5	0.58	0.63	0.61	0.62	0.67	0.61	0.62	0.67	0.59	0.53	0.45	0.34	0.36
nc	b	1.04	0.5	0.53	0.49	0.52	0.53	164	0.71	0.63	0.55	0.71	0.63	0.56	0.74	0.83	0.85	0.75	0.84	0.84	0.58	0.64	0.75	0.58	0.64	0.75	0.75	0.69	0.61	0.54	0.56
nc	b	0.97	0.51	0.51	0.47	0.47	0.51	175	0.71	0.6	0.54	0.71	0.6	0.54	0.77	0.84	0.88	0.77	0.84	0.88	0.57	0.67	0.79	0.57	0.67	0.79	0.82	0.73	0.63	0.54	0.54
nc	b	0.96	0.53	0.56	0.54	0.56	0.56	163	0.73	0.63	0.54	0.73	0.63	0.56	0.8	0.87	0.91	0.81	0.88	0.91	0.67	0.74	0.84	0.67	0.74	0.84	0.85	0.8	0.79	0.56	0.6
nc	b	1.53	0.44	0.57	0.35	0.46	0.57	130	1.15	0.97	0.78	1.15	0.97	0.8	0.99	1.27	1.37	1.09	1.3	1.45	0.93	1.05	1.23	0.93	1.05	1.23	1.32	1.21	0.94	0.68	0.74

## Sheet: anat_ROI
group	subset	peak	mean	pmean_p0.05	median	pmedian_p0.05	pclu_p0.05	ext_p0.05	sph_r6	sph_r7.5	sph_r10	psph_p0.05_r6	psph_p0.05_r7.5	psph_p0.05_r10	pctl_q75	pctl_q90	pctl_q95	ppctl_p0.05_q75	ppctl_p0.05_q90	ppctl_p0.05_q95	pkcorr_corr0.7	pkcorr_corr0.8	pkcorr_corr0.9	ppkcorr_p0.05_corr0.7	ppkcorr_p0.05_corr0.8	ppkcorr_p0.05_corr0.9	topvox_n10	topvox_n20	topvox_n50	eigen	peigen_p0.05
pts	a	2.19	0.41	0.81	0.35	0.72	0.82	1129	1.52	1.15	0.81	1.52	1.15	0.92	1.15	1.39	1.57	1.32	1.54	1.64	1.18	1.2	1.6	1.18	1.2	1.6	1.79	1.53	1.17	0.75	0.96
pts	a	1.17	0.19	0.49	0.2	0.43	0.49	995	0.97	0.87	0.75	0.97	0.87	0.75	0.64	0.82	0.9	0.78	0.9	0.97	0.75	0.85	0.97	0.75	0.85	0.97	1.09	1.04	0.97	0.52	0.58
pts	a	1.45	0.31	0.64	0.21	0.6	0.65	945	1.26	1.16	1.01	1.26	1.16	1.01	0.84	1.01	1.09	0.99	1.09	1.18	1.03	1.2	1.32	1.03	1.2	1.32	1.35	1.3	1.21	0.51	0.73
pts	a	1.13	0.1	0.51	0.12	0.47	0.51	699	0.79	0.69	0.5	0.79	0.69	0.59	0.58	0.74	0.81	0.76	0.84	0.9	0.62	0.69	0.88	0.64	0.69	0.88	0.85	0.75	0.66	0.32	0.57
pts	a	1.23	0.08	0.47	0.04	0.42	0.47	732	0.94	0.78	0.59	0.94	0.78	0.61	0.56	0.73	0.84	0.75	0.9	0.98	0.77	0.87	0.98	0.77	0.87	0.98	1.08	0.95	0.79	0.37	0.54
pts	a	1.57	0.29	0.61	0.24	0.56	0.62	1087	1.26	1.1	0.91	1.26	1.1	0.98	0.87	1.06	1.15	1	1.14	1.22	0.97	1.16	1.35	0.97	1.16	1.35	1.49	1.35	1.25	0.6	0.76
pts	a	2.69	0.33	0.73	0.27	0.63	0.73	1112	1.43	1.23	0.97	1.43	1.23	1.02	1.02	1.3	1.48	1.22	1.46	1.6	1.04	1.55	1.91	1.04	1.55	1.91	1.91	1.84	1.43	0.7	0.87
pts	a	3.09	0.68	0.95	0.56	0.82	0.95	1487	2.36	2.06	1.75	2.36	2.06	1.75	1.56	1.98	2.24	1.72	2.13	2.35	1.3	1.61	2.08	1.3	1.61	2.08	2.65	2.54	2.29	1.22	1.27
pts	a	2.84	0.51	0.86	0.36	0.7	0.86	1265	2.18	1.85	1.51	2.18	1.85	1.58	1.35	1.68	1.87	1.53	1.82	2	1.53	1.81	2.14	1.53	1.81	2.14	2.53	2.4	2.06	0.83	1.18
pts	a	3.11	0.34	0.75	0.22	0.62	0.75	1072	2.3	1.93	1.54	2.3	1.93	1.54	1.13	1.53	1.77	1.42	1.75	2.02	1.27	1.55	2.03	1.27	1.55	2.03	2.56	2.44	2.04	0.93	1.03
pts	a	1.78	0.5	0.71	0.44	0.67	0.72	1397	1.3	1.22	1.12	1.3	1.22	1.12	1.07	1.25	1.31	1.16	1.29	1.31	1.03	1.2	1.36	1.03	1.2	1.36	1.38	1.39	1.3	0.82	0.88
pts	a	1.81	0.3	0.66	0.21	0.58	0.66	1005	1.25	1	0.72	1.25	1	0.77	0.92	1.17	1.31	1.13	1.31	1.42	1.05	1.22	1.42	1.05	1.22	1.42	1.49	1.38	1.09	0.77	0.83
pts	a	2.36	0.09	0.79	-0.04	0.72	0.79	623	1.46	1.19	0.93	1.46	1.31	1.16	0.88	1.16	1.37	1.24	1.53	1.77	1.61	1.8	2.02	1.61	1.8	2.02	2.03	1.72	1.61	0.48	0.87
pts	a	2.56	0.34	0.72	0.26	0.62	0.72	1008	1.79	1.41	1.05	1.79	1.41	1.15	0.98	1.32	1.58	1.24	1.59	1.77	1.16	1.48	1.78	1.16	1.48	1.78	2.22	1.96	1.64	0.66	0.86
pts	a	1.53	0.11	0.62	0.06	0.59	0.62	746	1.18	0.98	0.81	1.18	1.06	0.96	0.75	0.97	1.08	0.98	1.12	1.2	1.03	1.19	1.35	1.03	1.19	1.35	1.29	1.2	1.08	0.45	0.7
pts	a	1.95	0.2	0.63	0.12	0.55	0.63	890	1.45	1.23	0.98	1.45	1.23	1.02	0.83	1.1	1.29	1.09	1.34	1.51	0.92	1.09	1.38	0.92	1.09	1.38	1.73	1.62	1.46	0.63	0.78
pts	a	2.05	0.32	0.74	0.27	0.66	0.74	1121	1.55	1.25	0.99	1.55	1.25	0.99	1.07	1.28	1.4	1.21	1.39	1.51	0.99	1.13	1.26	0.99	1.13	1.26	1.73	1.57	1.31	0.84	0.91
pts	a	1.28	0.06	0.51	-0.02	0.47	0.52	652	0.92	0.8	0.67	0.92	0.8	0.7	0.59	0.79	0.87	0.82	0.9	0.92	0.72	0.84	1.06	0.72	0.84	1.06	1.03	0.94	0.84	0.31	0.58
pts	a	1.84	0.33	0.6	0.31	0.5	0.6	1382	1.39	1.24	1.06	1.39	1.24	1.06	0.98	1.28	1.45	1.12	1.39	1.51	1.02	1.24	1.41	1.02	1.24	1.41	1.55	1.47	1.44	0.82	0.84
pts	a	1.55	0.32	0.55	0.29	0.49	0.55	1262	1.12	1	0.89	1.12	1	0.89	0.81	0.98	1.07	0.91	1.04	1.13	0.93	1.11	1.28	0.93	1.11	1.28	1.26	1.19	1.13	0.61	0.67
pts	a	1.4	0.12	0.57	0.18	0.51	0.6	794	0.97	0.91	0.82	0.97	0.91	0.82	0.71	0.88	0.94	0.88	0.95	0.99	0.96	1.06	1.21	0.96	1.06	1.21	1.06	1.01	0.97	-0.03	0.65
pts	a	2.51	0.42	0.74	0.36	0.65	0.74	1237	1.93	1.65	1.39	1.93	1.65	1.39	1.1	1.39	1.59	1.27	1.54	1.74	1.59	1.84	2.18	1.59	1.84	2.18	2.24	2.07	1.77	0.48	0.9
pts	a	2.12	0.2	0.7	0.1	0.61	0.7	809	1.64	1.37	1.08	1.64	1.37	1.09	0.89	1.19	1.37	1.19	1.44	1.63	1.14	1.36	1.65	1.14	1.36	1.65	1.84	1.64	1.42	0.73	0.87
pts	a	1.96	0.42	0.77	0.33	0.69	0.77	1254	1.6	1.45	1.29	1.6	1.45	1.29	1.2	1.46	1.57	1.37	1.54	1.61	1.11	1.31	1.62	1.11	1.31	1.62	1.6	1.61	1.48	0.96	1
pts	a	2.35	0.47	0.71	0.39	0.62	0.71	1414	1.91	1.69	1.48	1.91	1.69	1.48	1.11	1.41	1.65	1.24	1.54	1.78	1.06	1.32	1.61	1.06	1.32	1.61	2.13	2.06	1.83	0.72	0.89
pts	a	3.04	0.53	0.83	0.5	0.74	0.83	1424	2.13	1.88	1.62	2.13	1.88	1.62	1.3	1.69	1.98	1.46	1.86	2.16	1.18	1.52	2.01	1.18	1.52	2.01	2.59	2.35	2.32	1.07	1.1
pts	a	1.67	0.23	0.54	0.18	0.47	0.54	735	1.12	0.98	0.83	1.12	0.98	0.87	0.62	0.86	1.05	0.89	1.14	1.23	1.03	1.13	1.37	1.03	1.13	1.37	1.22	1.2	1.11	0.39	0.68
pts	a	0.93	0.19	0.37	0.16	0.32	0.37	889	0.59	0.56	0.51	0.59	0.56	0.51	0.47	0.58	0.62	0.57	0.62	0.65	0.65	0.73	0.8	0.65	0.73	0.8	0.69	0.61	0.63	0.38	0.47
pts	a	1.21	0.28	0.45	0.26	0.42	0.46	1191	0.96	0.83	0.69	0.96	0.83	0.69	0.62	0.77	0.88	0.71	0.85	0.95	0.66	0.81	0.98	0.66	0.81	0.98	1.05	1	0.84	0.35	0.51
pts	a	1.79	0.14	0.64	0.02	0.56	0.64	797	1.35	1.13	0.9	1.35	1.13	0.95	0.81	1.1	1.26	1.11	1.32	1.42	0.92	1.13	1.42	0.92	1.13	1.42	1.57	1.37	1.22	0.56	0.77
pts	a	2.61	0.32	0.89	0.2	0.8	0.89	944	1.91	1.66	1.38	1.91	1.66	1.38	1.19	1.55	1.79	1.51	1.84	2	1.38	1.63	1.94	1.38	1.63	1.94	2.27	2.08	1.85	1.06	1.14
pts	a	2.97	0.46	0.86	0.36	0.71	0.86	1099	1.94	1.71	1.47	1.94	1.71	1.5	1.24	1.61	1.84	1.51	1.83	1.98	1.6	1.84	2.23	1.6	1.84	2.23	2.16	2.15	1.98	1.06	1.15
pts	a	1.83	0.35	0.6	0.29	0.52	0.6	1235	1.01	0.89	0.76	1.01	0.89	0.76	0.9	1.14	1.26	1.05	1.23	1.33	0.94	1.14	1.35	0.94	1.14	1.35	1.16	1.05	0.95	0.72	0.78
pts	a	2.05	0.41	0.75	0.33	0.65	0.76	1185	1.35	1.21	1.06	1.35	1.21	1.07	1.1	1.37	1.5	1.28	1.48	1.57	1.15	1.38	1.57	1.15	1.38	1.57	1.64	1.46	1.48	0.81	0.95
pts	a	1.58	0.19	0.49	0.14	0.42	0.5	993	1.2	1.07	0.91	1.2	1.07	0.92	0.7	0.95	1.1	0.9	1.11	1.24	0.93	1.1	1.31	0.93	1.1	1.31	1.39	1.29	1.19	0.48	0.61
pts	a	2.03	0.42	0.73	0.32	0.64	0.73	1173	1.62	1.39	1.14	1.62	1.39	1.14	1.08	1.37	1.54	1.25	1.5	1.62	1.08	1.24	1.55	1.08	1.24	1.55	1.91	1.75	1.55	0.72	0.87
pts	a	1.4	0.23	0.53	0.21	0.45	0.53	998	1.07	0.95	0.81	1.07	0.95	0.84	0.71	0.94	1.06	0.89	1.06	1.14	1.03	1.12	1.24	1.03	1.12	1.24	1.19	1.16	1.09	0.46	0.62
pts	a	1.91	0.3	0.61	0.24	0.5	0.61	1098	1.25	1.07	0.87	1.25	1.07	0.92	0.88	1.12	1.2	1.06	1.2	1.23	1.1	1.13	1.43	1.1	1.13	1.43	1.38	1.28	1.14	0.58	0.79
pts	a	2.07	0.29	0.59	0.24	0.52	0.59	1158	1.55	1.36	1.16	1.55	1.36	1.16	0.89	1.15	1.29	1.06	1.26	1.41	1.05	1.26	1.54	1.05	1.26	1.54	1.64	1.6	1.44	0.63	0.79
pts	a	2.13	0.18	0.71	0.11	0.62	0.71	825	1.26	1.14	0.99	1.26	1.14	1.03	0.9	1.18	1.29	1.19	1.31	1.37	1.1	1.27	1.63	1.11	1.27	1.63	1.43	1.37	1.32	0.75	0.91
pts	a	2.35	0.66	0.84	0.64	0.76	0.84	1604	1.78	1.6	1.44	1.78	1.6	1.44	1.33	1.61	1.83	1.4	1.69	1.89	1.2	1.41	1.7	1.2	1.41	1.7	2.16	1.94	1.89	1.08	1.1
pts	a	2.53	0.41	0.89	0.27	0.77	0.89	1056	1.74	1.5	1.25	1.74	1.5	1.3	1.26	1.51	1.58	1.45	1.59	1.66	1.59	1.92	2.2	1.59	1.92	2.2	1.88	1.9	1.62	1.06	1.17
pts	a	1.92	0.34	0.74	0.25	0.66	0.75	985	1.41	1.33	1.21	1.41	1.33	1.21	0.98	1.18	1.3	1.14	1.3	1.37	1.18	1.32	1.51	1.18	1.32	1.51	1.42	1.48	1.31	0.53	0.96
pts	a	2.5	0.41	0.83	0.41	0.75	0.83	1249	1.39	1.23	1.06	1.39	1.23	1.09	1.22	1.47	1.58	1.37	1.57	1.61	1.45	1.87	2.24	1.45	1.87	2.24	1.55	1.49	1.38	0.89	0.99
pts	a	2.01	0.22	0.58	0.15	0.49	0.58	995	1.33	1.15	0.95	1.33	1.15	0.95	0.81	1.1	1.25	1.04	1.27	1.43	1.1	1.56	1.75	1.1	1.56	1.75	1.46	1.42	1.29	0.7	0.77
pts	a	2.73	0.44	0.8	0.5	0.69	0.8	1379	1.7	1.57	1.38	1.7	1.57	1.43	1.17	1.47	1.69	1.3	1.58	1.82	1.24	1.6	2.04	1.24	1.6	2.04	2.01	1.92	1.73	0.98	1.06
pts	a	1.81	0.29	0.51	0.24	0.4	0.51	1117	1.42	1.3	1.12	1.42	1.3	1.12	0.75	1.08	1.29	0.96	1.26	1.37	0.96	1.16	1.39	0.96	1.16	1.39	1.53	1.46	1.36	0.45	0.64
pts	a	2.01	0.32	0.66	0.22	0.55	0.66	1061	1.6	1.37	1.12	1.6	1.37	1.12	0.97	1.29	1.46	1.18	1.45	1.58	1.1	1.3	1.59	1.1	1.3	1.59	1.74	1.67	1.51	0.65	0.81
pts	a	2.02	0.18	0.52	0.15	0.45	0.52	1013	0.95	0.85	0.73	0.95	0.85	0.78	0.72	0.92	1.01	0.88	1.01	1.03	0.82	1.02	1.36	0.82	1.02	1.36	1.08	1.02	1.06	0.63	0.7
pts	a	1.03	0.09	0.46	0.04	0.41	0.46	651	0.71	0.58	0.46	0.71	0.58	0.54	0.53	0.71	0.8	0.74	0.84	0.88	0.64	0.69	0.86	0.65	0.69	0.86	0.85	0.76	0.6	0.31	0.53
nc	a	1.68	0.45	0.72	0.44	0.71	0.73	1272	1.2	0.96	0.71	1.2	0.98	0.88	1.01	1.19	1.29	1.11	1.26	1.34	1.06	1.16	1.25	1.06	1.16	1.25	1.37	1.28	0.97	0.6	0.84
nc	a	1.66	0.32	0.56	0.25	0.5	0.57	1206	1.32	1.13	0.97	1.32	1.13	0.98	0.83	1.02	1.12	0.94	1.09	1.19	0.92	1.18	1.36	0.92	1.18	1.36	1.43	1.4	1.23	0.66	0.75
nc	a	2.54	0.14	0.73	0.06	0.63	0.73	643	1.81	1.48	1.16	1.81	1.48	1.17	0.85	1.2	1.42	1.27	1.57	1.75	1.16	1.49	1.77	1.16	1.49	1.77	2.16	1.79	1.44	0.62	0.9
nc	a	1.84	0.27	0.57	0.23	0.44	0.57	1012	1.14	1.03	0.88	1.14	1.03	0.9	0.81	1.12	1.26	1.05	1.26	1.27	1.13	1.28	1.47	1.14	1.28	1.47	1.34	1.23	1.16	0.52	0.76
nc	a	1.61	0.14	0.57	0.07	0.5	0.58	554	0.98	0.85	0.68	0.98	0.85	0.72	0.63	0.87	1.03	0.93	1.1	1.19	0.74	0.89	1.16	0.75	0.89	1.16	1.14	1.09	1	0.43	0.68
nc	a	1.37	0.35	0.5	0.34	0.44	0.5	1491	0.95	0.84	0.73	0.95	0.84	0.77	0.73	0.87	0.94	0.78	0.91	0.98	0.8	1.06	1.16	0.8	1.06	1.16	1.07	0.98	0.89	0.52	0.63
nc	a	2.58	0.42	0.7	0.37	0.62	0.7	1276	1.21	1.06	0.94	1.21	1.06	0.94	1.04	1.3	1.49	1.18	1.43	1.56	1.04	1.41	1.73	1.04	1.41	1.73	1.32	1.18	1.02	0.77	0.9
nc	a	1.81	0.35	0.73	0.29	0.66	0.74	1066	1.44	1.26	1.04	1.44	1.26	1.05	1.04	1.26	1.36	1.21	1.36	1.42	1.09	1.21	1.42	1.09	1.21	1.42	1.63	1.47	1.36	0.79	0.88
nc	a	1.32	0.32	0.48	0.34	0.42	0.48	1459	1.07	0.98	0.87	1.07	0.98	0.87	0.7	0.87	0.97	0.77	0.93	1	0.76	0.92	1.06	0.76	0.92	1.06	1.16	1.11	1.04	0.49	0.56
nc	a	1.71	0.34	0.64	0.35	0.58	0.64	1323	1.18	1.1	1	1.18	1.1	1	0.94	1.11	1.18	1.04	1.15	1.22	1	1.2	1.42	1	1.2	1.42	1.27	1.29	1.16	0.75	0.81
nc	a	1.56	0.26	0.62	0.2	0.54	0.62	1019	0.85	0.75	0.61	0.85	0.76	0.69	0.86	1.03	1.06	1.01	1.06	1.1	0.87	0.99	1.11	0.91	1	1.11	1.01	0.94	0.9	0.62	0.77
nc	a	2.04	0.31	0.8	0.28	0.72	0.8	989	1.68	1.55	1.36	1.68	1.55	1.37	1.07	1.39	1.6	1.33	1.6	1.75	1.08	1.36	1.63	1.08	1.36	1.63	1.87	1.79	1.73	0.81	0.95
nc	a	3.02	0.39	1	0.24	0.92	1	948	1.43	1.27	1.14	1.43	1.27	1.14	1.38	1.73	1.85	1.67	1.85	1.89	1.36	1.61	2.09	1.36	1.61	2.09	1.59	1.52	1.39	1.12	1.23
nc	a	1.44	0.23	0.63	0.17	0.57	0.63	866	1.19	1.04	0.88	1.19	1.04	0.88	0.83	1.05	1.15	1.03	1.16	1.19	0.92	1	1.2	0.92	1	1.2	1.28	1.25	1.14	0.23	0.73
nc	a	0.78	0.04	0.3	0.07	0.27	0.32	352	0.5	0.44	0.37	0.5	0.44	0.38	0.29	0.4	0.48	0.47	0.53	0.56	0.53	0.57	0.65	0.54	0.57	0.65	0.55	0.53	0.47	0.1	0.38
nc	a	1.27	0.1	0.54	0.05	0.5	0.55	793	0.97	0.83	0.69	0.97	0.83	0.71	0.68	0.88	0.96	0.88	0.99	1.04	0.79	0.9	1.05	0.79	0.9	1.05	1.11	1.03	0.92	0.47	0.63
nc	a	1.57	0.22	0.7	0.11	0.65	0.7	832	1.06	0.93	0.76	1.06	0.94	0.85	0.89	1.09	1.19	1.09	1.2	1.23	0.91	1.05	1.23	0.91	1.05	1.23	1.23	1.13	1.07	0.69	0.82
nc	a	1.94	0.37	0.69	0.31	0.58	0.7	1149	1.62	1.46	1.23	1.62	1.46	1.25	1.02	1.32	1.49	1.21	1.47	1.61	1.27	1.44	1.58	1.27	1.44	1.58	1.84	1.68	1.53	0.83	0.91
nc	a	2.18	0.21	0.66	0.17	0.54	0.66	889	1.17	1.03	0.88	1.17	1.03	0.94	0.9	1.18	1.35	1.16	1.38	1.43	0.73	1.01	1.42	0.75	1.01	1.42	1.46	1.28	1.24	0.56	0.81
nc	a	1.88	0.34	0.67	0.34	0.6	0.67	1109	1.25	1.06	0.87	1.25	1.06	0.88	0.89	1.12	1.24	1.05	1.23	1.3	0.92	1.04	1.34	0.96	1.04	1.34	1.45	1.34	1.25	0.64	0.78
nc	a	2.26	0.31	0.7	0.22	0.6	0.7	1075	1.74	1.53	1.29	1.74	1.53	1.29	1.04	1.33	1.48	1.24	1.47	1.58	1.05	1.33	1.64	1.05	1.33	1.64	1.78	1.73	1.52	0.79	0.88
nc	a	2.36	0.26	0.73	0.16	0.66	0.73	952	1.59	1.32	1.07	1.59	1.32	1.07	1.02	1.33	1.55	1.27	1.56	1.73	1.06	1.25	1.64	1.06	1.25	1.64	1.88	1.75	1.43	0.73	0.91
nc	a	1.73	0.44	0.68	0.38	0.62	0.68	1337	1.25	1.13	1.04	1.25	1.13	1.04	1	1.13	1.22	1.08	1.18	1.25	0.86	1.04	1.31	0.86	1.04	1.31	1.36	1.34	1.23	0.76	0.82
nc	a	3.66	0.33	1.15	0.19	1	1.16	866	2.77	2.28	1.73	2.77	2.28	1.76	1.52	1.97	2.21	1.95	2.27	2.51	1.66	2.33	2.83	1.66	2.33	2.83	3.06	2.97	2.42	0.98	1.37
nc	a	1.69	0.36	0.61	0.34	0.56	0.61	1364	1.25	1.15	1.06	1.25	1.15	1.06	0.92	1.07	1.18	0.99	1.14	1.22	0.97	1.1	1.34	0.97	1.1	1.34	1.32	1.34	1.23	0.72	0.82
nc	a	0.57	0.02	0.27	0.01	0.24	0.27	201	0.35	0.31	0.26	0.35	0.32	0.3	0.21	0.29	0.34	0.38	0.43	0.47	0.34	0.41	0.49	0.36	0.41	0.49	0.44	0.38	0.38	0.05	0.29
nc	a	1.32	0.18	0.66	0.24	0.62	0.67	590	1.02	0.84	0.63	1.02	0.91	0.84	0.69	0.89	0.98	0.93	1.05	1.11	0.82	0.95	1.11	0.83	0.95	1.11	1.18	1.12	0.98	0.11	0.72
nc	a	2.06	0.32	0.74	0.21	0.68	0.74	997	1.06	0.96	0.89	1.06	0.96	0.91	0.98	1.12	1.19	1.09	1.18	1.21	0.98	1.12	1.53	1	1.12	1.53	1.29	1.18	1.18	0.87	0.94
nc	a	2.39	0.41	0.63	0.35	0.54	0.63	1402	1.09	0.95	0.83	1.09	0.95	0.83	0.98	1.16	1.28	1.1	1.22	1.32	1.05	1.3	1.64	1.06	1.3	1.64	1.24	1.14	1.04	0.73	0.87
nc	a	1.17	0.21	0.52	0.19	0.48	0.53	811	0.87	0.72	0.54	0.87	0.72	0.63	0.63	0.79	0.88	0.79	0.9	0.98	0.77	0.87	1.05	0.77	0.87	1.05	1.11	0.99	0.86	0.3	0.56
nc	a	1.55	0.34	0.6	0.29	0.55	0.6	1137	1.09	1	0.88	1.09	1.03	0.95	0.83	1.02	1.11	0.96	1.09	1.18	0.89	1.04	1.26	0.89	1.04	1.26	1.33	1.33	1.17	0.61	0.69
nc	a	1.28	0.06	0.54	0.03	0.51	0.54	641	0.7	0.6	0.49	0.7	0.61	0.54	0.61	0.77	0.84	0.79	0.87	0.88	0.45	0.57	0.82	0.58	0.61	0.82	0.83	0.77	0.69	0.24	0.58
nc	a	3.13	0.19	0.74	0.11	0.65	0.75	851	1.87	1.56	1.25	1.87	1.56	1.25	0.98	1.31	1.59	1.29	1.65	2.01	1.45	1.8	2.17	1.45	1.8	2.17	2.18	2.18	1.75	0.78	0.92
nc	a	1.88	0.42	0.66	0.35	0.56	0.66	1332	1.44	1.29	1.13	1.44	1.29	1.15	1.04	1.29	1.47	1.16	1.4	1.54	1.06	1.27	1.53	1.06	1.27	1.53	1.63	1.56	1.53	0.73	0.83
nc	a	1.78	0.15	0.53	0.07	0.48	0.53	809	1.25	1.01	0.79	1.25	1.01	0.81	0.66	0.86	0.96	0.87	1	1.12	0.66	0.97	1.16	0.88	0.97	1.16	1.41	1.24	0.98	0.34	0.62
nc	a	2.12	0.24	0.75	0.21	0.64	0.85	518	1.48	1.34	1.16	1.48	1.34	1.17	0.91	1.21	1.36	1.22	1.43	1.54	1.26	1.53	1.77	1.26	1.53	1.77	1.77	1.63	1.55	0.37	0.94
nc	a	1.68	0.34	0.63	0.27	0.53	0.63	1247	1.13	0.97	0.82	1.13	1.03	0.98	0.98	1.22	1.37	1.11	1.32	1.45	0.95	1.09	1.23	0.95	1.09	1.23	1.47	1.3	1.26	0.8	0.84
nc	a	0.83	0.03	0.28	0.05	0.25	0.28	636	0.45	0.36	0.28	0.45	0.38	0.37	0.31	0.41	0.49	0.44	0.53	0.57	0.54	0.62	0.72	0.54	0.62	0.72	0.5	0.47	0.38	-0.1	0.33
nc	a	2.11	0.46	0.69	0.41	0.59	0.7	1456	1.26	1.1	0.94	1.26	1.1	0.94	1.1	1.31	1.4	1.19	1.36	1.44	0.96	1.16	1.39	0.96	1.16	1.39	1.46	1.35	1.2	0.85	0.9
nc	a	1.72	0.29	0.54	0.23	0.46	0.55	1126	1.14	1.03	0.89	1.14	1.03	0.89	0.81	1.03	1.14	0.95	1.13	1.18	0.96	1.11	1.32	0.96	1.11	1.32	1.3	1.19	1.09	0.62	0.69
nc	a	1.92	0.27	0.68	0.15	0.59	0.69	893	1.51	1.33	1.14	1.51	1.33	1.15	0.92	1.2	1.38	1.17	1.41	1.48	1.23	1.32	1.51	1.23	1.32	1.51	1.59	1.55	1.37	0.76	0.86
nc	a	1.8	0.25	0.58	0.23	0.54	0.58	1095	0.94	0.82	0.68	0.94	0.82	0.69	0.79	0.94	1.01	0.9	1	1	0.72	0.87	1.19	0.74	0.88	1.19	1.06	1.03	0.88	0.49	0.65
nc	a	2.27	0.39	0.74	0.3	0.63	0.75	1093	0.84	0.7	0.58	0.84	0.7	0.6	1.07	1.34	1.46	1.26	1.44	1.57	1.15	1.34	1.65	1.15	1.34	1.65	0.95	0.96	0.73	0.85	0.97
nc	a	1.23	0.25	0.48	0.26	0.43	0.48	1085	1	0.9	0.77	1	0.9	0.79	0.63	0.77	0.9	0.72	0.89	1	0.87	0.97	1.1	0.87	0.97	1.1	1.11	1.07	1	0.44	0.57
nc	a	1.8	0.17	0.55	0.15	0.51	0.55	922	0.75	0.7	0.65	0.75	0.7	0.65	0.68	0.83	0.91	0.81	0.92	0.99	0.57	0.68	1.01	0.68	0.72	1.01	0.81	0.78	0.76	0.42	0.63
nc	a	1.06	0.26	0.45	0.26	0.41	0.45	1010	0.7	0.6	0.5	0.7	0.6	0.53	0.55	0.64	0.67	0.62	0.67	0.71	0.55	0.83	0.88	0.76	0.83	0.88	0.82	0.75	0.71	0.25	0.53
nc	a	1.49	0.31	0.57	0.31	0.48	0.57	1204	0.93	0.9	0.86	0.93	0.9	0.86	0.81	0.96	1.05	0.92	1.03	1.06	0.77	0.88	1.11	0.81	0.89	1.11	0.99	0.96	0.97	-0.01	0.74
nc	a	1.66	0.32	0.56	0.25	0.5	0.57	1206	1.32	1.13	0.97	1.32	1.13	0.98	0.83	1.02	1.12	0.94	1.09	1.19	0.92	1.18	1.36	0.92	1.18	1.36	1.43	1.4	1.23	0.66	0.75
nc	a	1.36	0.29	0.54	0.25	0.48	0.54	1116	0.97	0.9	0.79	0.97	0.9	0.8	0.74	0.92	1	0.87	0.99	1.07	0.79	0.93	1.1	0.79	0.93	1.1	1.11	1.08	0.97	0.37	0.64
nc	a	1.66	0.22	0.57	0.2	0.53	0.58	1078	1.07	0.97	0.87	1.07	0.97	0.9	0.8	0.97	1.06	0.93	1.05	1.11	0.9	1.05	1.21	0.9	1.05	1.21	1.15	1.11	1.05	0.66	0.7
pts	b	1.35	0.24	0.55	0.27	0.49	0.55	1018	1.13	1	0.85	1.13	1	0.85	0.72	0.9	1.01	0.85	1.01	1.09	0.8	0.94	1.1	0.8	0.94	1.1	1.25	1.2	1.09	0.48	0.64
pts	b	1.57	0.31	0.6	0.27	0.55	0.61	1139	1.01	0.88	0.75	1.01	0.88	0.77	0.86	1.01	1.06	0.96	1.05	1.09	0.83	0.91	1.11	0.83	0.91	1.11	1.22	1.12	1.03	0.66	0.74
pts	b	3.74	0.36	1.07	0.17	0.81	1.07	914	2.69	2.37	2.01	2.69	2.37	2.01	1.51	2.21	2.61	2.14	2.67	2.92	1.8	2.21	2.82	1.8	2.21	2.82	2.9	2.75	2.4	1.32	1.52
pts	b	1.81	0.37	0.59	0.31	0.54	0.59	1294	1.12	1	0.9	1.12	1	0.9	0.9	1.06	1.13	1.01	1.1	1.15	0.93	1.07	1.3	0.93	1.07	1.3	1.31	1.18	1.11	0.68	0.75
pts	b	1.31	0.11	0.47	0.05	0.4	0.47	725	1	0.87	0.71	1	0.87	0.75	0.54	0.74	0.87	0.78	0.93	1.03	0.77	0.87	1.05	0.77	0.87	1.05	1.15	1.08	0.97	0.32	0.54
pts	b	2.25	0.31	0.56	0.29	0.48	0.56	1144	1.07	1	0.91	1.07	1	0.96	0.78	0.91	0.96	0.88	0.95	1	0.94	1.18	1.49	0.96	1.18	1.49	1.07	1.12	1	0.57	0.69
pts	b	2.35	0.48	0.75	0.43	0.71	0.76	1274	1.67	1.47	1.25	1.67	1.47	1.25	1.1	1.34	1.46	1.23	1.43	1.53	1	1.31	1.63	1	1.31	1.63	1.94	1.8	1.62	0.81	0.89
pts	b	1.2	0.35	0.57	0.31	0.52	0.57	1180	0.95	0.88	0.81	0.95	0.88	0.81	0.78	0.91	0.93	0.87	0.92	0.95	0.84	0.91	1.01	0.84	0.91	1.01	1.03	1.01	0.95	0.54	0.64
pts	b	1.86	0.32	0.64	0.22	0.57	0.65	1013	1.32	1.19	1.04	1.32	1.19	1.04	0.91	1.15	1.31	1.1	1.31	1.39	0.91	1.04	1.27	0.91	1.04	1.27	1.46	1.39	1.26	0.72	0.8
pts	b	2.12	0.26	0.73	0.17	0.63	0.73	782	1.46	1.24	0.99	1.46	1.24	1	0.89	1.17	1.3	1.17	1.36	1.5	1.48	1.59	1.72	1.48	1.59	1.72	1.64	1.36	1.04	0.42	0.84
pts	b	1.66	0.34	0.53	0.28	0.46	0.53	1257	1.14	1.05	0.91	1.14	1.05	0.91	0.78	1.01	1.17	0.91	1.15	1.24	1.06	1.21	1.37	1.06	1.21	1.37	1.33	1.26	1.2	0.45	0.64
pts	b	1.94	0.29	0.72	0.25	0.66	0.77	412	1.36	1.13	0.85	1.36	1.13	0.93	0.95	1.22	1.36	1.18	1.36	1.48	1.06	1.19	1.39	1.06	1.19	1.39	1.54	1.29	1.06	0.65	0.86
pts	b	2.15	0.36	0.65	0.35	0.54	0.65	1255	1.18	0.99	0.79	1.18	1.01	0.89	0.93	1.13	1.23	1.06	1.21	1.26	1.37	1.52	1.77	1.37	1.52	1.77	1.31	1.26	1.08	0.67	0.84
pts	b	2.94	0.14	0.87	0.01	0.7	0.87	595	2.1	1.72	1.32	2.1	1.72	1.32	0.94	1.34	1.66	1.51	1.97	2.16	1.86	2.01	2.42	1.86	2.01	2.42	2.32	2.1	1.7	0.23	1.07
pts	b	1.28	0.15	0.56	0.17	0.51	0.56	785	0.92	0.8	0.69	0.92	0.8	0.71	0.63	0.75	0.84	0.76	0.88	0.96	0.76	0.88	1.02	0.77	0.88	1.02	1.09	1.01	0.88	-0.25	0.65
pts	b	2.72	0.49	0.85	0.42	0.73	0.85	1203	2	1.82	1.59	2	1.82	1.59	1.23	1.54	1.71	1.41	1.67	1.8	1.42	1.66	2	1.42	1.66	2	1.98	2.03	1.79	0.93	1.08
pts	b	3.02	0.39	0.9	0.33	0.79	0.91	1076	1.69	1.43	1.19	1.69	1.43	1.19	1.28	1.63	1.82	1.53	1.8	1.96	2.1	2.44	2.7	2.1	2.44	2.7	1.88	1.8	1.56	0.76	1
pts	b	2.39	0.35	0.67	0.26	0.54	0.67	1188	1.66	1.43	1.17	1.66	1.43	1.17	1.06	1.38	1.56	1.26	1.51	1.69	1.22	1.41	1.68	1.22	1.41	1.68	1.96	1.79	1.62	0.91	0.95
pts	b	1.85	0.15	0.64	0.05	0.55	0.66	695	1.33	1.1	0.86	1.33	1.12	0.97	0.78	1.1	1.31	1.13	1.4	1.54	0.78	0.97	1.31	0.79	0.97	1.31	1.64	1.52	1.34	0.54	0.77
pts	b	1.82	0.24	0.7	0.24	0.63	0.7	893	1.15	1	0.84	1.15	1	0.88	0.88	1.06	1.15	1.04	1.17	1.22	0.84	1	1.35	0.97	1.07	1.35	1.34	1.23	1.18	0.49	0.75
pts	b	1.85	0.52	0.79	0.47	0.75	0.79	1272	1.45	1.33	1.1	1.45	1.33	1.1	1.11	1.31	1.43	1.22	1.39	1.48	0.8	1.07	1.58	0.97	1.14	1.58	1.57	1.36	1.27	0.51	0.93
pts	b	5.57	0.3	1.35	0.08	1.11	1.37	595	3.17	2.74	2.25	3.17	2.74	2.25	1.57	2.16	2.76	2.33	3.15	3.7	2.27	3.08	3.67	2.27	3.08	3.67	3.86	3.41	3.2	1.46	1.9
pts	b	5.28	0.43	1.17	0.21	0.83	1.17	854	3.28	3.11	2.81	3.28	3.11	2.84	1.63	2.56	3.28	2.48	3.47	3.89	1.61	2.54	3.12	1.62	2.54	3.12	3.92	3.46	3.7	1.52	1.83
pts	b	2.36	0.39	0.72	0.31	0.6	0.73	1249	1.52	1.44	1.31	1.52	1.44	1.31	1.15	1.45	1.57	1.34	1.55	1.62	1.29	1.52	1.77	1.29	1.52	1.77	1.66	1.59	1.6	0.95	0.99
pts	b	1.86	0.29	0.77	0.2	0.71	0.77	940	1.19	1.06	0.94	1.19	1.06	1.02	0.96	1.12	1.26	1.1	1.27	1.36	1.18	1.37	1.58	1.18	1.37	1.58	1.41	1.27	1.26	0.67	0.89
pts	b	2.94	0.16	0.81	0	0.69	0.81	783	1.88	1.59	1.31	1.88	1.59	1.31	1.05	1.48	1.77	1.5	1.87	2.15	1.25	1.49	1.93	1.25	1.49	1.93	2.18	2.1	1.93	0.85	1.06
pts	b	2.56	0.27	0.87	0.19	0.81	0.92	651	1.38	1.23	1.05	1.43	1.35	1.25	1.15	1.42	1.6	1.4	1.61	1.68	1.64	1.88	2.13	1.64	1.88	2.13	1.76	1.57	1.57	0.27	1
pts	b	1.41	0.27	0.55	0.23	0.52	0.55	1094	0.99	0.88	0.73	0.99	0.88	0.73	0.73	0.86	0.96	0.82	0.96	1.03	0.83	0.94	1.16	0.83	0.94	1.16	1.09	1	0.91	0.56	0.64
pts	b	2.55	0.35	0.91	0.21	0.84	0.93	899	1.6	1.41	1.22	1.6	1.41	1.27	1.24	1.56	1.79	1.49	1.8	1.93	1.35	1.62	1.96	1.35	1.62	1.96	1.81	1.75	1.59	0.87	1.11
pts	b	2.67	0.45	0.92	0.32	0.81	0.95	1158	1.69	1.35	1	1.69	1.35	1.02	1.43	1.76	1.89	1.64	1.86	1.94	1.42	1.69	2.11	1.42	1.69	2.11	2.08	1.89	1.59	1.12	1.23
pts	b	1.11	0.08	0.44	0.06	0.39	0.44	679	0.73	0.59	0.45	0.73	0.59	0.54	0.51	0.69	0.79	0.72	0.84	0.9	0.65	0.75	0.9	0.65	0.75	0.9	0.88	0.82	0.8	0.31	0.5
pts	b	3.1	0.35	0.75	0.21	0.57	0.75	988	1.53	1.35	1.13	1.53	1.35	1.13	1.09	1.55	1.81	1.46	1.81	2	1.58	1.84	2.34	1.58	1.84	2.34	1.73	1.57	1.42	0.94	1.1
pts	b	2.23	0.57	0.86	0.53	0.79	0.86	1337	1.52	1.49	1.42	1.52	1.49	1.42	1.25	1.45	1.55	1.36	1.52	1.57	1.22	1.44	1.48	1.22	1.44	1.48	1.6	1.56	1.53	0.92	1.04
pts	b	1.66	0.22	0.57	0.16	0.5	0.58	890	1.38	1.24	1.07	1.38	1.24	1.07	0.79	1.05	1.19	1	1.2	1.31	1.01	1.23	1.38	1.01	1.23	1.38	1.46	1.43	1.3	0.49	0.71
pts	b	1.93	0.29	0.54	0.27	0.45	0.55	1167	1.41	1.24	1.04	1.41	1.24	1.04	0.79	1.07	1.29	0.97	1.25	1.45	1.18	1.35	1.52	1.18	1.35	1.52	1.5	1.43	1.28	0.57	0.72
pts	b	1.85	0.19	0.59	0.13	0.51	0.59	888	1.29	1.15	0.93	1.29	1.15	0.94	0.79	1.04	1.19	1.01	1.22	1.35	0.96	1.16	1.37	0.96	1.16	1.37	1.59	1.42	1.3	0.56	0.7
pts	b	1.65	0.37	0.6	0.33	0.56	0.61	1284	1.33	1.18	1.04	1.33	1.18	1.04	0.89	1.02	1.1	0.96	1.07	1.14	0.85	0.99	1.17	0.85	0.99	1.17	1.42	1.32	1.19	0.67	0.74
pts	b	1.72	0.27	0.71	0.36	0.65	0.72	1012	1.43	1.3	1.1	1.43	1.3	1.11	0.91	1.13	1.27	1.07	1.26	1.38	1.13	1.28	1.47	1.13	1.28	1.47	1.51	1.48	1.39	0.01	0.82
pts	b	1.77	0.19	0.64	0.14	0.57	0.65	506	1.12	0.98	0.86	1.12	0.98	0.86	0.65	0.88	0.91	0.92	1.01	1.12	0.86	0.97	1.2	0.94	1.03	1.2	1.21	1.16	0.98	0.57	0.78
pts	b	1.86	0.26	0.55	0.2	0.46	0.55	1040	1.2	1	0.78	1.2	1	0.8	0.78	0.98	1.07	0.94	1.07	1.14	0.96	1.12	1.41	0.96	1.12	1.41	1.3	1.25	1.02	0.62	0.73
pts	b	1.4	0.41	0.66	0.38	0.63	0.67	1232	1.05	0.96	0.87	1.05	0.96	0.88	0.94	1.11	1.17	1.04	1.15	1.2	0.96	1.09	1.19	0.96	1.09	1.19	1.19	1.11	1.07	0.69	0.79
pts	b	1.56	0.17	0.58	0.1	0.51	0.59	724	1.25	1.12	0.97	1.25	1.12	0.99	0.72	0.97	1.11	0.99	1.16	1.25	0.89	1.07	1.21	0.89	1.07	1.21	1.43	1.34	1.21	0.31	0.68
pts	b	2.4	0.43	0.82	0.31	0.75	0.83	1182	1.85	1.62	1.41	1.85	1.62	1.41	1.24	1.48	1.56	1.39	1.54	1.68	1.21	1.37	1.72	1.21	1.37	1.72	2.01	2	1.74	1	1.05
pts	b	2.27	0.35	0.63	0.28	0.54	0.63	1244	1.33	1.23	1.07	1.33	1.23	1.07	0.96	1.24	1.43	1.13	1.38	1.51	1.01	1.2	1.54	1.01	1.2	1.54	1.53	1.45	1.47	0.74	0.81
pts	b	0.7	0.14	0.34	0.18	0.32	0.34	810	0.52	0.45	0.37	0.52	0.46	0.42	0.4	0.48	0.51	0.48	0.52	0.56	0.48	0.55	0.61	0.48	0.55	0.61	0.6	0.54	0.5	0.27	0.39
pts	b	1.62	0.35	0.66	0.24	0.61	0.66	1047	1.27	1.11	0.99	1.27	1.11	0.99	0.93	1.12	1.22	1.08	1.21	1.29	1.08	1.22	1.38	1.08	1.22	1.38	1.4	1.33	1.28	0.55	0.81
pts	b	1.72	0.13	0.56	0.1	0.5	0.6	512	0.72	0.64	0.55	0.72	0.64	0.55	0.6	0.75	0.85	0.79	0.86	0.84	0.99	1.25	1.42	1.02	1.25	1.42	0.78	0.7	0.61	0.28	0.68
pts	b	2.01	0.36	0.6	0.31	0.52	0.6	1347	1.69	1.57	1.4	1.69	1.57	1.4	0.93	1.19	1.36	1.06	1.3	1.46	0.93	1.21	1.49	0.93	1.21	1.49	1.84	1.69	1.54	0.76	0.79
pts	b	1.53	0.14	0.46	0.06	0.39	0.47	806	0.97	0.85	0.7	0.97	0.85	0.78	0.59	0.83	1	0.84	1.06	1.16	0.81	0.97	1.17	0.81	0.97	1.17	1.24	1.08	1.1	0.46	0.59
pts	b	1.14	0.16	0.43	0.19	0.38	0.43	1023	0.66	0.55	0.49	0.66	0.59	0.56	0.58	0.71	0.79	0.68	0.79	0.85	0.68	0.76	0.91	0.68	0.76	0.91	0.87	0.72	0.69	0.29	0.5
nc	b	1.33	0.1	0.57	0.14	0.55	0.58	798	1.03	0.86	0.68	1.03	0.87	0.77	0.71	0.87	0.98	0.87	1.02	1.08	0.75	0.9	1.02	0.75	0.9	1.02	1.17	1.14	1.01	0.33	0.67
nc	b	2.02	0.36	0.66	0.3	0.6	0.66	1173	1.06	0.97	0.88	1.06	0.97	0.88	0.94	1.12	1.22	1.07	1.2	1.31	0.95	1.22	1.49	0.95	1.22	1.49	1.11	1	0.97	0.68	0.8
nc	b	1.13	0.25	0.52	0.23	0.49	0.52	888	0.97	0.89	0.78	0.97	0.89	0.78	0.64	0.77	0.86	0.76	0.87	0.95	0.62	0.74	0.92	0.63	0.74	0.92	1.02	1.01	0.92	0.4	0.58
nc	b	1.23	0.07	0.53	0.03	0.49	0.53	541	0.63	0.54	0.46	0.64	0.6	0.6	0.54	0.74	0.82	0.79	0.86	0.91	0.75	0.87	1.03	0.76	0.87	1.03	0.78	0.76	0.83	0.21	0.57
nc	b	1.88	0.22	0.57	0.19	0.49	0.58	934	1.34	1.13	0.93	1.34	1.13	0.94	0.78	1.02	1.16	0.97	1.17	1.27	0.95	1.13	1.36	0.95	1.13	1.36	1.52	1.45	1.25	0.69	0.74
nc	b	2.05	0.4	0.68	0.39	0.61	0.68	1311	1.27	1.11	0.91	1.27	1.17	1.06	0.97	1.2	1.27	1.09	1.28	1.35	1.21	1.38	1.62	1.21	1.38	1.62	1.48	1.44	1.38	0.73	0.82
nc	b	2.5	0.53	0.95	0.5	0.88	0.96	1224	1.27	1.06	0.85	1.27	1.06	0.91	1.33	1.47	1.52	1.42	1.51	1.59	1.26	1.44	1.74	1.26	1.44	1.74	1.54	1.41	1.06	0.98	1.1
nc	b	0.6	0.03	0.26	0.03	0.24	0.28	193	0.45	0.39	0.3	0.45	0.39	0.36	0.23	0.31	0.36	0.37	0.46	0.51	0.42	0.48	0.54	0.43	0.48	0.54	0.54	0.48	0.42	0.03	0.28
nc	b	1.87	0.34	0.7	0.3	0.66	0.71	817	1.45	1.27	1.1	1.45	1.27	1.12	0.81	0.97	1.06	0.98	1.08	1.16	1.19	1.32	1.51	1.19	1.32	1.51	1.55	1.43	1.23	0.38	0.8
nc	b	2.01	0.36	0.84	0.24	0.77	0.85	1057	1.37	1.3	1.24	1.37	1.3	1.24	1.21	1.43	1.53	1.38	1.53	1.6	1.16	1.35	1.54	1.16	1.35	1.54	1.47	1.43	1.39	0.87	1.02
nc	b	1.57	0.29	0.62	0.21	0.58	0.63	842	1.14	1.04	0.92	1.14	1.04	0.92	0.84	1.01	1.07	0.99	1.07	1.15	0.89	1.06	1.29	0.89	1.06	1.29	1.37	1.2	1.19	0.62	0.73
nc	b	1.6	0.37	0.54	0.38	0.49	0.54	1400	1.09	0.96	0.82	1.09	0.96	0.82	0.76	0.93	1.07	0.84	1.01	1.13	1	1.2	1.36	1	1.2	1.36	1.31	1.19	1.16	0.53	0.62
nc	b	2.04	0.56	0.8	0.56	0.73	0.8	1580	1.51	1.42	1.33	1.51	1.42	1.33	1.22	1.47	1.61	1.3	1.54	1.64	1.09	1.27	1.54	1.09	1.27	1.54	1.65	1.57	1.52	0.89	0.98
nc	b	2.41	0.51	0.84	0.34	0.77	0.85	1197	1.77	1.62	1.41	1.77	1.62	1.41	1.24	1.54	1.68	1.43	1.66	1.75	1.3	1.52	1.9	1.3	1.52	1.9	1.92	1.84	1.65	0.98	1.08
nc	b	1.58	0.41	0.6	0.39	0.52	0.6	1481	1.06	0.97	0.88	1.06	0.97	0.88	0.91	1.1	1.2	0.99	1.15	1.24	0.98	1.16	1.3	0.98	1.16	1.3	1.16	1.12	1.18	0.64	0.73
nc	b	2.4	0.21	0.65	0.17	0.54	0.65	784	1.08	0.88	0.74	1.08	0.88	0.78	0.78	1.06	1.27	1.08	1.35	1.47	1.25	1.5	1.84	1.25	1.5	1.84	1.26	1.09	0.9	0.56	0.75
nc	b	1.7	0.26	0.63	0.16	0.57	0.64	877	1.23	1.04	0.87	1.23	1.04	0.87	0.82	0.98	1.08	0.97	1.11	1.17	0.67	0.89	1.17	0.72	0.93	1.27	1.35	1.25	1.11	0.53	0.72
nc	b	2.16	0.43	0.7	0.34	0.63	0.7	1203	1.47	1.33	1.13	1.47	1.33	1.13	1.04	1.24	1.38	1.16	1.33	1.51	1.1	1.27	1.52	1.1	1.27	1.52	1.59	1.45	1.24	0.76	0.87
nc	b	1.78	0.22	0.53	0.2	0.48	0.54	1046	1	0.89	0.75	1	0.89	0.75	0.73	0.88	0.95	0.85	0.94	0.98	0.86	1.12	1.3	0.88	1.12	1.3	1.13	1.08	1.04	0.56	0.64
nc	b	1.55	0.21	0.48	0.22	0.41	0.48	1160	1.03	0.94	0.84	1.03	0.94	0.84	0.71	0.93	1.07	0.84	1.04	1.14	0.77	0.96	1.18	0.77	0.96	1.18	1.25	1.1	1.12	0.57	0.62
nc	b	1.86	0.24	0.9	0.15	0.83	1.17	150	1.4	1.26	1.07	1.48	1.48	1.41	0.78	0.94	1.03	1.08	1.14	1.21	0.94	1.03	1.44	1.35	1.33	1.62	1.62	1.49	1.43	0.3	1.09
nc	b	1.05	0.15	0.46	0.17	0.42	0.46	906	0.72	0.62	0.51	0.72	0.66	0.62	0.59	0.73	0.79	0.71	0.8	0.85	0.79	0.86	0.94	0.79	0.86	0.94	0.87	0.8	0.81	0.3	0.52
nc	b	1.7	0.16	0.68	0.09	0.62	0.68	819	1.35	1.18	1	1.35	1.18	1.01	0.86	1.11	1.24	1.11	1.28	1.33	0.83	0.99	1.19	0.83	0.99	1.19	1.5	1.42	1.27	0.29	0.77
nc	b	1.8	0.33	0.65	0.28	0.61	0.65	1095	1.26	1.12	0.94	1.26	1.12	0.99	0.89	1.08	1.21	1.03	1.2	1.31	1.15	1.32	1.47	1.15	1.32	1.47	1.49	1.31	1.2	0.44	0.73
nc	b	1.98	0.49	0.68	0.43	0.6	0.68	1487	1.33	1.23	1.13	1.33	1.23	1.13	1.09	1.35	1.49	1.2	1.43	1.55	1.08	1.28	1.52	1.08	1.28	1.52	1.45	1.36	1.28	0.79	0.87
nc	b	1.47	0.29	0.51	0.29	0.44	0.51	1291	1.17	1	0.82	1.17	1	0.84	0.75	0.98	1.13	0.87	1.09	1.2	0.98	1.09	1.22	0.98	1.09	1.22	1.3	1.26	1.09	0.56	0.65
nc	b	1.44	0.3	0.54	0.27	0.47	0.55	1196	1.06	0.98	0.87	1.06	0.98	0.87	0.8	0.98	1.07	0.92	1.07	1.12	0.83	0.96	1.18	0.83	0.96	1.18	1.18	1.13	1.08	0.45	0.66
nc	b	1.53	0	0.53	-0.07	0.48	0.53	638	0.82	0.72	0.61	0.82	0.74	0.68	0.58	0.77	0.84	0.79	0.88	0.94	0.56	0.75	1.04	0.62	0.79	1.04	1.04	0.91	0.85	0.38	0.59
nc	b	2.99	0.4	0.86	0.33	0.76	0.87	1136	2.08	1.8	1.49	2.08	1.8	1.49	1.23	1.58	1.85	1.46	1.81	2.04	1.28	1.57	2.07	1.28	1.57	2.07	2.45	2.26	2.02	0.93	1.07
nc	b	2.29	0.32	0.5	0.26	0.43	0.5	1308	0.98	0.89	0.78	0.98	0.89	0.78	0.78	1.02	1.17	0.9	1.11	1.21	0.98	1.17	1.57	0.98	1.17	1.57	1.14	1.05	1.08	0.58	0.65
nc	b	1.54	0.17	0.45	0.12	0.41	0.46	890	1.1	0.97	0.8	1.1	0.97	0.8	0.6	0.76	0.87	0.75	0.9	1.04	0.83	0.98	1.18	0.83	0.98	1.18	1.27	1.14	1.02	0.5	0.57
nc	b	1.61	0.2	0.45	0.14	0.36	0.45	981	1.3	1.12	0.91	1.3	1.12	0.91	0.64	0.88	1.05	0.83	1.06	1.22	0.85	1.02	1.24	0.85	1.02	1.24	1.44	1.38	1.21	0.46	0.57
nc	b	1.68	0.27	0.59	0.19	0.52	0.6	899	1.32	1.14	0.96	1.32	1.14	0.96	0.79	1.04	1.18	1	1.2	1.3	1.09	1.22	1.43	1.09	1.22	1.43	1.47	1.41	1.26	0.58	0.73
nc	b	1.87	0.19	0.63	0.07	0.52	0.63	824	1.1	1.02	0.92	1.1	1.02	0.92	0.83	1.13	1.27	1.12	1.26	1.29	1.05	1.27	1.47	1.05	1.27	1.47	1.29	1.2	1.18	0.66	0.81
nc	b	2.01	0.36	0.84	0.24	0.77	0.85	1057	1.37	1.3	1.24	1.37	1.3	1.24	1.21	1.43	1.53	1.38	1.53	1.6	1.16	1.35	1.54	1.16	1.35	1.54	1.47	1.43	1.39	0.87	1.02
nc	b	2.21	0.31	0.63	0.23	0.52	0.63	1067	1.44	1.27	1.13	1.44	1.27	1.13	0.93	1.25	1.47	1.16	1.45	1.63	1.04	1.24	1.56	1.04	1.24	1.56	1.75	1.61	1.47	0.83	0.87
nc	b	2.15	0.36	0.73	0.24	0.63	0.73	1040	1.56	1.33	1.1	1.56	1.33	1.22	1.05	1.38	1.62	1.31	1.61	1.79	1.19	1.4	1.66	1.19	1.4	1.66	1.89	1.75	1.6	0.79	0.94
nc	b	1.72	0.14	0.58	0.12	0.52	0.59	794	1.34	1.15	0.95	1.34	1.15	0.95	0.75	0.98	1.14	0.99	1.2	1.37	0.96	1.11	1.35	0.96	1.11	1.35	1.56	1.47	1.28	0.56	0.71
nc	b	1.91	0.25	0.77	0.27	0.71	0.8	1055	1.09	0.98	0.82	1.09	0.98	0.82	1.07	1.18	1.21	1.14	1.21	1.26	0.91	1.01	1.6	1.07	1.1	1.6	1.1	1.08	0.95	0.9	0.99
nc	b	2.09	0.42	0.7	0.36	0.63	0.7	1211	1.53	1.32	1.1	1.53	1.32	1.1	1.03	1.33	1.5	1.19	1.47	1.56	1.4	1.55	1.8	1.4	1.55	1.8	1.78	1.67	1.48	0.71	0.85
nc	b	2.28	0.31	0.59	0.22	0.5	0.6	1059	1.04	0.91	0.76	1.04	0.91	0.77	0.87	1.09	1.19	1.04	1.19	1.23	1.18	1.38	1.89	1.18	1.38	1.89	1.21	1.14	1.01	0.61	0.78
nc	b	1.27	0.38	0.57	0.36	0.54	0.57	1345	1.03	0.95	0.86	1.03	0.95	0.86	0.82	0.96	0.98	0.89	0.98	0.99	0.88	0.95	1.08	0.88	0.95	1.08	1.13	1.09	1	0.62	0.68
nc	b	2.17	0.24	0.81	0.13	0.72	0.81	855	1.36	1.22	1	1.36	1.22	1	1.04	1.29	1.36	1.27	1.34	1.37	1.21	1.43	1.79	1.21	1.43	1.79	1.55	1.44	1.26	0.94	1.04
nc	b	2.44	0.32	0.63	0.21	0.49	0.63	1109	1.6	1.39	1.19	1.6	1.39	1.19	0.99	1.34	1.59	1.22	1.54	1.8	1.02	1.23	1.72	1.02	1.23	1.72	1.82	1.73	1.84	0.76	0.88
nc	b	1.02	0.14	0.42	0.13	0.35	0.42	689	0.76	0.69	0.6	0.76	0.69	0.61	0.49	0.66	0.73	0.67	0.77	0.82	0.63	0.68	0.8	0.65	0.69	0.8	0.84	0.81	0.79	0.16	0.5
nc	b	0.91	0.18	0.39	0.18	0.35	0.39	956	0.55	0.46	0.37	0.55	0.47	0.39	0.51	0.62	0.68	0.6	0.68	0.72	0.66	0.73	0.82	0.66	0.73	0.82	0.64	0.57	0.45	0.33	0.43
nc	b	1.95	0.38	0.64	0.3	0.54	0.64	1232	1.38	1.19	0.97	1.38	1.19	0.97	0.98	1.27	1.45	1.15	1.41	1.55	1.06	1.22	1.48	1.06	1.22	1.48	1.59	1.53	1.45	0.74	0.82
nc	b	1.85	0.24	0.58	0.18	0.5	0.58	1072	1.28	1.14	0.95	1.28	1.14	0.96	0.83	1.05	1.18	1	1.17	1.28	0.9	1.04	1.22	0.9	1.04	1.22	1.53	1.4	1.2	0.49	0.68
nc	b	1.1	0.15	0.48	0.15	0.45	0.48	895	0.73	0.63	0.5	0.73	0.63	0.53	0.61	0.75	0.82	0.74	0.83	0.85	0.69	0.76	0.9	0.69	0.76	0.9	0.85	0.8	0.8	0.18	0.53
nc	b	1.67	0.24	0.47	0.18	0.41	0.48	1068	1.15	0.99	0.8	1.15	0.99	0.81	0.67	0.88	1.05	0.82	1.03	1.2	0.88	1.07	1.29	0.88	1.07	1.29	1.43	1.3	1.19	0.57	0.62

## Sheet: task_ROI
group	subset	peak	mean	pmean_p0.05	median	pmedian_p0.05	pclu_p0.05	ext_p0.05	sph_r6	sph_r7.5	sph_r10	psph_p0.05_r6	psph_p0.05_r7.5	psph_p0.05_r10	pctl_q75	pctl_q90	pctl_q95	ppctl_p0.05_q75	ppctl_p0.05_q90	ppctl_p0.05_q95	pkcorr_corr0.7	pkcorr_corr0.8	pkcorr_corr0.9	ppkcorr_p0.05_corr0.7	ppkcorr_p0.05_corr0.8	ppkcorr_p0.05_corr0.9	topvox_n10	topvox_n20	topvox_n50	eigen	peigen_p0.05
pts	a	2.13	0.52	0.8	0.48	0.71	0.8	797	0.95	0.75	0.61	1	0.95	0.88	1.19	1.48	1.61	1.32	1.57	1.65	1.1	1.31	1.7	1.1	1.31	1.7	1.23	1.23	0.98	0.82	0.96
pts	a	1.17	0.35	0.51	0.34	0.45	0.51	821	0.97	0.87	0.76	0.97	0.87	0.76	0.73	0.88	0.96	0.81	0.93	0.99	0.77	0.86	0.97	0.77	0.86	0.97	1.09	1.04	0.97	0.54	0.6
pts	a	1.45	0.41	0.66	0.38	0.62	0.66	746	0.88	0.81	0.71	0.88	0.81	0.76	0.91	1.06	1.15	1	1.12	1.2	1.05	1.22	1.36	1.05	1.22	1.36	1.07	1.17	1.18	0.58	0.73
pts	a	1.13	0.21	0.54	0.23	0.5	0.54	559	0.86	0.72	0.58	0.86	0.72	0.59	0.67	0.8	0.86	0.79	0.87	0.92	0.62	0.69	0.88	0.65	0.69	0.88	0.92	0.83	0.71	0.39	0.58
pts	a	1.23	0.21	0.48	0.22	0.43	0.49	657	0.94	0.78	0.61	0.94	0.78	0.63	0.67	0.83	0.93	0.78	0.92	1.01	0.77	0.87	0.98	0.77	0.87	0.98	1.07	1	0.82	0.47	0.55
pts	a	1.57	0.41	0.6	0.38	0.55	0.6	855	1.28	1.08	0.87	1.28	1.08	0.96	0.92	1.08	1.17	0.99	1.13	1.21	0.94	1.15	1.35	0.94	1.15	1.35	1.46	1.33	1.19	0.67	0.72
pts	a	2.35	0.47	0.74	0.42	0.65	0.74	815	1.34	1.07	0.87	1.34	1.07	0.92	1.11	1.33	1.5	1.23	1.45	1.52	0.92	1.16	1.56	0.93	1.16	1.56	1.75	1.43	1.13	0.73	0.88
pts	a	3.09	0.87	1	0.76	0.86	1	1067	2.35	2.03	1.7	2.35	2.03	1.7	1.7	2.13	2.36	1.78	2.18	2.39	1.28	1.57	2.04	1.28	1.57	2.04	2.65	2.5	2.18	1.29	1.32
pts	a	2.81	0.7	0.88	0.58	0.74	0.88	969	2.14	1.8	1.51	2.14	1.8	1.57	1.43	1.75	1.93	1.52	1.8	2.02	1.5	1.79	2.02	1.5	1.79	2.02	2.47	2.34	1.99	1.02	1.16
pts	a	3.11	0.51	0.8	0.42	0.68	0.8	818	2.25	1.88	1.51	2.25	1.88	1.51	1.3	1.63	1.88	1.47	1.76	2.05	1.24	1.51	1.98	1.24	1.51	1.98	2.46	2.36	1.94	1	1.07
pts	a	1.78	0.69	0.75	0.66	0.7	0.75	1138	1.3	1.22	1.13	1.3	1.22	1.13	1.18	1.29	1.33	1.2	1.3	1.33	1.04	1.22	1.38	1.04	1.22	1.38	1.38	1.39	1.3	0.89	0.9
pts	a	1.75	0.43	0.64	0.36	0.57	0.64	802	1.29	1.03	0.73	1.29	1.03	0.77	0.98	1.23	1.36	1.11	1.31	1.41	0.93	1.05	1.28	0.93	1.05	1.28	1.46	1.34	1.05	0.72	0.8
pts	a	2.36	0.23	0.78	0.13	0.7	0.78	500	1.51	1.26	1.01	1.51	1.3	1.14	0.98	1.25	1.45	1.24	1.52	1.83	1.61	1.81	2.01	1.61	1.81	2.01	2.03	1.81	1.51	0.56	0.86
pts	a	2.56	0.45	0.76	0.37	0.67	0.76	720	1.83	1.54	1.24	1.83	1.54	1.27	1.11	1.48	1.73	1.32	1.68	1.87	1.18	1.57	1.8	1.18	1.57	1.8	2.22	1.97	1.66	0.7	0.9
pts	a	1.53	0.29	0.62	0.24	0.59	0.62	627	1.19	1	0.82	1.19	1.02	0.89	0.83	1.02	1.12	0.97	1.11	1.2	1.01	1.17	1.34	1.01	1.17	1.34	1.26	1.23	1.06	0.46	0.7
pts	a	1.95	0.26	0.63	0.19	0.54	0.63	605	1.45	1.21	0.96	1.45	1.21	1.01	0.89	1.18	1.38	1.12	1.39	1.58	0.9	1.07	1.37	0.9	1.07	1.37	1.73	1.62	1.42	0.66	0.78
pts	a	2.47	0.61	0.79	0.57	0.74	0.79	960	2.01	1.64	1.33	2.01	1.64	1.33	1.21	1.42	1.56	1.27	1.47	1.62	1.01	1.15	1.35	1.01	1.15	1.35	2.05	1.76	1.38	0.9	0.96
pts	a	1.28	0.15	0.51	0.13	0.47	0.51	537	0.92	0.8	0.67	0.92	0.8	0.71	0.66	0.82	0.88	0.82	0.9	0.93	0.71	0.81	1.06	0.71	0.81	1.06	1.03	0.94	0.84	0.34	0.56
pts	a	1.84	0.53	0.63	0.47	0.54	0.63	1041	1.38	1.23	1.05	1.38	1.23	1.05	1.09	1.36	1.51	1.15	1.4	1.53	0.99	1.23	1.41	0.99	1.23	1.41	1.51	1.45	1.4	0.82	0.84
pts	a	1.55	0.44	0.58	0.41	0.52	0.58	933	1.13	1	0.87	1.13	1	0.87	0.88	1.01	1.11	0.92	1.05	1.13	0.92	1.1	1.26	0.92	1.1	1.26	1.26	1.19	1.11	0.62	0.68
pts	a	1.4	0.27	0.61	0.28	0.56	0.62	648	1	0.93	0.85	1	0.93	0.85	0.82	0.93	0.97	0.91	0.97	1.02	0.97	1.07	1.21	0.97	1.07	1.21	1.06	1.01	0.97	0.34	0.68
pts	a	2.51	0.58	0.73	0.52	0.65	0.73	980	1.87	1.58	1.32	1.87	1.58	1.32	1.18	1.43	1.58	1.25	1.49	1.65	1.47	1.76	2.06	1.47	1.76	2.06	2.12	1.89	1.6	0.84	0.91
pts	a	1.93	0.18	0.61	0.11	0.51	0.61	477	1.16	0.96	0.78	1.16	0.96	0.86	0.76	1.06	1.27	1.07	1.33	1.49	1.07	1.27	1.43	1.07	1.27	1.43	1.45	1.22	1.16	0.52	0.74
pts	a	1.96	0.67	0.79	0.6	0.71	0.79	1055	1.6	1.44	1.28	1.6	1.44	1.28	1.34	1.54	1.61	1.39	1.56	1.61	1.12	1.31	1.62	1.12	1.31	1.62	1.6	1.61	1.47	0.99	1.01
pts	a	2.35	0.66	0.76	0.59	0.67	0.76	1046	1.92	1.72	1.51	1.92	1.72	1.51	1.26	1.58	1.81	1.31	1.65	1.87	1.07	1.32	1.61	1.07	1.32	1.61	2.13	2.06	1.83	0.89	0.94
pts	a	3.04	0.79	0.88	0.71	0.77	0.88	1101	2.14	1.94	1.69	2.14	1.94	1.69	1.48	1.91	2.22	1.53	1.95	2.26	1.17	1.53	2.01	1.17	1.53	2.01	2.59	2.35	2.32	1.13	1.15
pts	a	1.67	0.33	0.52	0.26	0.45	0.53	584	1.12	0.96	0.81	1.12	0.96	0.85	0.69	0.95	1.13	0.89	1.13	1.24	1.06	1.16	1.41	1.06	1.16	1.41	1.22	1.18	1.08	0.43	0.65
pts	a	0.93	0.25	0.36	0.2	0.31	0.36	749	0.6	0.55	0.5	0.6	0.55	0.5	0.52	0.6	0.64	0.57	0.63	0.65	0.65	0.72	0.8	0.65	0.72	0.8	0.69	0.61	0.61	0.4	0.47
pts	a	1.21	0.32	0.44	0.31	0.41	0.45	839	0.79	0.65	0.55	0.79	0.65	0.56	0.63	0.79	0.9	0.7	0.86	0.95	0.67	0.81	0.99	0.67	0.81	0.99	1.02	0.88	0.74	0.41	0.5
pts	a	1.79	0.34	0.65	0.26	0.57	0.65	691	1.33	1.11	0.93	1.33	1.11	0.94	0.96	1.22	1.37	1.14	1.36	1.44	0.92	1.12	1.42	0.92	1.12	1.42	1.53	1.38	1.23	0.65	0.79
pts	a	2.5	0.49	0.85	0.39	0.76	0.85	703	1.89	1.61	1.33	1.89	1.61	1.33	1.23	1.59	1.79	1.45	1.76	1.91	1.32	1.52	2.1	1.32	1.52	2.1	2.11	1.94	1.67	0.95	1.07
pts	a	2.84	0.6	0.86	0.5	0.72	0.86	820	1.84	1.59	1.32	1.84	1.59	1.36	1.32	1.63	1.83	1.48	1.76	1.94	1.53	1.77	2.14	1.53	1.77	2.14	2.16	2.08	1.79	1.01	1.1
pts	a	1.81	0.51	0.63	0.47	0.56	0.63	984	1.01	0.88	0.76	1.01	0.88	0.76	1.02	1.2	1.32	1.07	1.25	1.35	0.95	1.12	1.37	0.95	1.12	1.37	1.17	1.07	0.95	0.77	0.8
pts	a	2.05	0.59	0.81	0.52	0.73	0.81	896	1.37	1.23	1.06	1.37	1.23	1.08	1.26	1.48	1.56	1.36	1.52	1.61	1.14	1.36	1.57	1.14	1.36	1.57	1.64	1.46	1.49	0.93	1.01
pts	a	1.58	0.31	0.5	0.28	0.42	0.5	797	1.19	1.06	0.9	1.19	1.06	0.91	0.78	1.02	1.16	0.9	1.11	1.22	0.93	1.11	1.3	0.93	1.11	1.3	1.39	1.29	1.16	0.53	0.61
pts	a	2.03	0.59	0.75	0.53	0.68	0.75	938	1.62	1.39	1.14	1.62	1.39	1.14	1.2	1.46	1.62	1.28	1.54	1.65	1.07	1.25	1.55	1.07	1.25	1.55	1.91	1.75	1.55	0.81	0.89
pts	a	1.4	0.35	0.55	0.33	0.48	0.56	734	1.07	0.95	0.81	1.07	0.95	0.84	0.81	1.02	1.12	0.94	1.09	1.14	1.04	1.14	1.25	1.04	1.14	1.25	1.19	1.16	1.09	0.58	0.65
pts	a	1.91	0.37	0.61	0.31	0.52	0.73	453	1.28	1.13	0.95	1.28	1.13	0.95	0.93	1.13	1.21	1.06	1.18	1.24	1.15	1.28	1.47	1.15	1.28	1.47	1.38	1.28	1.11	0.61	0.77
pts	a	2.07	0.41	0.62	0.4	0.56	0.62	888	1.53	1.33	1.13	1.53	1.33	1.13	0.96	1.17	1.33	1.05	1.25	1.39	1.04	1.23	1.52	1.04	1.23	1.52	1.64	1.57	1.35	0.66	0.77
pts	a	2.13	0.35	0.72	0.3	0.64	0.72	683	1.12	0.97	0.87	1.12	0.97	0.87	1.06	1.26	1.34	1.21	1.32	1.37	1.12	1.28	1.66	1.12	1.28	1.66	1.33	1.2	1.18	0.88	0.94
pts	a	2.35	0.85	0.94	0.8	0.86	0.94	1119	1.78	1.6	1.45	1.78	1.6	1.45	1.47	1.77	1.94	1.5	1.81	1.94	1.2	1.44	1.7	1.2	1.44	1.7	2.16	1.94	1.88	1.16	1.17
pts	a	2.53	0.55	0.88	0.46	0.78	0.88	785	1.7	1.47	1.21	1.7	1.47	1.27	1.31	1.52	1.58	1.43	1.56	1.65	1.61	1.93	2.25	1.61	1.93	2.25	1.78	1.83	1.58	1.04	1.14
pts	a	1.92	0.48	0.77	0.39	0.7	0.77	760	1.46	1.37	1.22	1.46	1.37	1.22	1.05	1.23	1.34	1.17	1.33	1.38	1.16	1.31	1.5	1.16	1.31	1.5	1.51	1.45	1.24	0.69	0.99
pts	a	2.15	0.57	0.86	0.61	0.81	0.86	899	1.39	1.23	1.08	1.39	1.23	1.11	1.27	1.47	1.55	1.35	1.5	1.56	1.41	1.54	1.79	1.41	1.54	1.79	1.55	1.49	1.38	0.92	1
pts	a	1.65	0.32	0.55	0.27	0.48	0.55	749	1.29	1.1	0.9	1.29	1.1	0.9	0.82	1.04	1.15	0.95	1.11	1.26	0.99	1.12	1.31	0.99	1.12	1.31	1.45	1.35	1.13	0.62	0.69
pts	a	2.73	0.67	0.83	0.62	0.75	0.83	999	1.69	1.56	1.33	1.69	1.56	1.39	1.29	1.6	1.86	1.37	1.67	1.88	1.26	1.58	2.04	1.26	1.58	2.04	2.11	1.87	1.7	1.03	1.08
pts	a	1.81	0.42	0.54	0.35	0.43	0.54	937	1.42	1.3	1.12	1.42	1.3	1.12	0.91	1.23	1.36	1.01	1.3	1.39	0.96	1.16	1.39	0.96	1.16	1.39	1.53	1.46	1.37	0.62	0.69
pts	a	2.01	0.44	0.63	0.35	0.51	0.63	835	1.6	1.36	1.11	1.6	1.36	1.11	1.02	1.35	1.53	1.16	1.45	1.6	1.1	1.31	1.59	1.1	1.31	1.59	1.74	1.67	1.51	0.69	0.8
pts	a	1.87	0.34	0.5	0.31	0.45	0.5	868	0.89	0.79	0.68	0.89	0.79	0.73	0.77	0.94	1.02	0.83	0.97	1.02	0.79	0.98	1.27	0.79	0.98	1.27	1.08	0.95	0.98	0.6	0.64
pts	a	1.02	0.17	0.45	0.14	0.41	0.46	534	0.7	0.56	0.45	0.7	0.56	0.53	0.58	0.74	0.82	0.73	0.82	0.85	0.59	0.66	0.83	0.61	0.66	0.83	0.84	0.72	0.59	0.36	0.53
nc	a	1.68	0.66	0.75	0.67	0.75	0.75	1079	1.27	1.12	0.94	1.27	1.12	0.99	1.11	1.26	1.35	1.14	1.28	1.36	1.06	1.15	1.25	1.06	1.15	1.25	1.42	1.33	1.12	0.83	0.87
nc	a	1.6	0.46	0.59	0.42	0.53	0.59	947	1.27	1.08	0.92	1.27	1.08	0.94	0.9	1.06	1.14	0.97	1.09	1.17	0.93	1.1	1.29	0.93	1.1	1.29	1.38	1.33	1.11	0.7	0.75
nc	a	2.54	0.27	0.7	0.17	0.6	0.7	516	1.75	1.44	1.14	1.75	1.44	1.16	0.93	1.25	1.47	1.24	1.52	1.71	1.12	1.43	1.73	1.12	1.43	1.73	1.91	1.62	1.28	0.59	0.86
nc	a	1.79	0.35	0.54	0.29	0.43	0.54	762	1.16	1.08	0.96	1.16	1.08	0.96	0.83	1.14	1.23	1	1.23	1.27	1.16	1.29	1.47	1.16	1.29	1.47	1.34	1.21	1.17	0.53	0.7
nc	a	1.61	0.21	0.58	0.16	0.51	0.58	512	0.98	0.85	0.66	0.98	0.85	0.71	0.74	0.98	1.1	0.97	1.11	1.2	0.74	0.89	1.16	0.75	0.89	1.16	1.14	1.09	1	0.49	0.69
nc	a	1.37	0.45	0.53	0.43	0.49	0.53	1021	0.97	0.87	0.78	0.97	0.87	0.78	0.78	0.92	1	0.82	0.95	1.02	0.82	1.12	1.2	0.82	1.12	1.2	1.09	0.99	0.88	0.58	0.63
nc	a	2.43	0.6	0.71	0.54	0.64	0.71	1007	1.26	1.1	0.96	1.26	1.1	0.96	1.09	1.33	1.47	1.14	1.38	1.5	1.06	1.36	1.74	1.06	1.36	1.74	1.36	1.22	1.03	0.81	0.86
nc	a	1.81	0.52	0.74	0.48	0.65	0.74	868	1.44	1.24	1.03	1.44	1.24	1.04	1.14	1.33	1.43	1.23	1.37	1.45	1.09	1.21	1.44	1.09	1.21	1.44	1.63	1.45	1.38	0.81	0.89
nc	a	1.32	0.45	0.5	0.4	0.43	0.5	1077	1.07	0.98	0.88	1.07	0.98	0.88	0.79	0.94	1.02	0.82	0.96	1.04	0.77	0.92	1.06	0.77	0.92	1.06	1.16	1.11	1.04	0.55	0.58
nc	a	1.71	0.56	0.67	0.54	0.62	0.67	1036	1.18	1.1	1	1.18	1.1	1	1.03	1.16	1.24	1.06	1.18	1.26	1	1.2	1.42	1	1.2	1.42	1.27	1.29	1.16	0.77	0.82
nc	a	1.56	0.38	0.64	0.34	0.58	0.64	763	0.87	0.82	0.73	0.87	0.82	0.74	0.92	1.03	1.09	1	1.06	1.1	0.84	0.98	1.1	0.88	0.98	1.1	1.01	0.94	0.9	0.61	0.76
nc	a	2.04	0.46	0.86	0.44	0.79	0.86	727	1.68	1.54	1.37	1.68	1.54	1.37	1.22	1.54	1.72	1.42	1.67	1.78	1.12	1.36	1.63	1.12	1.36	1.63	1.87	1.79	1.73	0.93	1.02
nc	a	3.02	0.56	1.02	0.44	0.94	1.02	729	1.66	1.5	1.29	1.66	1.5	1.29	1.51	1.82	1.97	1.71	1.93	2	1.36	1.59	2.06	1.36	1.59	2.06	1.64	1.45	1.16	1.15	1.25
nc	a	1.44	0.4	0.64	0.35	0.59	0.64	768	1.19	1.05	0.92	1.19	1.05	0.92	0.94	1.1	1.17	1.04	1.17	1.2	0.91	1	1.2	0.91	1	1.2	1.28	1.25	1.14	0.42	0.72
nc	a	0.66	0.06	0.3	0.08	0.28	0.31	292	0.5	0.43	0.36	0.5	0.43	0.37	0.3	0.4	0.48	0.46	0.51	0.55	0.45	0.5	0.57	0.48	0.5	0.57	0.55	0.52	0.46	0.12	0.36
nc	a	1.27	0.26	0.53	0.22	0.48	0.53	665	0.95	0.8	0.64	0.95	0.8	0.68	0.75	0.91	0.98	0.86	0.97	1.02	0.78	0.89	1.03	0.78	0.89	1.03	1.05	0.96	0.84	0.5	0.61
nc	a	1.57	0.38	0.71	0.31	0.66	0.72	686	1.08	0.94	0.76	1.08	0.95	0.85	1.01	1.16	1.22	1.1	1.21	1.23	0.91	1.05	1.23	0.91	1.05	1.23	1.25	1.17	1.11	0.73	0.83
nc	a	1.94	0.49	0.72	0.43	0.62	0.72	826	1.62	1.42	1.19	1.62	1.42	1.24	1.09	1.39	1.56	1.21	1.48	1.65	1.29	1.46	1.61	1.29	1.46	1.61	1.82	1.59	1.61	0.82	0.91
nc	a	2.18	0.44	0.67	0.34	0.56	0.67	785	1.17	1.05	0.89	1.17	1.05	0.95	1.04	1.3	1.43	1.17	1.39	1.45	0.73	1.02	1.42	0.75	1.02	1.42	1.46	1.28	1.24	0.62	0.81
nc	a	1.88	0.47	0.68	0.48	0.62	0.68	828	1.25	1.06	0.87	1.25	1.06	0.88	0.97	1.17	1.28	1.06	1.24	1.31	0.88	1.05	1.34	0.92	1.05	1.34	1.45	1.34	1.25	0.68	0.79
nc	a	2.26	0.49	0.73	0.42	0.65	0.73	878	1.72	1.51	1.28	1.72	1.51	1.28	1.17	1.41	1.55	1.27	1.49	1.58	1.06	1.32	1.61	1.06	1.32	1.61	1.79	1.66	1.48	0.84	0.91
nc	a	2.36	0.44	0.72	0.39	0.65	0.72	817	1.58	1.32	1.08	1.58	1.32	1.08	1.11	1.4	1.62	1.24	1.55	1.74	1.02	1.21	1.62	1.02	1.21	1.62	1.83	1.73	1.42	0.79	0.89
nc	a	1.73	0.61	0.72	0.58	0.66	0.72	1026	1.26	1.17	1.07	1.26	1.17	1.07	1.09	1.2	1.27	1.12	1.22	1.3	0.86	1.03	1.31	0.86	1.03	1.31	1.36	1.34	1.23	0.82	0.85
nc	a	3.66	0.57	1.15	0.48	1	1.15	712	2.74	2.23	1.67	2.74	2.23	1.71	1.7	2.1	2.34	1.97	2.26	2.49	1.68	2.29	2.81	1.68	2.29	2.81	3.06	2.87	2.3	1.1	1.35
nc	a	1.69	0.52	0.66	0.49	0.61	0.67	960	1.25	1.14	1.05	1.25	1.14	1.05	1	1.13	1.21	1.04	1.17	1.2	0.97	1.1	1.34	0.97	1.1	1.34	1.32	1.34	1.18	0.75	0.84
nc	a	0.56	0.04	0.26	0.02	0.24	0.25	149	0.33	0.29	0.24	0.33	0.3	0.28	0.22	0.29	0.35	0.36	0.4	0.44	0.31	0.37	0.43	0.33	0.38	0.43	0.38	0.38	0.33	0.05	0.28
nc	a	1.32	0.38	0.67	0.36	0.63	0.67	522	1.02	0.84	0.68	1.02	0.91	0.84	0.8	0.96	1.04	0.94	1.06	1.1	0.83	0.95	1.11	0.85	0.95	1.11	1.18	1.12	0.98	0.37	0.7
nc	a	1.88	0.4	0.68	0.39	0.63	0.68	812	1.06	0.98	0.91	1.06	0.98	0.92	1.01	1.11	1.17	1.07	1.16	1.21	0.92	1.34	1.47	0.93	1.34	1.47	1.29	1.18	1.18	0.81	0.85
nc	a	2.39	0.5	0.63	0.47	0.56	0.63	981	1.09	0.96	0.83	1.09	0.96	0.83	1	1.14	1.22	1.05	1.17	1.26	1.04	1.24	1.63	1.04	1.24	1.63	1.24	1.18	1.03	0.74	0.81
nc	a	1.17	0.27	0.55	0.22	0.52	0.58	441	0.87	0.73	0.54	0.87	0.73	0.63	0.71	0.85	0.93	0.83	0.93	1.01	0.79	0.88	1.05	0.79	0.88	1.05	1.11	0.99	0.86	0.36	0.6
nc	a	1.55	0.47	0.61	0.44	0.55	0.61	916	1.21	1.06	0.91	1.21	1.06	0.93	0.91	1.06	1.17	0.97	1.11	1.21	0.88	1.04	1.26	0.88	1.04	1.26	1.43	1.34	1.19	0.64	0.7
nc	a	1.28	0.16	0.54	0.17	0.52	0.55	535	0.7	0.59	0.48	0.7	0.6	0.54	0.68	0.81	0.86	0.8	0.86	0.87	0.45	0.56	0.81	0.59	0.61	0.81	0.83	0.77	0.68	0.29	0.58
nc	a	2.44	0.33	0.71	0.33	0.65	0.71	710	1.42	1.16	0.94	1.42	1.16	0.94	1.03	1.27	1.44	1.18	1.4	1.61	1.14	1.4	1.82	1.14	1.4	1.82	1.68	1.56	1.4	0.74	0.84
nc	a	1.83	0.59	0.7	0.52	0.64	0.7	1020	1.44	1.27	1.09	1.44	1.27	1.11	1.13	1.34	1.48	1.17	1.39	1.51	1.01	1.23	1.47	1.01	1.23	1.47	1.59	1.49	1.41	0.79	0.84
nc	a	1.72	0.22	0.49	0.15	0.45	0.49	584	1.18	0.95	0.74	1.18	0.95	0.75	0.67	0.86	0.95	0.83	0.96	1.07	0.81	1.06	1.24	0.89	1.06	1.24	1.27	1.16	0.88	0.33	0.57
nc	a	2.12	0.38	0.8	0.3	0.71	0.94	347	1.48	1.33	1.16	1.48	1.33	1.16	1.03	1.3	1.45	1.27	1.45	1.54	1.26	1.5	1.78	1.26	1.5	1.78	1.77	1.63	1.55	0.45	0.96
nc	a	1.68	0.54	0.67	0.49	0.6	0.67	988	1.03	0.9	0.79	1.03	0.98	0.93	1.08	1.28	1.41	1.13	1.32	1.45	0.94	1.09	1.23	0.94	1.09	1.23	1.32	1.27	1.23	0.83	0.86
nc	a	0.83	0.13	0.28	0.14	0.25	0.28	606	0.5	0.45	0.39	0.5	0.45	0.4	0.36	0.47	0.53	0.45	0.53	0.58	0.54	0.62	0.72	0.54	0.62	0.72	0.53	0.47	0.38	0.19	0.33
nc	a	2.11	0.62	0.71	0.55	0.61	0.71	1109	1.25	1.07	0.91	1.25	1.07	0.91	1.19	1.37	1.43	1.21	1.39	1.43	0.94	1.15	1.39	0.94	1.15	1.39	1.43	1.37	1.15	0.89	0.91
nc	a	1.72	0.39	0.52	0.34	0.44	0.52	920	1.12	0.99	0.85	1.12	0.99	0.85	0.86	1.07	1.18	0.93	1.11	1.15	0.96	1.12	1.32	0.96	1.12	1.32	1.22	1.12	0.95	0.62	0.67
nc	a	1.83	0.34	0.65	0.24	0.59	0.66	648	1.46	1.28	1.05	1.46	1.28	1.06	0.93	1.16	1.31	1.09	1.3	1.45	0.99	1.27	1.51	0.99	1.27	1.51	1.57	1.4	1.32	0.72	0.8
nc	a	1.8	0.41	0.59	0.4	0.56	0.59	848	0.96	0.84	0.71	0.96	0.84	0.73	0.86	0.99	1.01	0.92	1.01	1.03	0.72	0.88	1.23	0.74	0.89	1.23	1.06	1.03	0.9	0.55	0.66
nc	a	2.21	0.52	0.74	0.44	0.64	0.74	854	1.13	0.91	0.72	1.13	0.91	0.74	1.14	1.38	1.52	1.26	1.43	1.59	1.19	1.47	1.76	1.19	1.47	1.76	1.21	1.04	0.81	0.88	0.96
nc	a	1.23	0.31	0.51	0.33	0.48	0.51	756	1	0.9	0.77	1	0.9	0.8	0.69	0.85	0.97	0.76	0.94	1.04	0.89	0.98	1.1	0.89	0.98	1.1	1.11	1.07	0.99	0.5	0.6
nc	a	1.8	0.25	0.53	0.26	0.49	0.53	666	1.05	0.9	0.74	1.05	0.9	0.74	0.69	0.83	0.91	0.79	0.91	1	0.55	0.66	1.11	0.65	0.71	1.11	1.2	1.1	0.94	0.43	0.59
nc	a	0.9	0.32	0.44	0.32	0.41	0.44	779	0.7	0.6	0.5	0.7	0.6	0.53	0.56	0.65	0.69	0.61	0.68	0.73	0.7	0.76	0.84	0.7	0.76	0.84	0.82	0.75	0.7	0.32	0.47
nc	a	1.31	0.4	0.56	0.38	0.49	0.57	873	0.92	0.9	0.85	0.92	0.9	0.85	0.84	0.98	1.05	0.9	1.03	1.05	0.75	0.86	1.04	0.78	0.86	1.04	0.99	0.96	0.97	0.39	0.68
nc	a	1.6	0.46	0.59	0.42	0.53	0.59	947	1.27	1.08	0.92	1.27	1.08	0.94	0.9	1.06	1.14	0.97	1.09	1.17	0.93	1.1	1.29	0.93	1.1	1.29	1.38	1.33	1.11	0.7	0.75
nc	a	1.36	0.4	0.57	0.37	0.52	0.57	847	0.94	0.87	0.79	0.94	0.87	0.79	0.83	0.97	1.07	0.9	1.02	1.1	0.78	0.93	1.1	0.78	0.93	1.1	1.11	1	0.98	0.49	0.66
nc	a	1.56	0.35	0.58	0.37	0.55	0.58	837	1.07	0.97	0.88	1.07	0.97	0.91	0.87	1.03	1.11	0.95	1.09	1.14	0.87	1.04	1.13	0.87	1.04	1.13	1.15	1.11	1.02	0.68	0.71
pts	b	1.35	0.35	0.57	0.33	0.51	0.57	744	1.13	1	0.85	1.13	1	0.85	0.79	0.97	1.07	0.89	1.04	1.13	0.8	0.94	1.1	0.8	0.94	1.1	1.25	1.2	1.09	0.51	0.65
pts	b	1.57	0.49	0.63	0.47	0.59	0.64	943	1.01	0.87	0.73	1.01	0.87	0.76	0.94	1.04	1.07	0.98	1.06	1.09	0.83	0.91	1.11	0.83	0.91	1.11	1.22	1.11	0.99	0.72	0.76
pts	b	3.74	0.56	0.99	0.34	0.73	0.99	707	3.11	2.67	2.12	3.11	2.67	2.12	1.61	2.3	2.62	2.02	2.54	2.91	1.75	2.15	2.75	1.75	2.15	2.75	3.33	3.15	2.55	1.23	1.42
pts	b	1.8	0.44	0.58	0.39	0.51	0.58	925	1.08	0.98	0.88	1.08	0.98	0.88	0.93	1.07	1.14	1	1.1	1.16	0.94	1.11	1.27	0.94	1.11	1.27	1.19	1.11	1.06	0.69	0.74
pts	b	1.31	0.21	0.49	0.17	0.42	0.49	554	0.99	0.85	0.72	0.99	0.85	0.74	0.63	0.82	0.94	0.8	0.96	1.05	0.77	0.87	1.05	0.77	0.87	1.05	1.15	1.06	0.95	0.38	0.56
pts	b	2.08	0.39	0.55	0.37	0.49	0.56	833	1.13	1.05	0.98	1.13	1.05	0.98	0.8	0.93	0.98	0.87	0.96	1.01	0.92	1.21	1.56	0.92	1.21	1.56	1.09	1.13	1.08	0.58	0.66
pts	b	2.35	0.59	0.78	0.55	0.72	0.78	913	1.68	1.49	1.27	1.68	1.49	1.27	1.19	1.41	1.56	1.28	1.48	1.61	1.04	1.31	1.63	1.04	1.31	1.63	1.94	1.8	1.63	0.87	0.93
pts	b	1.2	0.42	0.57	0.39	0.53	0.57	843	0.96	0.88	0.82	0.96	0.88	0.82	0.82	0.92	0.95	0.87	0.94	0.98	0.85	0.93	1.02	0.85	0.93	1.02	1.03	1	0.95	0.57	0.64
pts	b	1.86	0.45	0.65	0.37	0.57	0.65	818	1.33	1.2	1.05	1.33	1.2	1.05	1	1.25	1.34	1.12	1.32	1.39	0.89	1.01	1.22	0.89	1.01	1.22	1.46	1.4	1.26	0.73	0.8
pts	b	2.12	0.36	0.72	0.27	0.62	0.73	584	1.47	1.28	0.98	1.47	1.28	1.02	0.97	1.23	1.37	1.2	1.38	1.5	1.47	1.58	1.7	1.47	1.58	1.7	1.34	0.99	0.7	0.48	0.82
pts	b	1.66	0.46	0.57	0.42	0.5	0.57	940	1.14	1.05	0.91	1.14	1.05	0.91	0.88	1.12	1.24	0.96	1.17	1.24	1.05	1.21	1.37	1.05	1.21	1.37	1.33	1.26	1.2	0.57	0.66
pts	b	1.98	0.5	0.76	0.46	0.7	0.79	403	1.25	0.99	0.86	1.25	1.06	0.98	1.1	1.33	1.43	1.23	1.39	1.48	1.06	1.22	1.38	1.06	1.22	1.38	1.51	1.18	1.09	0.76	0.9
pts	b	2.08	0.49	0.69	0.45	0.6	0.69	846	1.27	1.2	1.13	1.27	1.2	1.13	1.01	1.16	1.25	1.09	1.22	1.29	1.25	1.41	1.58	1.26	1.41	1.58	1.38	1.36	1.26	0.69	0.84
pts	b	2.61	0.27	0.77	0.16	0.65	0.77	465	1.7	1.35	1.01	1.7	1.35	1.13	0.93	1.21	1.44	1.23	1.57	1.79	1.47	1.75	2.17	1.47	1.75	2.17	2.05	1.77	1.41	0.45	0.9
pts	b	1.28	0.28	0.57	0.28	0.53	0.57	596	0.92	0.81	0.7	0.92	0.81	0.72	0.7	0.81	0.91	0.79	0.91	0.98	0.78	0.88	1.02	0.78	0.88	1.02	1.09	1.01	0.88	0.33	0.64
pts	b	2.72	0.7	0.87	0.64	0.75	0.87	975	2.03	1.84	1.6	2.03	1.84	1.6	1.38	1.67	1.8	1.48	1.72	1.83	1.49	1.72	2.03	1.49	1.72	2.03	1.98	2.03	1.8	1.01	1.08
pts	b	2.99	0.58	0.86	0.52	0.74	0.86	823	1.69	1.43	1.22	1.69	1.43	1.22	1.3	1.63	1.81	1.46	1.73	1.92	2.14	2.18	2.58	2.14	2.18	2.58	1.88	1.8	1.56	0.78	0.96
pts	b	2.39	0.55	0.68	0.45	0.56	0.68	994	1.66	1.42	1.14	1.66	1.42	1.14	1.18	1.45	1.63	1.26	1.52	1.69	1.2	1.4	1.68	1.2	1.4	1.68	1.96	1.79	1.61	0.91	0.94
pts	b	1.85	0.27	0.64	0.2	0.54	0.65	569	1.33	1.09	0.83	1.33	1.1	0.96	0.88	1.18	1.4	1.12	1.4	1.54	0.75	0.94	1.3	0.76	0.94	1.3	1.64	1.52	1.36	0.57	0.76
pts	b	1.68	0.4	0.7	0.38	0.63	0.7	682	1.15	1.03	0.9	1.15	1.03	0.91	0.95	1.12	1.21	1.07	1.19	1.26	0.89	1.03	1.25	0.94	1.05	1.25	1.34	1.23	1.18	0.59	0.76
pts	b	1.85	0.66	0.86	0.65	0.84	0.86	920	1.47	1.37	1.21	1.47	1.37	1.21	1.23	1.4	1.49	1.28	1.45	1.53	0.87	1.15	1.61	1.01	1.23	1.61	1.57	1.4	1.32	0.68	0.98
pts	b	5.04	0.38	1.2	0.21	0.98	1.22	453	2.97	2.56	2.09	2.97	2.56	2.09	1.54	2.17	2.79	2.19	2.98	3.46	1.91	2.61	3.34	1.91	2.61	3.34	3.49	3.41	2.76	1.32	1.67
pts	b	5.28	0.71	1.24	0.49	0.88	1.24	714	3.52	3.41	2.98	3.52	3.41	3.02	2.02	3.04	3.73	2.6	3.64	4.03	1.6	2.56	3.16	1.62	2.56	3.16	3.92	4.12	3.9	1.67	1.9
pts	b	2.19	0.58	0.72	0.5	0.61	0.72	994	1.53	1.42	1.25	1.53	1.42	1.25	1.21	1.46	1.61	1.29	1.52	1.64	1.26	1.49	1.71	1.26	1.49	1.71	1.67	1.59	1.58	0.92	0.94
pts	b	1.86	0.49	0.77	0.46	0.72	0.77	773	1.28	1.14	0.99	1.28	1.14	1.03	1	1.16	1.26	1.07	1.24	1.34	1.16	1.34	1.57	1.16	1.34	1.57	1.38	1.36	1.21	0.76	0.88
pts	b	2.78	0.31	0.76	0.2	0.67	0.76	609	1.76	1.48	1.2	1.76	1.48	1.2	1.1	1.48	1.76	1.4	1.75	1.99	1.2	1.47	1.84	1.2	1.47	1.84	2.06	1.9	1.64	0.8	0.98
pts	b	2.56	0.56	0.92	0.54	0.86	0.94	614	1.38	1.26	1.08	1.43	1.36	1.25	1.31	1.54	1.67	1.43	1.63	1.68	1.64	1.88	2.13	1.64	1.88	2.13	1.76	1.58	1.57	0.82	1.04
pts	b	1.36	0.4	0.55	0.38	0.52	0.55	868	0.84	0.76	0.69	0.84	0.76	0.71	0.77	0.9	1.01	0.82	0.96	1.04	0.79	0.91	1.07	0.79	0.91	1.07	0.94	0.85	0.98	0.57	0.64
pts	b	2.55	0.58	0.95	0.52	0.89	0.96	766	1.6	1.41	1.22	1.6	1.41	1.26	1.38	1.66	1.81	1.52	1.8	1.92	1.36	1.62	1.98	1.36	1.62	1.98	1.81	1.75	1.59	1.01	1.14
pts	b	2.66	0.73	0.91	0.63	0.81	0.91	991	1.69	1.35	1	1.69	1.35	1.02	1.53	1.79	1.9	1.6	1.83	1.91	1.3	1.5	1.89	1.3	1.5	1.89	2.08	1.89	1.59	1.16	1.2
pts	b	1.11	0.24	0.44	0.2	0.39	0.44	642	0.73	0.59	0.45	0.73	0.59	0.54	0.61	0.76	0.85	0.72	0.85	0.91	0.65	0.75	0.9	0.65	0.75	0.9	0.88	0.82	0.8	0.39	0.5
pts	b	2.72	0.39	0.7	0.28	0.55	0.7	704	2.13	1.86	1.51	2.13	1.86	1.51	1.08	1.52	1.8	1.36	1.77	1.99	1.49	1.77	2.21	1.49	1.77	2.21	2.22	2.06	1.62	0.85	1
pts	b	2.23	0.78	0.91	0.74	0.85	0.91	1013	1.6	1.55	1.45	1.6	1.55	1.45	1.36	1.54	1.58	1.4	1.55	1.59	1.4	1.95	1.95	1.4	1.95	1.95	1.6	1.6	1.56	1	1.08
pts	b	1.66	0.36	0.59	0.31	0.53	0.6	771	1.37	1.24	1.07	1.37	1.24	1.07	0.92	1.16	1.27	1.04	1.24	1.34	1.03	1.23	1.4	1.03	1.23	1.4	1.45	1.42	1.28	0.62	0.74
pts	b	1.82	0.39	0.56	0.35	0.48	0.56	832	1.3	1.13	0.97	1.3	1.13	0.97	0.84	1.08	1.26	0.95	1.17	1.35	1.13	1.25	1.33	1.13	1.25	1.33	1.42	1.34	1.17	0.61	0.7
pts	b	1.85	0.37	0.59	0.29	0.51	0.59	763	1.29	1.14	0.93	1.29	1.14	0.94	0.9	1.12	1.26	1.02	1.23	1.36	0.97	1.18	1.4	0.97	1.18	1.4	1.56	1.38	1.26	0.61	0.71
pts	b	1.65	0.57	0.65	0.55	0.61	0.65	1071	1.3	1.16	1.03	1.3	1.16	1.03	0.98	1.08	1.16	1	1.1	1.19	0.84	0.98	1.15	0.84	0.98	1.15	1.39	1.32	1.21	0.75	0.77
pts	b	1.72	0.41	0.76	0.48	0.71	0.77	735	1.38	1.25	1.08	1.38	1.25	1.1	1.02	1.22	1.31	1.14	1.31	1.42	1.12	1.27	1.45	1.12	1.27	1.45	1.49	1.45	1.33	0.37	0.86
pts	b	1.65	0.25	0.6	0.22	0.55	0.6	439	1.14	1.03	0.87	1.14	1.03	0.87	0.69	0.87	0.96	0.87	1.02	1.14	0.83	0.95	1.21	0.89	0.97	1.21	1.25	1.17	0.95	0.49	0.69
pts	b	1.86	0.38	0.57	0.32	0.5	0.57	813	0.69	0.54	0.43	0.69	0.54	0.48	0.85	1	1.08	0.94	1.06	1.11	0.95	1.11	1.41	0.95	1.11	1.41	0.74	0.74	0.61	0.62	0.73
pts	b	1.4	0.56	0.68	0.54	0.65	0.68	995	1.07	0.98	0.87	1.07	0.98	0.88	1.01	1.15	1.19	1.05	1.16	1.2	0.96	1.1	1.2	0.96	1.1	1.2	1.17	1.16	1.13	0.77	0.81
pts	b	1.56	0.32	0.59	0.25	0.52	0.59	665	1.4	1.23	1.08	1.4	1.23	1.08	0.85	1.04	1.15	0.99	1.14	1.21	0.88	1.07	1.22	0.88	1.07	1.22	1.4	1.31	1.14	0.49	0.68
pts	b	2.4	0.67	0.84	0.6	0.76	0.84	986	1.84	1.61	1.41	1.84	1.61	1.41	1.36	1.56	1.69	1.44	1.58	1.77	1.2	1.39	1.75	1.2	1.39	1.75	2.01	2	1.74	1.06	1.09
pts	b	1.96	0.45	0.64	0.39	0.55	0.64	893	1.32	1.22	1.03	1.32	1.22	1.03	1.01	1.25	1.39	1.1	1.33	1.44	1.02	1.14	1.33	1.02	1.14	1.33	1.53	1.45	1.42	0.74	0.8
pts	b	0.7	0.26	0.35	0.26	0.34	0.35	730	0.52	0.45	0.39	0.52	0.45	0.42	0.43	0.49	0.53	0.47	0.52	0.53	0.48	0.54	0.61	0.48	0.54	0.61	0.6	0.53	0.48	0.31	0.39
pts	b	1.62	0.45	0.65	0.39	0.6	0.65	837	1.27	1.15	1.02	1.27	1.15	1.02	1	1.18	1.27	1.08	1.23	1.32	1.07	1.22	1.38	1.07	1.22	1.38	1.4	1.33	1.25	0.64	0.79
pts	b	1.72	0.15	0.59	0.13	0.54	0.59	406	0.83	0.72	0.64	0.83	0.72	0.64	0.66	0.77	0.82	0.78	0.83	0.84	0.94	1.21	1.4	0.98	1.21	1.4	0.82	0.76	0.68	0.29	0.67
pts	b	2.01	0.51	0.63	0.47	0.55	0.63	1011	1.73	1.59	1.4	1.73	1.59	1.4	1.06	1.3	1.46	1.12	1.35	1.5	0.94	1.22	1.51	0.94	1.22	1.51	1.84	1.71	1.51	0.8	0.82
pts	b	1.53	0.24	0.47	0.18	0.4	0.47	656	0.94	0.81	0.68	0.94	0.81	0.76	0.67	0.91	1.06	0.84	1.06	1.17	0.82	0.96	1.18	0.82	0.96	1.18	1.24	1.06	1.02	0.51	0.6
pts	b	1.14	0.3	0.48	0.31	0.44	0.48	793	0.81	0.73	0.66	0.81	0.73	0.66	0.66	0.77	0.82	0.71	0.8	0.86	0.68	0.76	0.91	0.68	0.76	0.91	0.87	0.83	0.73	0.37	0.53
nc	b	1.33	0.32	0.6	0.29	0.58	0.6	685	1.03	0.88	0.72	1.03	0.89	0.79	0.81	0.95	1.05	0.9	1.04	1.1	0.75	0.9	1.03	0.75	0.9	1.03	1.17	1.14	1	0.5	0.68
nc	b	2.02	0.48	0.69	0.45	0.65	0.7	851	0.89	0.81	0.72	0.89	0.81	0.72	1.02	1.19	1.32	1.1	1.26	1.38	0.97	1.25	1.47	0.97	1.25	1.47	1.01	0.94	0.88	0.75	0.83
nc	b	1.13	0.31	0.55	0.31	0.53	0.56	593	0.98	0.91	0.8	0.98	0.91	0.8	0.69	0.82	0.9	0.78	0.9	0.98	0.63	0.74	0.92	0.64	0.74	0.92	1.05	1.02	0.93	0.42	0.6
nc	b	1.23	0.15	0.55	0.08	0.5	0.55	406	0.6	0.53	0.45	0.62	0.58	0.59	0.62	0.79	0.87	0.82	0.9	0.91	0.76	0.88	1.04	0.76	0.88	1.04	0.72	0.73	0.81	0.26	0.6
nc	b	1.88	0.37	0.57	0.33	0.49	0.57	796	0.98	0.8	0.62	0.98	0.8	0.64	0.86	1.09	1.21	0.97	1.17	1.3	0.93	1.12	1.35	0.93	1.12	1.35	1.08	0.97	0.77	0.69	0.74
nc	b	2.05	0.55	0.72	0.53	0.65	0.72	959	1.27	1.11	0.9	1.27	1.17	1.05	1.1	1.29	1.36	1.16	1.29	1.41	1.2	1.38	1.62	1.2	1.38	1.62	1.48	1.44	1.38	0.84	0.87
nc	b	2.5	0.75	0.96	0.73	0.91	0.96	959	1.26	1.06	0.87	1.26	1.06	0.93	1.39	1.48	1.55	1.43	1.49	1.57	1.27	1.44	1.73	1.27	1.44	1.73	1.58	1.35	1.14	1.04	1.11
nc	b	0.6	0.08	0.27	0.08	0.25	0.3	158	0.47	0.44	0.36	0.47	0.44	0.4	0.27	0.35	0.4	0.38	0.48	0.53	0.43	0.5	0.55	0.44	0.5	0.55	0.54	0.5	0.41	0.09	0.29
nc	b	1.87	0.46	0.71	0.43	0.67	0.71	694	1.44	1.26	1.1	1.44	1.26	1.12	0.9	1.04	1.11	1	1.09	1.16	1.17	1.3	1.49	1.17	1.3	1.49	1.51	1.4	1.21	0.53	0.81
nc	b	1.96	0.54	0.83	0.49	0.76	0.83	845	1.39	1.3	1.24	1.39	1.3	1.24	1.29	1.49	1.6	1.39	1.55	1.61	1.1	1.23	1.36	1.11	1.23	1.36	1.49	1.49	1.33	0.89	1
nc	b	1.57	0.47	0.64	0.43	0.6	0.66	758	1.24	1.1	0.98	1.24	1.1	0.98	0.95	1.05	1.11	1.01	1.09	1.16	0.89	1.06	1.29	0.89	1.06	1.29	1.37	1.27	1.22	0.67	0.75
nc	b	1.46	0.46	0.55	0.45	0.52	0.55	990	1.06	0.93	0.79	1.06	0.93	0.79	0.8	0.96	1.08	0.84	1	1.11	0.85	1	1.2	0.85	1	1.2	1.25	1.11	1.05	0.55	0.62
nc	b	2.04	0.81	0.9	0.8	0.84	0.9	1118	1.57	1.48	1.38	1.57	1.48	1.38	1.35	1.58	1.67	1.38	1.59	1.68	1.1	1.26	1.54	1.1	1.26	1.54	1.64	1.6	1.51	1.01	1.04
nc	b	2.32	0.58	0.81	0.47	0.71	0.81	858	1.79	1.62	1.38	1.79	1.62	1.38	1.3	1.57	1.71	1.42	1.65	1.75	1.32	1.52	1.79	1.32	1.52	1.79	1.91	1.79	1.54	1	1.06
nc	b	1.57	0.55	0.63	0.52	0.58	0.63	1055	1.05	0.95	0.87	1.05	0.95	0.87	0.94	1.11	1.21	0.98	1.14	1.23	0.93	1.06	1.26	0.93	1.06	1.26	1.16	1.12	1.22	0.66	0.72
nc	b	2.19	0.31	0.66	0.25	0.56	0.66	533	1.3	1.16	1.02	1.3	1.16	1.02	0.84	1.11	1.29	1.09	1.31	1.37	1.27	1.43	1.75	1.27	1.43	1.75	1.31	1.19	0.96	0.54	0.73
nc	b	1.56	0.32	0.61	0.26	0.56	0.61	639	1.1	0.92	0.77	1.1	0.92	0.81	0.84	1	1.08	0.96	1.09	1.15	0.68	0.95	1.15	0.7	0.95	1.15	1.28	1.14	1.03	0.52	0.68
nc	b	2.09	0.55	0.68	0.5	0.62	0.68	980	1.21	1.09	0.98	1.21	1.09	0.98	1.07	1.24	1.37	1.12	1.27	1.44	1	1.18	1.4	1.01	1.18	1.4	1.31	1.23	1.06	0.78	0.83
nc	b	1.67	0.38	0.53	0.36	0.48	0.53	886	0.95	0.78	0.65	0.95	0.78	0.65	0.79	0.93	0.99	0.84	0.95	1.02	0.84	1.01	1.22	0.84	1.01	1.22	1.02	0.87	0.71	0.56	0.62
nc	b	1.55	0.38	0.49	0.32	0.42	0.49	949	1.03	0.93	0.82	1.03	0.93	0.82	0.79	1.02	1.11	0.85	1.06	1.15	0.77	0.98	1.19	0.77	0.98	1.19	1.18	1.19	1.13	0.58	0.62
nc	b	1.78	0.29	0.87	0.23	0.82	0.59	92	0.54	0.46	0.36	0.6	0.61	0.61	0.8	0.93	0.95	0.96	1.01	1.01	1.35	1.48	1.66	1.44	1.48	1.66	0.59	0.53	0.48	0.34	1.03
nc	b	1.05	0.26	0.49	0.28	0.46	0.49	694	0.73	0.68	0.62	0.73	0.68	0.65	0.66	0.78	0.82	0.74	0.81	0.87	0.79	0.86	0.94	0.79	0.86	0.94	0.87	0.8	0.81	0.35	0.54
nc	b	1.7	0.32	0.66	0.29	0.6	0.66	661	1.3	1.15	0.98	1.3	1.15	0.98	0.93	1.16	1.27	1.1	1.27	1.29	0.84	1.01	1.26	0.84	1.01	1.26	1.44	1.35	1.17	0.49	0.75
nc	b	1.8	0.45	0.67	0.46	0.63	0.67	846	1.24	1.08	0.93	1.24	1.08	0.98	0.96	1.15	1.27	1.04	1.22	1.33	1.15	1.32	1.46	1.15	1.32	1.46	1.49	1.27	1.25	0.66	0.75
nc	b	1.98	0.69	0.74	0.63	0.67	0.74	1143	1.34	1.23	1.14	1.34	1.23	1.14	1.23	1.45	1.56	1.25	1.46	1.57	1.08	1.29	1.54	1.08	1.29	1.54	1.46	1.4	1.29	0.9	0.92
nc	b	1.47	0.4	0.52	0.37	0.46	0.52	915	0.9	0.75	0.62	0.9	0.75	0.62	0.8	1.03	1.18	0.88	1.1	1.21	1	1.09	1.22	1	1.09	1.22	0.96	0.83	0.66	0.58	0.64
nc	b	1.39	0.43	0.54	0.38	0.49	0.54	950	1.07	0.99	0.85	1.07	0.99	0.85	0.84	1	1.08	0.89	1.04	1.1	0.81	0.97	1.13	0.81	0.97	1.13	1.18	1.13	1.07	0.53	0.64
nc	b	1.53	0.13	0.53	0.09	0.49	0.53	484	0.82	0.73	0.62	0.82	0.75	0.69	0.66	0.8	0.87	0.8	0.9	0.96	0.55	0.71	1	0.64	0.75	1	1.04	0.91	0.85	0.39	0.59
nc	b	2.99	0.65	0.9	0.6	0.81	0.91	906	2.08	1.8	1.52	2.08	1.8	1.52	1.42	1.77	2.02	1.55	1.89	2.13	1.29	1.57	2.07	1.29	1.57	2.07	2.45	2.26	2.02	1.05	1.13
nc	b	1.74	0.39	0.5	0.35	0.44	0.5	934	0.96	0.86	0.72	0.96	0.86	0.72	0.79	0.98	1.1	0.85	1.03	1.1	0.9	1.06	1.27	0.9	1.06	1.27	1.14	1.03	1	0.57	0.62
nc	b	1.54	0.26	0.42	0.21	0.38	0.43	700	1.1	0.93	0.74	1.1	0.93	0.74	0.6	0.75	0.85	0.7	0.83	0.97	0.87	1.01	1.19	0.87	1.01	1.19	1.27	1.1	0.86	0.46	0.53
nc	b	1.61	0.33	0.46	0.26	0.39	0.46	847	1.29	1.1	0.94	1.29	1.1	0.94	0.75	0.98	1.15	0.85	1.07	1.21	0.83	1	1.24	0.83	1	1.24	1.41	1.31	1.09	0.51	0.58
nc	b	1.68	0.39	0.62	0.32	0.56	0.63	736	1.32	1.15	0.98	1.32	1.15	0.98	0.91	1.13	1.26	1.04	1.23	1.34	1.11	1.25	1.43	1.11	1.25	1.43	1.47	1.41	1.26	0.66	0.76
nc	b	1.87	0.32	0.6	0.23	0.5	0.6	690	0.85	0.7	0.55	0.85	0.7	0.55	0.91	1.17	1.24	1.08	1.24	1.23	1.05	1.27	1.5	1.05	1.27	1.5	0.96	0.83	0.64	0.63	0.77
nc	b	1.96	0.54	0.83	0.49	0.76	0.83	845	1.39	1.3	1.24	1.39	1.3	1.24	1.29	1.49	1.6	1.39	1.55	1.61	1.1	1.23	1.36	1.11	1.23	1.36	1.49	1.49	1.33	0.89	1
nc	b	2.21	0.43	0.69	0.36	0.59	0.69	798	1.4	1.23	1.09	1.4	1.23	1.09	1.08	1.37	1.56	1.22	1.5	1.66	1.05	1.24	1.56	1.05	1.24	1.56	1.75	1.54	1.41	0.88	0.91
nc	b	2.15	0.47	0.73	0.36	0.65	0.73	783	1.52	1.26	1.04	1.52	1.26	1.17	1.12	1.44	1.66	1.28	1.59	1.76	1.13	1.35	1.63	1.13	1.35	1.63	1.82	1.62	1.47	0.81	0.92
nc	b	1.72	0.31	0.57	0.23	0.51	0.57	644	1.32	1.12	0.91	1.32	1.12	0.91	0.8	1.01	1.19	0.97	1.18	1.35	0.93	1.08	1.34	0.93	1.08	1.34	1.54	1.41	1.23	0.54	0.7
nc	b	1.85	0.44	0.77	0.44	0.72	0.77	786	1.17	1.07	0.9	1.17	1.07	0.96	1.09	1.21	1.26	1.17	1.22	1.29	1.04	1.2	1.56	1.04	1.2	1.56	1.21	1.24	1.15	0.86	0.93
nc	b	2.09	0.53	0.71	0.49	0.66	0.71	906	1.54	1.32	1.09	1.54	1.32	1.09	1.11	1.41	1.55	1.2	1.48	1.59	1.41	1.57	1.79	1.41	1.57	1.79	1.78	1.67	1.47	0.77	0.86
nc	b	2.28	0.42	0.59	0.32	0.49	0.59	833	1.04	0.9	0.77	1.04	0.9	0.78	0.94	1.13	1.19	1.03	1.16	1.22	1.16	1.34	2.02	1.16	1.34	2.02	1.21	1.14	1.04	0.62	0.73
nc	b	1.27	0.46	0.58	0.45	0.55	0.58	957	1.04	0.94	0.84	1.04	0.94	0.84	0.85	0.96	0.99	0.89	0.98	0.98	0.87	0.96	1.08	0.87	0.96	1.08	1.11	1.06	0.93	0.63	0.67
nc	b	2.17	0.37	0.8	0.3	0.71	0.8	668	1.39	1.23	0.99	1.39	1.23	0.99	1.13	1.35	1.39	1.28	1.38	1.42	1.18	1.39	1.8	1.18	1.39	1.8	1.55	1.44	1.24	0.97	1.02
nc	b	2.32	0.44	0.63	0.34	0.5	0.63	864	1.61	1.38	1.17	1.61	1.38	1.17	1.08	1.41	1.71	1.21	1.55	1.8	1.02	1.25	1.71	1.02	1.25	1.71	1.82	1.73	1.76	0.8	0.87
nc	b	1.02	0.22	0.46	0.2	0.42	0.46	603	0.66	0.61	0.57	0.66	0.61	0.57	0.6	0.72	0.78	0.7	0.78	0.82	0.64	0.7	0.82	0.65	0.7	0.82	0.72	0.7	0.69	0.29	0.52
nc	b	1.11	0.29	0.41	0.27	0.37	0.41	817	0.56	0.48	0.38	0.56	0.49	0.41	0.59	0.69	0.75	0.64	0.73	0.78	0.74	0.84	0.97	0.74	0.84	0.97	0.64	0.57	0.5	0.4	0.45
nc	b	1.95	0.51	0.67	0.43	0.56	0.67	924	1.38	1.19	0.97	1.38	1.19	0.97	1.11	1.4	1.54	1.21	1.47	1.61	1.06	1.22	1.48	1.06	1.22	1.48	1.59	1.53	1.45	0.82	0.86
nc	b	1.85	0.42	0.59	0.38	0.53	0.6	913	1.43	1.2	0.96	1.43	1.2	0.97	0.96	1.16	1.26	1.03	1.21	1.32	0.9	1.04	1.22	0.9	1.04	1.22	1.56	1.45	1.24	0.62	0.71
nc	b	1.2	0.33	0.49	0.32	0.47	0.49	808	0.73	0.63	0.51	0.73	0.63	0.53	0.69	0.8	0.85	0.75	0.84	0.87	0.66	0.73	0.92	0.66	0.73	0.92	0.85	0.8	0.8	0.44	0.54
nc	b	1.67	0.37	0.5	0.33	0.44	0.5	879	1.15	0.99	0.81	1.15	0.99	0.82	0.77	0.98	1.17	0.85	1.09	1.24	0.89	1.07	1.29	0.89	1.07	1.29	1.43	1.3	1.19	0.62	0.64
