# Supplementary material for: Seeking Optimal Region-Of-Interest (ROI) Single-Value Summary Measures for fMRI Studies in Imaging Genetics
Source: PLoS One. 2016 Mar 14;11(3):e0151391. doi: 10.1371/journal.pone.0151391 (PMC4790904; doi:10.1371/journal.pone.0151391)
Supplement: S2 Data — (ZIP) [file pone.0151391.s011.zip › dset2_raw.xlsx]

## Sheet: demographic
DX	Gender	AgeExact	Handedness	WRAT	2Back ACC	TSNR
nc	1	22	80	108	1	207.72
nc	1	26.1	70	111	1	199.74
nc	1	41.4	100	113	1	263.93
nc	1	54.89	100	114	1	273.84
nc	1	28.31		114	0.9792	229.2
nc	1	26.7	100	106	0.981	153.89
nc	1	35.35	80	99	1	249.79
nc	1	25.12	100	111	0.9792	175.57
nc	1	25.59	100	108	0.9792	275.75
nc	1	35.92	90	104	1	223.25
nc	1	25.21	100	98	1	238.94
nc	1	34.29	80	102	0.9583	287.4
nc	1	21.18	100	98	0.9375	288.24
nc	1	24.73	100	103	0.9167	209.06
nc	1	22.46		98	0.9167	204.59
nc	1	33.16	100	115	0.8936	198.26
nc	1	42.32		116	0.8333	181.7
nc	1	24.93	80	109	0.8478	173.06
nc	1	24.98	90	111	0.8478	210.64
nc	1	21.57	80	91	0.8723	223.38
nc	1	48.34		119	0.8333	213.33
nc	1	24.03	100	113	0.8333	291.57
nc	1	33.8	80	89	0.75	151.12
nc	1	24.62	90	104	0.8478	210.35
nc	1	30.16	90	102	0.8125	210.07
nc	1	23.73	80	108	0.7917	218.45
nc	1	39.74		95	0.7872	224.74
nc	1	41.79	100	116	0.7917	195.57
nc	1	42.33	100	111	0.7447	227.57
nc	1	27.58	100	98	0.7917	147.79
nc	1	24.18	100	104	0.7292	210.57
nc	1	22.71	100	103	0.7292	254.32
nc	1	27.72	100	115	0.7083	198.96
nc	2	27.03	100	103	1	206.68
nc	2	42.45		103	0.9375	278.47
nc	2	32.39	100	103	0.9574	199.63
nc	2	21.82	100	101	0.8958	204.05
nc	2	41.36	100	107	0.8333	206.69
nc	2	40.01		109	0.7917	228.87
nc	2	29.91	100	83	0.7083	146.73
nc	2	36.58	100	118	0.7826	176.07
nc	2	51.21	100	113	0.75	237.6
nc	2	36.21	100	110	0.7391	204.25
sib	1	26.4	90	110	1	207.97
sib	1	28.28	100	111	0.9574	145.19
sib	1	18.78	100		0.92	232.33
sib	1	34.66	100	108	1	220.37
sib	1	29.11	100	91	1	234.81
sib	1	36.87	80	100	1	226.45
sib	1	23.94	90	121	0.9792	241.06
sib	1	24.5	100	115	0.9792	199.52
sib	1	39.42	100	100	0.9583	270.29
sib	1	25.07	100	101	1	195.56
sib	1	26.91	50	101	1	236.48
sib	1	22.75	90	103	0.85	232.43
sib	1	37.68	100	99	0.8958	210.41
sib	1	29.06	100	112	0.8958	231.61
sib	1	26.73	100	106	0.9792	205.74
sib	1	30.77	100	119	0.93	233.82
sib	1	54.44	80	121	0.8333	160
sib	1	19.66	0	115	0.9167	204.73
sib	1	47.6	100	108	0.7708	248.75
sib	1	24.98	90	119	0.8723	215.04
sib	1	27.28	100	95	0.9167	210.6
sib	1	31.54	100	113	0.9149	214
sib	1	25.17	100	93	0.8333	192.9
sib	1	20.35	90	118	0.7447	181.4
sib	1	48.72	100	96	0.7708	188.17
sib	1	41.88	100	111	0.8333	197.02
sib	1	43.78	100		0.7917	177.2
sib	1	31.86	100	103	0.7708	226.28
sib	1	23.24	100	105	0.8125	178.74
sib	1	35.78	100	96	0.7609	193.58
sib	1	23.37	100	104	0.766	167.98
sib	1	46.82	100	108	0.7447	254.9
sib	1	30.86	100	111	0.7447	207.66
sib	2	18.49	90	97	0.9787	213.22
sib	2	41.64	100	96	0.9583	212.97
sib	2	34.81	100	99	0.92	188.47
sib	2	20	100	98	0.8333	282.82
sib	2	44.39	100	116	0.7333	219.49
sib	2	34.97	90	83	0.8125	177.6
sib	2	33.55	100	114	0.7556	257.78
sib	2	44.8	90	108	0.7083	209.88
sib	2	51.47	100	110	0.75	180.47
sib	2	38.83	100	113	0.7083	202.52
pts	1	21.64	100	109	1	209.45
pts	1	27.38	90	107	1	240.79
pts	1	23.15	100	113	1	217.84
pts	1	52.3	100	112	0.9792	186.42
pts	1	28.11	100	116	0.9792	142.83
pts	1	24.26	100	105	0.9792	194.42
pts	1	31.4	100	102	0.9792	235.4
pts	1	23.58	100	111	0.9792	276.31
pts	1	27.52	90	110	0.9792	219.88
pts	1	37.37	100	109	0.9787	209.63
pts	1	24.71	90	104	0.9583	253.57
pts	1	22.45	100	98	0.9375	163.22
pts	1	25.22	100	104	0.8958	252.51
pts	1	21.56	80	98	0.8936	215.25
pts	1	32.93	100	116	0.8936	80.3
pts	1	45.16	100	112	0.8542	203.76
pts	1	23.43	100	111	0.8542	231.81
pts	1	45.36	100	105	0.8511	249.45
pts	1	26.42	100	113	0.8511	106.32
pts	1	21.1	100	85	0.8333	228.04
pts	1	48.55	100	114	0.8333	127.62
pts	1	23.98	90	115	0.8333	233.57
pts	1	28.82	100	77	0.8298	214.34
pts	1	30.03	80	104	0.8125	222.72
pts	1	22.56	100	110	0.8125	158.71
pts	1	41.7	70	96	0.8085	159.88
pts	1	43.82	100	120	0.7872	196.23
pts	1	36.28	100	110	0.7708	74.12
pts	1	24.77	90	103	0.7708	236.04
pts	1	23.45	100	102	0.7447	226.62
pts	1	44.14	100	105	0.720909	173.42
pts	1	22	100	103	0.708539	214.79
pts	1	27.56	100	114	0.696169	213.22
pts	2	26.23	100	98	0.9792	219.17
pts	2	49.71	100	101	0.9375	197.68
pts	2	36.06	90	108	0.9362	242.43
pts	2	18.92	100	99	0.88	213.03
pts	2	43.83		113	0.7917	242.01
pts	2	31.14	100	72	0.7708	202.98
pts	2	35.38	100	118	0.7708	279.15
pts	2	47.17	100	113	0.75	233.19
pts	2	51.61	70	114	0.7447	241.2
pts	2	39.45	100	114	0.727094	173.53

## Sheet: 10mm_ROI
group	peak	mean	pmean_p0.05	pmean_p0.01	pmean_p0.005	pmean_p0.001	median	pmedian_p0.05	pmedian_p0.01	pmedian_p0.005	pmedian_p0.001	pclu_p0.05	pclu_p0.01	pclu_p0.005	pclu_p0.001	ext_p0.05	ext_p0.01	ext_p0.005	ext_p0.001	sph_r6	sph_r7.5	sph_r10	psph_p0.05_r6	psph_p0.05_r7.5	psph_p0.05_r10	psph_p0.01_r6	psph_p0.01_r7.5	psph_p0.01_r10	psph_p0.005_r6	psph_p0.005_r7.5	psph_p0.005_r10	psph_p0.001_r6	psph_p0.001_r7.5	psph_p0.001_r10	pctl_q75	pctl_q90	pctl_q95	ppctl_p0.05_q75	ppctl_p0.05_q90	ppctl_p0.05_q95	ppctl_p0.01_q75	ppctl_p0.01_q90	ppctl_p0.01_q95	ppctl_p0.005_q75	ppctl_p0.005_q90	ppctl_p0.005_q95	ppctl_p0.001_q75	ppctl_p0.001_q90	ppctl_p0.001_q95
nc	0.52	0.05	0.34	0.35	0.38	0.45	0.05	0.34	0.35	0.39	0.45	0.32	0.35	0.38	0.45	24	16	11	2	0.31	0.23	0.15	0.33	0.32	0.32	0.36	0.35	0.35	0.38	0.38	0.38	0.45	0.45	0.45	0.3	0.35	0.39	0.39	0.43	0.45	0.42	0.45	0.44	0.43	0.44	0.44	0.44	0.44	0.44
nc	0.4	0.05	0.27	0.33	0.36		0.08	0.27	0.34	0.34		0.27	0.33	0.34		20	6	2		0.2	0.15	0.09	0.27	0.27	0.27	0.31	0.31	0.33	0.34	0.34	0.36				0.23	0.29	0.3	0.33	0.34	0.34	0.34	0.34	0.34	0.34	0.34	0.34
nc	0.66	0.08	0.35	0.43	0.46	0.54	0.05	0.33	0.42	0.46	0.52	0.35	0.43	0.46	0.54	29	16	11	6	0.45	0.35	0.27	0.45	0.39	0.35	0.47	0.43	0.43	0.51	0.46	0.46	0.54	0.54	0.54	0.29	0.42	0.49	0.51	0.55	0.66	0.57	0.56	0.66	0.55	0.66	0.66	0.56	0.66	0.66
nc	0.93	0.23	0.45	0.52	0.54	0.62	0.17	0.4	0.47	0.49	0.61	0.45	0.52	0.54	0.62	76	53	48	29	0.58	0.48	0.39	0.61	0.55	0.52	0.63	0.59	0.57	0.65	0.63	0.59	0.75	0.74	0.65	0.56	0.7	0.78	0.69	0.78	0.8	0.74	0.81	0.83	0.76	0.81	0.78	0.8	0.83	0.79
nc	0.92	0.5	0.6	0.65	0.66	0.7	0.51	0.62	0.68	0.69	0.73	0.6	0.65	0.66	0.7	141	122	116	102	0.82	0.78	0.73	0.82	0.78	0.73	0.82	0.78	0.74	0.82	0.78	0.74	0.82	0.78	0.75	0.8	0.85	0.87	0.82	0.86	0.88	0.83	0.86	0.88	0.83	0.86	0.88	0.84	0.87	0.87
nc	1.59	0.42	1.02	1.17	1.18	1.16	0.39	1.03	1.12	1.24	1.24	1.02	1.17	1.18	1.16	68	39	28	12	0.94	0.79	0.63	1.03	1.03	1.03	1.12	1.15	1.15	1.15	1.17	1.16	1.16	1.14	1.16	1.16	1.21	1.2	1.19	1.16	1.35	1.16	1.27	1.34	1.16	1.35	1.31	1.35	1.31	1.31
nc	1.17	0.69	0.72	0.75	0.76	0.78	0.73	0.75	0.76	0.76	0.78	0.72	0.75	0.76	0.78	166	154	153	144	0.85	0.82	0.79	0.85	0.82	0.79	0.85	0.82	0.79	0.85	0.82	0.79	0.85	0.82	0.8	0.93	0.95	1.01	0.94	0.95	0.99	0.94	0.96	0.99	0.94	0.96	0.99	0.94	0.97	0.97
nc	1	0.44	0.57	0.62	0.64	0.67	0.46	0.56	0.61	0.64	0.67	0.57	0.62	0.64	0.67	129	105	93	82	0.75	0.69	0.6	0.75	0.69	0.61	0.76	0.69	0.65	0.76	0.7	0.67	0.76	0.72	0.7	0.76	0.8	0.84	0.78	0.82	0.88	0.78	0.84	0.89	0.79	0.84	0.89	0.79	0.85	0.88
nc	1.99	0.56	0.73	0.79	0.81	0.86	0.49	0.64	0.7	0.71	0.74	0.73	0.79	0.81	0.86	133	117	113	101	1.17	1.01	0.82	1.17	1.01	0.88	1.17	1.06	0.92	1.17	1.06	0.93	1.17	1.07	0.96	1.21	1.53	1.66	1.31	1.56	1.62	1.36	1.6	1.6	1.37	1.62	1.6	1.41	1.61	1.65
nc	0.54	0.12	0.3	0.35	0.38	0.42	0.1	0.28	0.32	0.38	0.42	0.3	0.35	0.38	0.47	56	29	23	8	0.3	0.26	0.22	0.32	0.31	0.31	0.36	0.35	0.36	0.4	0.37	0.38	0.46	0.42	0.42	0.32	0.4	0.45	0.42	0.46	0.52	0.45	0.52	0.51	0.46	0.52	0.49	0.52	0.49	0.49
nc	1.44	0.45	0.62	0.66	0.67	0.71	0.4	0.57	0.59	0.59	0.64	0.62	0.66	0.67	0.71	124	114	112	101	1.04	0.9	0.74	1.04	0.9	0.79	1.04	0.9	0.79	1.04	0.9	0.79	1.04	0.9	0.82	0.99	1.2	1.34	1.09	1.27	1.34	1.1	1.29	1.34	1.11	1.29	1.34	1.14	1.32	1.33
nc	1.65	0.62	0.73	0.78	0.8	0.85	0.52	0.68	0.73	0.73	0.8	0.73	0.78	0.8	0.85	146	132	127	114	1.29	1.13	0.95	1.29	1.13	0.95	1.29	1.13	0.95	1.29	1.13	0.95	1.29	1.13	0.95	1.21	1.4	1.52	1.26	1.44	1.54	1.29	1.47	1.54	1.3	1.47	1.56	1.33	1.5	1.56
nc	1.15	0.43	0.56	0.61	0.63	0.65	0.42	0.56	0.6	0.61	0.63	0.56	0.61	0.63	0.65	130	114	110	102	0.86	0.72	0.59	0.86	0.72	0.62	0.86	0.72	0.66	0.86	0.72	0.66	0.86	0.72	0.68	0.82	0.95	0.99	0.87	0.97	1.01	0.89	0.98	1.02	0.89	0.98	1.02	0.9	0.98	1.05
nc	1.44	0.57	0.59	0.64	0.66	0.73	0.49	0.5	0.57	0.61	0.7	0.59	0.64	0.66	0.73	166	144	132	106	0.9	0.8	0.64	0.9	0.8	0.65	0.9	0.8	0.67	0.9	0.8	0.7	0.9	0.8	0.74	0.95	1.08	1.08	0.95	1.06	1.05	0.99	1.05	1.06	1	1.04	1.06	1.02	1.05	1.06
nc	1.52	0.78	0.8	0.81	0.83	0.89	0.72	0.74	0.74	0.77	0.83	0.8	0.81	0.83	0.89	169	166	158	133	1.02	0.94	0.9	1.02	0.94	0.92	1.02	0.94	0.92	1.02	0.94	0.94	1.02	0.99	0.98	1.16	1.28	1.31	1.17	1.29	1.29	1.17	1.29	1.29	1.18	1.29	1.29	1.2	1.3	1.28
nc	1.11	0.51	0.59	0.64	0.66	0.71	0.51	0.55	0.64	0.65	0.7	0.59	0.64	0.66	0.71	149	124	113	91	0.88	0.78	0.67	0.88	0.78	0.68	0.88	0.78	0.7	0.88	0.78	0.72	0.88	0.79	0.73	0.81	0.89	0.97	0.83	0.93	1	0.84	0.95	0.99	0.85	0.95	0.99	0.87	0.97	0.99
nc	1.25	0.5	0.6	0.65	0.66	0.71	0.48	0.53	0.6	0.61	0.7	0.6	0.65	0.66	0.71	145	127	124	105	0.77	0.58	0.47	0.77	0.67	0.6	0.79	0.72	0.69	0.79	0.73	0.7	0.84	0.78	0.75	0.94	1.04	1.12	0.96	1.08	1.14	0.97	1.09	1.14	0.98	1.09	1.14	1.01	1.11	1.17
nc	1.41	0.64	0.69	0.72	0.73	0.77	0.61	0.64	0.66	0.66	0.74	0.69	0.72	0.73	0.77	159	148	143	123	1.04	0.97	0.89	1.04	0.97	0.89	1.04	0.97	0.89	1.04	0.97	0.89	1.04	0.97	0.91	0.99	1.1	1.19	1	1.11	1.2	1.02	1.12	1.23	1.02	1.13	1.23	1.04	1.15	1.25
nc	1.48	0.58	0.72	0.79	0.83	0.87	0.52	0.67	0.75	0.79	0.83	0.72	0.79	0.83	0.87	140	120	111	101	1.18	0.99	0.8	1.18	0.99	0.84	1.18	1	0.88	1.18	1	0.89	1.18	1	0.93	1.15	1.24	1.32	1.19	1.26	1.33	1.22	1.29	1.32	1.22	1.29	1.32	1.23	1.29	1.29
nc	0.94	0.29	0.49	0.56	0.58	0.65	0.29	0.44	0.54	0.54	0.63	0.49	0.56	0.59	0.65	94	66	43	31	0.77	0.66	0.54	0.77	0.66	0.56	0.77	0.66	0.58	0.77	0.66	0.6	0.77	0.67	0.65	0.63	0.76	0.83	0.72	0.83	0.86	0.77	0.86	0.87	0.76	0.87	0.87	0.82	0.88	0.9
nc	1.18	0.49	0.55	0.61	0.62	0.68	0.47	0.5	0.57	0.59	0.65	0.55	0.61	0.62	0.7	153	127	120	89	0.93	0.81	0.7	0.93	0.81	0.7	0.93	0.81	0.7	0.93	0.81	0.71	0.93	0.81	0.72	0.85	0.97	1.06	0.88	0.99	1.07	0.9	1.02	1.1	0.91	1.03	1.1	0.93	1.05	1.11
nc	1.57	0.87	0.94	0.96	0.97	0.98	0.94	1	1.01	1.01	1.01	0.94	0.96	0.97	0.98	161	157	156	153	1.25	1.15	1.06	1.25	1.15	1.06	1.25	1.15	1.07	1.25	1.15	1.07	1.25	1.15	1.08	1.27	1.35	1.39	1.28	1.36	1.4	1.28	1.36	1.4	1.28	1.36	1.4	1.28	1.36	1.4
nc	2.22	0.5	0.83	0.92	0.95	1.02	0.34	0.72	0.86	0.87	0.91	0.83	0.92	0.95	1.02	110	96	91	82	1.61	1.31	1.01	1.61	1.31	1.01	1.61	1.31	1.03	1.61	1.31	1.07	1.61	1.31	1.08	1.34	1.71	1.88	1.57	1.85	1.94	1.63	1.89	2.02	1.63	1.88	2.02	1.67	1.91	2.07
nc	1.71	0.82	0.84	0.86	0.88	0.93	0.79	0.8	0.84	0.86	0.91	0.84	0.86	0.88	0.93	172	166	161	147	1.38	1.25	1.08	1.38	1.25	1.1	1.38	1.25	1.11	1.38	1.25	1.11	1.38	1.25	1.12	1.35	1.47	1.54	1.35	1.48	1.54	1.35	1.48	1.55	1.37	1.49	1.55	1.38	1.48	1.54
nc	1.15	0.51	0.67	0.72	0.73	0.78	0.55	0.66	0.7	0.75	0.79	0.67	0.72	0.73	0.78	125	108	103	86	0.83	0.78	0.72	0.83	0.78	0.74	0.83	0.78	0.76	0.83	0.78	0.77	0.83	0.78	0.78	0.86	0.88	0.89	0.89	0.87	0.88	0.89	0.85	0.88	0.89	0.87	0.88	0.89	0.89	0.88
nc	1.91	0.55	0.78	0.86	0.9	0.95	0.48	0.7	0.79	0.82	0.85	0.78	0.86	0.9	0.95	121	101	91	82	1.36	1.16	0.98	1.36	1.16	1.01	1.36	1.16	1.07	1.36	1.16	1.07	1.36	1.2	1.09	1.16	1.44	1.61	1.29	1.54	1.7	1.35	1.58	1.75	1.38	1.61	1.75	1.4	1.63	1.75
nc	2.53	1.42	1.42	1.42	1.42	1.43	1.32	1.32	1.32	1.32	1.33	1.42	1.42	1.42	1.43	175	175	175	174	1.85	1.76	1.68	1.85	1.76	1.68	1.85	1.76	1.68	1.85	1.76	1.68	1.85	1.76	1.68	2	2.08	2.17	2	2.08	2.17	2	2.08	2.17	2	2.08	2.17	2	2.11	2.17
nc	1.5	0.9	0.9	0.9	0.9	0.9	0.88	0.88	0.88	0.88	0.88	0.9	0.9	0.9	0.9	176	176	176	175	1.23	1.12	1.01	1.23	1.12	1.01	1.23	1.12	1.01	1.23	1.12	1.01	1.23	1.12	1.01	1.19	1.32	1.39	1.19	1.32	1.39	1.19	1.32	1.39	1.19	1.32	1.39	1.19	1.32	1.39
nc	1.18	0.55	0.64	0.68	0.69	0.73	0.53	0.61	0.64	0.66	0.7	0.64	0.68	0.69	0.73	146	133	128	113	0.88	0.78	0.69	0.88	0.78	0.75	0.88	0.78	0.75	0.88	0.78	0.76	0.88	0.81	0.79	0.96	1.06	1.09	0.99	1.06	1.1	1	1.07	1.1	1	1.07	1.11	1.02	1.09	1.11
nc	2.22	0.96	0.98	0.99	1	1.04	0.93	0.95	0.95	0.98	1.02	0.98	0.99	1	1.04	171	167	164	153	1.17	1.14	1.09	1.17	1.14	1.09	1.17	1.14	1.09	1.17	1.14	1.09	1.17	1.14	1.1	1.28	1.27	1.21	1.28	1.26	1.21	1.28	1.26	1.18	1.29	1.26	1.18	1.3	1.25	1.18
nc	1.83	0.98	1.03	1.05	1.06	1.09	1	1.05	1.06	1.06	1.08	1.03	1.05	1.06	1.09	167	163	161	154	1.53	1.41	1.27	1.53	1.41	1.27	1.53	1.41	1.27	1.53	1.41	1.27	1.53	1.41	1.29	1.53	1.59	1.63	1.54	1.59	1.66	1.54	1.59	1.66	1.54	1.59	1.66	1.55	1.6	1.66
nc	2.82	0.76	0.98	1.07	1.09	1.12	0.64	0.85	0.95	0.96	0.98	0.98	1.07	1.09	1.12	134	118	116	111	1.93	1.63	1.34	1.93	1.63	1.34	1.93	1.63	1.34	1.93	1.63	1.34	1.93	1.63	1.34	1.65	2.04	2.34	1.78	2.16	2.36	1.82	2.18	2.35	1.83	2.18	2.35	1.86	2.24	2.35
nc	2.25	1.12	1.12	1.13	1.14	1.17	1.12	1.12	1.13	1.13	1.14	1.12	1.13	1.14	1.17	175	172	171	164	1.55	1.47	1.38	1.55	1.47	1.38	1.55	1.47	1.38	1.55	1.47	1.38	1.55	1.47	1.38	1.64	1.62	1.69	1.64	1.62	1.69	1.65	1.61	1.69	1.65	1.61	1.69	1.63	1.61	1.68
nc	0.84	0.41	0.45	0.49	0.53	0.57	0.4	0.42	0.45	0.48	0.55	0.45	0.49	0.53	0.57	143	112	90	60	0.69	0.59	0.5	0.69	0.59	0.52	0.69	0.6	0.54	0.69	0.6	0.56	0.69	0.62	0.59	0.62	0.71	0.78	0.64	0.74	0.8	0.68	0.76	0.8	0.69	0.78	0.8	0.74	0.8	0.81
nc	1.09	0.42	0.45	0.47	0.48	0.51	0.4	0.42	0.44	0.44	0.47	0.45	0.47	0.48	0.51	159	151	145	128	0.79	0.68	0.58	0.79	0.68	0.58	0.79	0.68	0.58	0.79	0.68	0.58	0.79	0.68	0.59	0.67	0.73	0.79	0.68	0.74	0.79	0.68	0.74	0.79	0.69	0.74	0.82	0.69	0.77	0.87
nc	0.63	0.22	0.36	0.46	0.49	0.56	0.24	0.33	0.46	0.49	0.56	0.36	0.46	0.49	0.56	93	37	23	6	0.42	0.35	0.3	0.43	0.39	0.36	0.46	0.46	0.45	0.48	0.48	0.48	0.56	0.56	0.56	0.44	0.5	0.54	0.49	0.54	0.57	0.53	0.59	0.61	0.57	0.61	0.59	0.61	0.59	0.59
nc	1.42	0.47	0.57	0.62	0.64	0.68	0.44	0.53	0.6	0.62	0.67	0.57	0.62	0.64	0.68	135	111	105	89	0.77	0.69	0.62	0.77	0.69	0.62	0.77	0.69	0.64	0.77	0.69	0.65	0.77	0.69	0.67	0.81	0.92	0.97	0.84	0.95	0.98	0.86	0.94	1.02	0.87	0.94	1.04	0.89	0.97	1.1
nc	1.08	0.75	0.76	0.77	0.77	0.78	0.78	0.78	0.78	0.78	0.79	0.76	0.77	0.77	0.78	173	167	167	162	0.89	0.83	0.77	0.89	0.83	0.77	0.89	0.83	0.78	0.89	0.83	0.78	0.89	0.83	0.79	0.94	0.98	0.98	0.94	0.98	0.98	0.94	0.98	0.98	0.94	0.98	0.98	0.94	0.98	0.98
nc	2.32	0.86	0.88	0.9	0.91	0.94	0.77	0.77	0.78	0.79	0.81	0.88	0.9	0.91	0.94	171	166	162	155	1.64	1.43	1.19	1.64	1.43	1.19	1.64	1.43	1.19	1.64	1.43	1.2	1.64	1.43	1.23	1.48	1.69	1.85	1.49	1.72	1.85	1.5	1.72	1.87	1.51	1.72	1.87	1.53	1.72	1.87
nc	1.3	0.62	0.65	0.74	0.77	0.83	0.58	0.59	0.68	0.75	0.8	0.65	0.74	0.77	0.83	166	130	116	96	0.98	0.93	0.86	0.98	0.93	0.86	0.98	0.93	0.87	0.98	0.93	0.88	0.98	0.93	0.91	0.98	1.08	1.13	0.99	1.08	1.11	1.03	1.1	1.12	1.04	1.1	1.1	1.04	1.13	1.1
nc	1.25	0.33	0.6	0.65	0.67	0.7	0.29	0.57	0.64	0.64	0.66	0.6	0.65	0.67	0.7	101	87	83	75	0.94	0.81	0.67	0.94	0.81	0.69	0.94	0.81	0.7	0.94	0.81	0.72	0.94	0.81	0.73	0.85	1.01	1.07	0.95	1.05	1.14	0.99	1.07	1.13	0.99	1.09	1.13	1.01	1.09	1.13
nc	1.68	0.77	0.9	0.95	0.96	0.98	0.82	0.87	0.93	0.93	0.94	0.9	0.95	0.96	0.98	149	138	137	132	1.18	1.1	1.01	1.18	1.1	1.04	1.18	1.12	1.06	1.18	1.12	1.06	1.18	1.12	1.07	1.22	1.32	1.37	1.24	1.32	1.37	1.25	1.32	1.37	1.24	1.32	1.37	1.24	1.32	1.37
nc	2.27	0.77	0.82	0.88	0.92	0.99	0.61	0.64	0.71	0.76	0.83	0.82	0.88	0.92	0.99	162	144	136	117	1.34	1.2	1.08	1.34	1.2	1.08	1.34	1.2	1.08	1.34	1.2	1.08	1.34	1.2	1.15	1.4	1.42	1.55	1.41	1.45	1.59	1.43	1.46	1.6	1.42	1.46	1.6	1.39	1.47	1.66
sib	1.11	0.41	0.43	0.48	0.5	0.55	0.38	0.39	0.43	0.45	0.5	0.43	0.48	0.5	0.55	163	123	107	74	0.74	0.6	0.5	0.74	0.6	0.52	0.74	0.61	0.56	0.74	0.62	0.58	0.74	0.65	0.62	0.64	0.8	0.89	0.65	0.83	0.92	0.7	0.85	0.93	0.72	0.87	0.94	0.78	0.92	0.96
sib	0.85	0.38	0.42	0.49	0.52	0.57	0.34	0.39	0.48	0.49	0.56	0.42	0.49	0.52	0.57	151	107	95	70	0.68	0.6	0.5	0.68	0.6	0.53	0.68	0.61	0.54	0.68	0.61	0.55	0.68	0.63	0.58	0.65	0.73	0.75	0.66	0.75	0.76	0.71	0.76	0.77	0.72	0.76	0.77	0.73	0.75	0.77
sib	1.35	0.46	0.5	0.55	0.56	0.6	0.45	0.49	0.51	0.52	0.55	0.5	0.55	0.56	0.6	154	125	114	88	0.8	0.67	0.54	0.8	0.67	0.55	0.8	0.67	0.6	0.8	0.68	0.62	0.82	0.76	0.69	0.7	0.86	1.02	0.71	0.9	1.05	0.75	0.93	1.13	0.76	0.96	1.13	0.81	1.02	1.07
sib	0.77	0.33	0.42	0.46	0.48	0.53	0.35	0.42	0.44	0.46	0.5	0.42	0.46	0.48	0.53	127	101	87	45	0.55	0.46	0.4	0.55	0.48	0.45	0.55	0.5	0.48	0.56	0.51	0.5	0.58	0.57	0.57	0.54	0.64	0.71	0.58	0.67	0.73	0.6	0.7	0.75	0.61	0.71	0.75	0.68	0.75	0.76
sib	0.86	0.51	0.51	0.53	0.54	0.55	0.5	0.5	0.52	0.53	0.54	0.51	0.53	0.54	0.55	175	165	159	149	0.7	0.64	0.59	0.7	0.64	0.59	0.7	0.64	0.59	0.7	0.64	0.59	0.7	0.64	0.59	0.68	0.74	0.76	0.68	0.74	0.76	0.69	0.73	0.78	0.68	0.73	0.78	0.68	0.74	0.79
sib	1.23	0.49	0.59	0.65	0.67	0.71	0.5	0.57	0.63	0.64	0.68	0.59	0.65	0.67	0.71	140	117	109	93	0.97	0.83	0.71	0.97	0.83	0.71	0.97	0.83	0.73	0.97	0.83	0.74	0.97	0.83	0.76	0.86	1	1.08	0.91	1.04	1.08	0.93	1.05	1.09	0.94	1.06	1.12	0.96	1.08	1.12
sib	1.03	0.24	0.43	0.48	0.51	0.56	0.24	0.37	0.45	0.48	0.52	0.43	0.48	0.51	0.56	109	88	78	63	0.74	0.62	0.51	0.74	0.62	0.51	0.74	0.62	0.52	0.74	0.62	0.55	0.74	0.62	0.58	0.64	0.77	0.84	0.71	0.81	0.92	0.74	0.84	0.94	0.75	0.86	0.94	0.78	0.89	0.94
sib	1.17	0.25	0.6	0.67	0.68	0.75	0.28	0.59	0.64	0.64	0.72	0.6	0.67	0.68	0.75	84	65	61	39	0.67	0.55	0.43	0.67	0.6	0.57	0.69	0.67	0.63	0.69	0.68	0.65	0.73	0.72	0.7	0.74	0.84	0.89	0.83	0.91	0.93	0.86	0.87	0.94	0.87	0.88	0.94	0.9	0.93	0.99
sib	1.8	0.93	0.94	0.95	0.96	0.97	0.89	0.9	0.91	0.91	0.92	0.94	0.95	0.96	0.97	172	169	168	163	1.48	1.31	1.13	1.48	1.31	1.13	1.48	1.31	1.13	1.48	1.31	1.13	1.48	1.31	1.13	1.43	1.6	1.69	1.44	1.62	1.69	1.45	1.62	1.68	1.45	1.62	1.68	1.45	1.63	1.68
sib	1.08	0.25	0.43	0.48	0.5	0.56	0.24	0.35	0.42	0.44	0.52	0.43	0.48	0.5	0.56	102	85	76	59	0.75	0.6	0.47	0.75	0.6	0.49	0.75	0.61	0.53	0.75	0.62	0.56	0.75	0.63	0.6	0.63	0.81	0.9	0.74	0.88	1	0.78	0.9	1.02	0.8	0.92	1.02	0.83	0.96	1.04
sib	0.9	0.55	0.55	0.56	0.57	0.59	0.55	0.55	0.56	0.57	0.59	0.55	0.56	0.57	0.59	176	172	167	149	0.73	0.67	0.6	0.73	0.67	0.6	0.73	0.67	0.62	0.73	0.67	0.62	0.73	0.67	0.63	0.73	0.78	0.82	0.73	0.78	0.82	0.73	0.78	0.82	0.73	0.78	0.82	0.73	0.78	0.83
sib	1.12	0.33	0.53	0.6	0.65	0.71	0.32	0.47	0.58	0.61	0.7	0.53	0.6	0.65	0.71	96	68	55	40	0.75	0.63	0.51	0.75	0.64	0.58	0.75	0.66	0.64	0.77	0.72	0.7	0.78	0.76	0.75	0.69	0.8	0.84	0.8	0.83	0.92	0.81	0.86	0.91	0.82	0.89	0.91	0.83	0.96	0.99
sib	1.86	0.48	0.61	0.68	0.7	0.74	0.41	0.55	0.63	0.66	0.69	0.61	0.68	0.7	0.74	135	114	106	96	1.23	1.04	0.85	1.23	1.04	0.89	1.23	1.04	0.9	1.23	1.04	0.9	1.23	1.04	0.9	0.99	1.21	1.37	1.05	1.27	1.42	1.09	1.31	1.48	1.11	1.31	1.51	1.14	1.34	1.51
sib	1.14	0.61	0.61	0.62	0.64	0.65	0.59	0.59	0.6	0.6	0.61	0.61	0.62	0.64	0.65	175	169	163	153	0.91	0.84	0.78	0.91	0.84	0.78	0.91	0.84	0.78	0.91	0.84	0.78	0.91	0.84	0.78	0.85	0.94	1.03	0.85	0.94	1.03	0.86	0.95	1.04	0.87	0.96	1.04	0.88	0.97	1.04
sib	1.03	0.35	0.53	0.57	0.6	0.62	0.33	0.53	0.57	0.59	0.61	0.53	0.57	0.6	0.62	108	95	87	79	0.71	0.63	0.56	0.74	0.68	0.64	0.74	0.71	0.68	0.74	0.71	0.69	0.74	0.73	0.7	0.73	0.84	0.91	0.78	0.89	0.96	0.8	0.9	0.96	0.8	0.91	0.94	0.81	0.93	0.94
sib	1.2	0.5	0.54	0.57	0.58	0.63	0.45	0.52	0.54	0.54	0.61	0.54	0.57	0.58	0.63	156	142	137	106	0.61	0.6	0.58	0.61	0.6	0.58	0.61	0.6	0.59	0.61	0.6	0.6	0.61	0.63	0.64	0.76	0.82	0.88	0.78	0.84	0.88	0.77	0.87	0.85	0.79	0.87	0.85	0.8	0.9	0.84
sib	1.12	0.59	0.72	0.83	0.85	0.89	0.56	0.73	0.82	0.84	0.9	0.72	0.83	0.85	0.89	99	59	51	32	0.91	0.85	0.76	0.93	0.88	0.82	0.95	0.92	0.87	0.96	0.92	0.88	0.95	0.94	0.9	0.87	0.95	0.99	0.91	0.99	1	0.97	1.01	1.01	0.96	1	1.01	1	1.01	1.05
sib	2.03	0.94	0.96	0.99	1	1.03	0.92	0.93	0.95	0.96	1.01	0.96	0.99	1	1.03	172	164	162	155	1.62	1.46	1.27	1.62	1.46	1.27	1.62	1.46	1.27	1.62	1.46	1.27	1.62	1.46	1.27	1.57	1.77	1.86	1.58	1.78	1.86	1.6	1.78	1.89	1.6	1.78	1.89	1.61	1.78	1.89
sib	1.77	0.75	0.75	0.76	0.76	0.8	0.69	0.69	0.69	0.7	0.72	0.75	0.76	0.76	0.8	176	175	174	161	1.11	1.05	0.94	1.11	1.05	0.94	1.11	1.05	0.94	1.11	1.05	0.94	1.11	1.05	0.94	1.18	1.3	1.4	1.18	1.3	1.4	1.18	1.3	1.4	1.18	1.31	1.4	1.21	1.32	1.4
sib	1.74	0.78	0.89	0.93	0.96	0.99	0.8	0.85	0.87	0.89	0.92	0.89	0.93	0.96	0.99	152	141	132	123	1.4	1.24	1.08	1.4	1.24	1.08	1.4	1.24	1.08	1.4	1.24	1.08	1.4	1.24	1.09	1.31	1.51	1.57	1.35	1.53	1.58	1.36	1.53	1.6	1.38	1.53	1.6	1.39	1.53	1.61
sib	2.09	1.16	1.16	1.16	1.16	1.16	1.13	1.13	1.13	1.13	1.13	1.16	1.16	1.16	1.16	176	176	176	176	1.68	1.53	1.4	1.68	1.53	1.4	1.68	1.53	1.4	1.68	1.53	1.4	1.68	1.53	1.4	1.7	1.76	1.7	1.7	1.76	1.7	1.7	1.76	1.7	1.7	1.76	1.7	1.7	1.76	1.7
sib	2.01	0.77	0.96	1.01	1.02	1.07	0.77	0.99	1.01	1.03	1.06	0.96	1.01	1.02	1.07	141	131	127	116	1.56	1.47	1.32	1.56	1.47	1.32	1.56	1.47	1.32	1.56	1.47	1.32	1.56	1.47	1.32	1.4	1.57	1.64	1.47	1.63	1.63	1.47	1.64	1.63	1.48	1.64	1.66	1.49	1.66	1.66
sib	1.33	0.54	0.64	0.69	0.72	0.81	0.47	0.56	0.63	0.69	0.81	0.64	0.69	0.72	0.81	149	133	122	97	1.08	0.98	0.86	1.08	0.98	0.86	1.08	0.98	0.86	1.08	0.98	0.86	1.08	0.98	0.86	1.01	1.14	1.21	1.06	1.13	1.22	1.08	1.15	1.22	1.09	1.17	1.21	1.13	1.19	1.21
sib	1.63	0.61	0.73	0.82	0.86	1.04	0.57	0.63	0.73	0.78	1.02	0.73	0.82	0.86	1.04	129	95	82	43	1.14	1.02	0.88	1.14	1.02	0.91	1.14	1.07	0.98	1.14	1.08	0.99	1.18	1.12	1.08	1.03	1.26	1.42	1.12	1.35	1.46	1.2	1.41	1.47	1.22	1.42	1.53	1.38	1.53	1.54
sib	1.36	0.83	0.84	0.87	0.88	0.91	0.85	0.85	0.89	0.9	0.91	0.84	0.87	0.88	0.91	171	163	159	147	1.25	1.18	1.08	1.25	1.18	1.08	1.25	1.18	1.08	1.25	1.18	1.08	1.25	1.18	1.08	1.14	1.19	1.27	1.14	1.21	1.27	1.15	1.21	1.26	1.15	1.21	1.26	1.15	1.21	1.27
sib	2.21	0.68	0.85	0.93	0.97	1	0.55	0.72	0.78	0.8	0.88	0.85	0.93	0.97	1	137	120	113	107	1.76	1.49	1.23	1.76	1.49	1.23	1.76	1.49	1.23	1.76	1.49	1.25	1.76	1.49	1.25	1.47	1.79	1.98	1.58	1.84	2.03	1.63	1.89	2.01	1.64	1.91	2.01	1.66	1.91	1.97
sib	1.97	0.6	0.76	0.84	0.87	0.93	0.53	0.64	0.79	0.82	0.89	0.76	0.84	0.87	0.93	135	115	110	96	1.49	1.27	1.02	1.49	1.27	1.04	1.49	1.27	1.07	1.49	1.27	1.07	1.49	1.27	1.08	1.22	1.46	1.61	1.3	1.51	1.72	1.33	1.57	1.74	1.34	1.59	1.74	1.38	1.62	1.71
sib	2.32	0.46	0.98	1.02	1.06	1.1	0.29	0.92	0.95	0.99	1.06	0.98	1.02	1.06	1.1	93	88	83	78	1.66	1.42	1.13	1.66	1.42	1.15	1.66	1.42	1.16	1.66	1.42	1.19	1.66	1.42	1.2	1.43	1.73	1.94	1.67	1.94	2.13	1.69	1.94	2.09	1.71	2.01	2.09	1.74	2.01	2.09
sib	1.73	0.52	0.81	0.91	0.92	0.97	0.49	0.76	0.87	0.92	0.95	0.81	0.91	0.92	0.97	121	101	98	88	1	0.84	0.73	1	0.96	0.89	1	0.96	0.91	1	0.96	0.91	1	0.96	0.94	1.23	1.34	1.33	1.3	1.33	1.22	1.34	1.31	1.29	1.34	1.31	1.29	1.34	1.33	1.23
sib	2.41	0.9	0.98	1	1.01	1.05	0.75	0.81	0.82	0.83	0.87	0.98	1	1.01	1.05	159	156	153	144	1.78	1.54	1.29	1.78	1.54	1.34	1.78	1.54	1.34	1.78	1.54	1.38	1.78	1.54	1.39	1.74	2.03	2.13	1.79	2.07	2.13	1.79	2.07	2.13	1.81	2.09	2.13	1.83	2.1	2.14
sib	2.46	0.89	0.99	1.12	1.18	1.35	0.76	0.84	0.97	1.09	1.25	0.99	1.12	1.18	1.37	151	120	105	73	1.91	1.66	1.41	1.91	1.66	1.41	1.91	1.66	1.41	1.91	1.66	1.41	1.91	1.66	1.46	1.61	1.96	2.11	1.68	2.01	2.16	1.77	2.06	2.23	1.83	2.06	2.26	1.94	2.16	2.24
sib	2.61	1.08	1.12	1.12	1.14	1.17	1.04	1.06	1.06	1.06	1.1	1.12	1.12	1.14	1.17	169	168	164	159	1.97	1.71	1.44	1.97	1.71	1.44	1.97	1.71	1.44	1.97	1.71	1.44	1.97	1.71	1.46	1.74	1.96	2.12	1.76	1.96	2.19	1.76	1.96	2.19	1.77	1.99	2.19	1.79	1.99	2.19
sib	2.53	0.85	0.94	1.04	1.09	1.16	0.68	0.81	0.92	0.94	1.04	0.94	1.04	1.09	1.17	153	132	123	109	1.94	1.72	1.45	1.94	1.72	1.45	1.94	1.72	1.45	1.94	1.72	1.45	1.94	1.72	1.45	1.71	2.09	2.22	1.78	2.1	2.25	1.83	2.15	2.31	1.85	2.18	2.28	1.88	2.18	2.28
sib	0.8	0.29	0.34	0.39	0.42	0.46	0.25	0.29	0.35	0.38	0.45	0.34	0.39	0.42	0.46	137	102	90	66	0.4	0.33	0.28	0.4	0.35	0.32	0.4	0.36	0.36	0.41	0.38	0.38	0.45	0.42	0.41	0.53	0.62	0.66	0.57	0.63	0.66	0.59	0.66	0.7	0.6	0.66	0.7	0.63	0.66	0.74
sib	1.76	0.68	0.76	0.79	0.8	0.82	0.7	0.72	0.74	0.74	0.76	0.76	0.79	0.8	0.82	150	138	135	124	1.12	1.01	0.92	1.12	1.01	0.92	1.12	1.01	0.92	1.12	1.01	0.92	1.12	1.01	0.92	1.04	1.26	1.34	1.07	1.26	1.37	1.09	1.27	1.39	1.09	1.27	1.39	1.12	1.3	1.41
sib	1.34	0.62	0.66	0.69	0.7	0.72	0.58	0.59	0.64	0.64	0.66	0.66	0.69	0.7	0.72	162	149	147	139	1.03	0.93	0.82	1.03	0.93	0.82	1.03	0.93	0.82	1.03	0.93	0.82	1.03	0.93	0.82	1.02	1.16	1.22	1.04	1.18	1.22	1.05	1.18	1.23	1.05	1.18	1.23	1.07	1.2	1.23
sib	1.62	0.61	0.69	0.75	0.75	0.78	0.58	0.66	0.71	0.71	0.74	0.69	0.75	0.75	0.78	149	133	132	124	1.23	1.12	0.97	1.23	1.12	0.97	1.23	1.12	0.97	1.23	1.12	0.97	1.23	1.12	0.97	1.12	1.29	1.38	1.16	1.32	1.43	1.19	1.35	1.43	1.19	1.35	1.43	1.21	1.35	1.46
sib	1.79	0.73	0.79	0.86	0.87	0.92	0.66	0.71	0.79	0.82	0.86	0.79	0.86	0.87	0.92	159	140	137	124	1.54	1.36	1.17	1.54	1.36	1.17	1.54	1.36	1.17	1.54	1.36	1.17	1.54	1.36	1.17	1.32	1.51	1.66	1.34	1.56	1.65	1.39	1.61	1.66	1.4	1.61	1.66	1.43	1.61	1.68
sib	1.4	0.6	0.68	0.72	0.72	0.76	0.57	0.64	0.69	0.7	0.73	0.68	0.72	0.72	0.76	154	139	137	123	1.12	1.04	0.93	1.12	1.04	0.93	1.12	1.04	0.93	1.12	1.04	0.93	1.12	1.04	0.93	1.04	1.13	1.18	1.06	1.15	1.2	1.08	1.16	1.17	1.08	1.16	1.17	1.1	1.17	1.22
sib	1.94	0.92	0.99	1.01	1.02	1.07	0.92	0.99	1	1.02	1.04	0.99	1.01	1.02	1.07	162	157	155	145	1.57	1.41	1.27	1.57	1.41	1.27	1.57	1.41	1.27	1.57	1.41	1.27	1.57	1.41	1.27	1.53	1.69	1.73	1.54	1.69	1.76	1.55	1.69	1.76	1.55	1.69	1.76	1.57	1.7	1.78
sib	1.92	1.02	1.02	1.02	1.02	1.02	0.98	0.98	0.98	0.98	0.98	1.02	1.02	1.02	1.02	175	175	175	175	1.57	1.46	1.32	1.57	1.46	1.32	1.57	1.46	1.32	1.57	1.46	1.32	1.57	1.46	1.32	1.36	1.43	1.55	1.36	1.43	1.55	1.36	1.43	1.55	1.36	1.43	1.55	1.36	1.43	1.55
sib	1.93	0.95	0.99	1.03	1.04	1.1	0.94	1	1.01	1.02	1.06	0.99	1.03	1.04	1.1	166	157	154	139	1.53	1.38	1.26	1.53	1.38	1.26	1.53	1.38	1.26	1.53	1.38	1.26	1.53	1.38	1.28	1.44	1.55	1.64	1.45	1.57	1.63	1.47	1.55	1.63	1.47	1.57	1.63	1.49	1.58	1.67
sib	2.17	0.84	0.92	0.99	1	1.04	0.81	0.89	0.93	0.94	0.97	0.92	0.99	1	1.04	160	143	140	132	1.66	1.46	1.25	1.66	1.46	1.25	1.66	1.46	1.26	1.66	1.46	1.27	1.66	1.46	1.27	1.49	1.68	1.83	1.51	1.7	1.86	1.55	1.72	1.83	1.56	1.72	1.83	1.57	1.75	1.83
pts	0.87	0.36	0.5	0.58	0.61	0.65	0.33	0.46	0.59	0.62	0.64	0.5	0.58	0.61	0.65	104	65	56	39	0.62	0.55	0.49	0.62	0.55	0.5	0.62	0.57	0.56	0.62	0.59	0.59	0.62	0.62	0.63	0.63	0.69	0.7	0.69	0.71	0.7	0.69	0.69	0.71	0.69	0.7	0.71	0.71	0.69	0.75
pts	0.95	0.28	0.39	0.45	0.46	0.5	0.25	0.36	0.43	0.44	0.46	0.39	0.45	0.46	0.5	110	79	74	58	0.59	0.48	0.38	0.59	0.48	0.44	0.59	0.54	0.51	0.59	0.54	0.51	0.61	0.59	0.57	0.54	0.65	0.75	0.59	0.72	0.82	0.63	0.78	0.82	0.63	0.82	0.82	0.67	0.82	0.88
pts	1.14	0.49	0.53	0.56	0.58	0.61	0.46	0.48	0.5	0.51	0.55	0.53	0.56	0.58	0.61	161	148	137	120	0.82	0.72	0.62	0.82	0.73	0.64	0.82	0.73	0.66	0.82	0.73	0.66	0.82	0.74	0.67	0.83	0.96	1.02	0.85	0.97	1.02	0.86	0.98	1.03	0.87	0.98	1.03	0.89	0.99	1.06
pts	1.04	-0.21	0.41	0.63	0.63	0.72	-0.16	0.32	0.56	0.56	0.71	0.41	0.63	0.63	0.72	30	10	10	7	0.51	0.3	0.1	0.56	0.51	0.48	0.68	0.66	0.63	0.68	0.66	0.63	0.76	0.72	0.72	0.33	0.5	0.66	0.69	0.9	0.93	0.9	1.04	1.04	0.9	1.04	1.04	0.93	1.04	1.04
pts	1.18	0.37	0.57	0.65	0.69	0.77	0.38	0.55	0.62	0.66	0.75	0.57	0.65	0.7	0.77	105	76	61	37	0.68	0.55	0.42	0.68	0.6	0.58	0.69	0.67	0.66	0.72	0.72	0.72	0.77	0.78	0.78	0.74	0.87	0.93	0.83	0.91	0.92	0.87	0.9	0.95	0.87	0.91	0.95	0.93	0.95	0.91
pts	1.25	0.32	0.62	0.69	0.7	0.76	0.34	0.59	0.65	0.66	0.73	0.62	0.69	0.7	0.76	102	83	80	66	0.88	0.72	0.55	0.88	0.72	0.65	0.88	0.77	0.71	0.9	0.78	0.72	0.9	0.83	0.79	0.85	1.01	1.07	0.96	1.06	1.19	0.99	1.1	1.19	1	1.1	1.19	1.02	1.11	1.17
pts	1.21	0.47	0.51	0.53	0.54	0.56	0.45	0.47	0.49	0.5	0.51	0.51	0.53	0.54	0.56	162	150	147	137	0.86	0.74	0.63	0.86	0.74	0.63	0.86	0.74	0.63	0.86	0.74	0.63	0.86	0.74	0.63	0.78	0.94	1.03	0.79	0.95	1.04	0.81	0.96	1.04	0.82	0.96	1.06	0.83	0.97	1.06
pts	1.72	0.5	0.59	0.65	0.67	0.73	0.47	0.54	0.58	0.59	0.65	0.59	0.65	0.67	0.73	142	121	113	88	0.82	0.68	0.56	0.82	0.68	0.59	0.82	0.68	0.6	0.82	0.68	0.61	0.82	0.75	0.65	0.89	1.06	1.06	0.94	1.1	1.01	0.95	1.05	0.94	0.95	1.07	0.94	1.01	1.06	0.96
pts	1.51	0.66	0.68	0.69	0.7	0.74	0.61	0.63	0.64	0.64	0.69	0.68	0.69	0.7	0.74	167	161	157	141	0.83	0.73	0.65	0.83	0.73	0.65	0.83	0.73	0.65	0.83	0.73	0.65	0.83	0.73	0.66	0.99	1.14	1.16	1.01	1.14	1.15	1.01	1.14	1.15	1.02	1.14	1.15	1.04	1.14	1.16
pts	1.07	0.49	0.59	0.62	0.63	0.66	0.53	0.61	0.63	0.64	0.66	0.59	0.62	0.63	0.66	143	132	125	114	0.85	0.74	0.63	0.85	0.74	0.65	0.85	0.75	0.69	0.85	0.75	0.7	0.85	0.76	0.71	0.79	0.88	0.91	0.82	0.88	0.92	0.83	0.89	0.92	0.84	0.89	0.94	0.85	0.9	0.94
pts	2.1	0.66	0.87	0.96	0.98	1.01	0.56	0.81	0.88	0.89	0.94	0.87	0.96	0.98	1.01	127	109	106	99	1.46	1.24	1	1.46	1.24	1.01	1.46	1.24	1.06	1.46	1.24	1.06	1.46	1.24	1.09	1.38	1.64	1.64	1.49	1.61	1.71	1.53	1.64	1.74	1.53	1.64	1.74	1.55	1.61	1.74
pts	1	0.47	0.56	0.59	0.61	0.66	0.48	0.55	0.58	0.6	0.64	0.56	0.59	0.61	0.66	141	123	113	84	0.79	0.71	0.62	0.79	0.71	0.63	0.79	0.71	0.65	0.79	0.72	0.66	0.79	0.72	0.69	0.75	0.84	0.89	0.78	0.86	0.89	0.79	0.86	0.91	0.8	0.88	0.91	0.83	0.9	0.91
pts	1.95	0.78	0.97	1.02	1.04	1.07	0.75	0.94	1.01	1.01	1.02	0.97	1.02	1.04	1.07	141	132	129	123	1.45	1.23	0.98	1.45	1.23	1.04	1.45	1.23	1.07	1.45	1.23	1.08	1.45	1.25	1.1	1.51	1.67	1.76	1.57	1.7	1.78	1.58	1.7	1.78	1.59	1.7	1.79	1.6	1.71	1.79
pts	1.68	0.82	0.82	0.84	0.85	0.86	0.78	0.78	0.8	0.81	0.82	0.82	0.84	0.85	0.86	175	169	167	161	1.38	1.23	1.1	1.38	1.23	1.1	1.38	1.23	1.1	1.38	1.23	1.1	1.38	1.23	1.1	1.23	1.39	1.5	1.23	1.39	1.5	1.24	1.4	1.49	1.24	1.4	1.49	1.24	1.42	1.49
pts	1.58	0.84	0.88	0.9	0.91	0.93	0.82	0.84	0.86	0.86	0.88	0.88	0.9	0.91	0.93	167	162	158	151	1.3	1.21	1.13	1.3	1.21	1.13	1.3	1.21	1.13	1.3	1.21	1.13	1.3	1.21	1.13	1.27	1.38	1.42	1.27	1.38	1.46	1.27	1.37	1.46	1.28	1.37	1.46	1.28	1.37	1.46
pts	1.66	0.98	0.98	0.98	0.98	0.98	0.93	0.93	0.93	0.93	0.93	0.98	0.98	0.98	0.98	175	175	175	175	1.14	1.07	1.04	1.14	1.07	1.04	1.14	1.07	1.04	1.14	1.07	1.04	1.14	1.07	1.04	1.25	1.31	1.42	1.25	1.31	1.42	1.25	1.31	1.42	1.25	1.31	1.42	1.25	1.31	1.42
pts	1.78	0.47	0.9	0.99	0.99	1.06	0.3	0.9	0.99	1	1.04	0.9	0.99	0.99	1.06	90	78	77	68	1.44	1.25	0.99	1.44	1.25	1	1.44	1.25	1.06	1.44	1.25	1.07	1.44	1.25	1.12	1.27	1.47	1.59	1.45	1.59	1.68	1.46	1.6	1.68	1.47	1.6	1.68	1.49	1.62	1.68
pts	1.86	0.63	0.74	0.81	0.86	0.88	0.51	0.65	0.74	0.77	0.78	0.74	0.81	0.86	0.88	144	127	115	111	1.53	1.31	1.1	1.53	1.31	1.1	1.53	1.31	1.1	1.53	1.31	1.11	1.53	1.31	1.11	1.27	1.49	1.56	1.34	1.53	1.6	1.38	1.55	1.61	1.42	1.56	1.61	1.44	1.56	1.61
pts	1.69	0.9	0.99	1.03	1.04	1.09	0.96	1.05	1.07	1.07	1.11	0.99	1.03	1.04	1.09	158	146	143	125	1.4	1.28	1.2	1.4	1.28	1.2	1.4	1.28	1.2	1.4	1.28	1.2	1.4	1.28	1.2	1.28	1.38	1.38	1.31	1.38	1.4	1.31	1.38	1.4	1.31	1.38	1.4	1.33	1.36	1.4
pts	1.94	0.71	0.85	0.93	0.96	1	0.66	0.82	0.88	0.95	0.98	0.85	0.93	0.96	1	140	123	117	108	1.5	1.31	1.11	1.5	1.31	1.11	1.5	1.31	1.11	1.5	1.31	1.13	1.5	1.31	1.14	1.34	1.56	1.67	1.41	1.59	1.7	1.42	1.61	1.73	1.44	1.61	1.73	1.47	1.62	1.76
pts	2.28	0.83	0.95	1.01	1.03	1.06	0.83	0.9	0.95	0.95	0.97	0.95	1.01	1.03	1.06	150	134	131	120	1.62	1.37	1.14	1.62	1.37	1.14	1.62	1.37	1.17	1.62	1.37	1.17	1.62	1.37	1.19	1.39	1.65	1.76	1.43	1.71	1.79	1.49	1.7	1.78	1.5	1.7	1.78	1.52	1.72	1.83
pts	1.28	0.67	0.67	0.68	0.69	0.71	0.65	0.65	0.65	0.65	0.67	0.67	0.68	0.69	0.71	175	172	170	161	1.1	1.02	0.92	1.1	1.02	0.92	1.1	1.02	0.92	1.1	1.02	0.92	1.1	1.02	0.92	1.03	1.13	1.19	1.03	1.13	1.19	1.04	1.14	1.19	1.04	1.14	1.19	1.05	1.14	1.2
pts	1.83	0.8	0.91	0.93	0.95	0.99	0.82	0.86	0.91	0.92	0.97	0.91	0.93	0.95	0.99	155	150	145	137	1.32	1.16	1.02	1.32	1.16	1.05	1.32	1.16	1.06	1.32	1.16	1.08	1.32	1.16	1.09	1.33	1.46	1.54	1.35	1.48	1.56	1.36	1.5	1.56	1.37	1.5	1.59	1.37	1.49	1.59
pts	2.01	0.63	0.84	0.91	0.94	1.01	0.57	0.75	0.8	0.82	0.92	0.84	0.91	0.94	1.01	128	113	107	92	1.62	1.4	1.17	1.62	1.4	1.17	1.62	1.4	1.17	1.62	1.4	1.17	1.62	1.4	1.17	1.34	1.61	1.76	1.45	1.66	1.81	1.5	1.7	1.81	1.51	1.7	1.8	1.56	1.76	1.8
pts	1.87	0.78	0.95	1.05	1.08	1.18	0.75	0.94	1.05	1.09	1.14	0.95	1.05	1.08	1.18	139	118	111	92	1.38	1.23	1.06	1.38	1.23	1.11	1.38	1.23	1.13	1.38	1.23	1.13	1.38	1.27	1.22	1.39	1.59	1.66	1.45	1.56	1.66	1.47	1.57	1.63	1.48	1.58	1.63	1.51	1.66	1.67
pts	2.31	1.21	1.22	1.23	1.23	1.24	1.19	1.19	1.19	1.19	1.2	1.22	1.23	1.23	1.24	154	153	152	150	1.51	1.39	1.27	1.51	1.39	1.27	1.51	1.39	1.27	1.51	1.39	1.27	1.51	1.39	1.27	1.67	1.77	1.83	1.67	1.75	1.83	1.66	1.75	1.83	1.66	1.75	1.83	1.66	1.75	1.83
pts	1.61	0.75	0.78	0.83	0.84	0.9	0.72	0.73	0.81	0.82	0.86	0.78	0.83	0.84	0.9	166	145	137	111	1.2	1.07	0.95	1.2	1.07	0.95	1.2	1.07	0.95	1.2	1.07	0.95	1.2	1.07	0.98	1.08	1.22	1.38	1.09	1.24	1.4	1.12	1.28	1.42	1.12	1.28	1.42	1.14	1.32	1.38
pts	1.97	0.41	0.66	0.79	0.83	0.96	0.34	0.6	0.66	0.69	0.87	0.66	0.79	0.83	0.98	93	62	55	31	1.08	0.85	0.67	1.08	0.94	0.84	1.08	1	0.93	1.08	1	0.95	1.08	1.03	0.99	0.88	1.15	1.4	1.08	1.4	1.5	1.19	1.47	1.67	1.23	1.47	1.67	1.4	1.67	1.52
pts	2.86	1.19	1.23	1.26	1.26	1.26	1.13	1.18	1.19	1.19	1.2	1.23	1.26	1.26	1.26	168	164	164	163	2.13	1.84	1.51	2.13	1.84	1.56	2.13	1.84	1.6	2.13	1.84	1.6	2.13	1.84	1.6	1.83	2.24	2.46	1.86	2.25	2.51	1.87	2.27	2.51	1.87	2.27	2.51	1.87	2.27	2.51
pts	1.71	0.67	0.8	0.87	0.89	0.93	0.55	0.73	0.83	0.85	0.88	0.8	0.87	0.89	0.93	144	129	122	113	1.05	0.95	0.83	1.05	0.95	0.89	1.05	0.95	0.9	1.05	0.95	0.9	1.1	0.99	0.93	1.31	1.45	1.44	1.37	1.45	1.44	1.39	1.44	1.43	1.39	1.44	1.43	1.4	1.42	1.43
pts	1.93	0.83	0.99	1.03	1.04	1.08	0.81	0.91	0.98	1	1.06	0.99	1.03	1.04	1.08	145	137	133	124	1.4	1.21	1.01	1.4	1.21	1.1	1.4	1.21	1.1	1.4	1.23	1.11	1.4	1.27	1.13	1.35	1.55	1.55	1.37	1.53	1.54	1.37	1.52	1.54	1.38	1.53	1.54	1.41	1.58	1.62
pts	3.71	1.42	1.63	1.68	1.68	1.7	1.24	1.48	1.52	1.52	1.53	1.63	1.68	1.68	1.7	151	146	146	143	3.07	2.66	2.16	3.07	2.66	2.16	3.07	2.66	2.16	3.07	2.66	2.16	3.07	2.66	2.16	2.7	3.26	3.26	2.8	3.29	3.25	2.82	3.29	3.25	2.82	3.29	3.25	2.85	3.27	3.25
pts	2.12	1.02	1.05	1.09	1.09	1.13	1	1.03	1.09	1.09	1.12	1.05	1.09	1.09	1.13	165	156	154	144	1.67	1.47	1.34	1.67	1.47	1.34	1.67	1.47	1.34	1.67	1.47	1.34	1.67	1.47	1.34	1.47	1.67	1.71	1.48	1.67	1.72	1.5	1.68	1.72	1.5	1.69	1.72	1.51	1.7	1.68
pts	1.53	0.54	0.63	0.66	0.67	0.7	0.52	0.58	0.6	0.61	0.62	0.63	0.66	0.67	0.7	148	140	136	128	0.97	0.84	0.7	0.97	0.84	0.75	0.97	0.86	0.77	0.97	0.86	0.77	0.97	0.86	0.77	1.04	1.21	1.28	1.09	1.23	1.29	1.1	1.22	1.29	1.11	1.22	1.29	1.12	1.21	1.33
pts	1.35	0.34	0.59	0.64	0.67	0.71	0.29	0.55	0.61	0.63	0.68	0.59	0.64	0.67	0.71	112	99	93	84	0.98	0.82	0.66	0.98	0.82	0.67	0.98	0.82	0.69	0.98	0.82	0.72	0.98	0.82	0.75	0.9	1.02	1.11	0.98	1.09	1.15	1	1.09	1.12	1.01	1.11	1.12	1.02	1.14	1.09
pts	1.32	0.21	0.5	0.57	0.63	0.66	0.14	0.39	0.51	0.55	0.59	0.5	0.59	0.65	0.68	84	63	54	50	0.88	0.74	0.57	0.88	0.74	0.62	0.88	0.78	0.67	0.88	0.78	0.69	0.88	0.78	0.7	0.72	0.97	1.1	0.93	1.13	1.2	0.98	1.12	1.2	0.99	1.17	1.2	1.01	1.17	1.2
pts	1.04	0.38	0.47	0.5	0.51	0.55	0.37	0.46	0.5	0.5	0.53	0.47	0.5	0.51	0.55	138	122	117	96	0.7	0.57	0.45	0.7	0.57	0.53	0.7	0.59	0.55	0.7	0.6	0.56	0.7	0.63	0.6	0.66	0.73	0.82	0.68	0.77	0.81	0.68	0.79	0.83	0.68	0.79	0.83	0.69	0.81	0.86
pts	2.13	1.06	1.09	1.09	1.1	1.1	1.06	1.06	1.06	1.06	1.07	1.09	1.09	1.1	1.1	171	170	168	167	1.26	1.14	1.05	1.26	1.14	1.08	1.26	1.14	1.08	1.26	1.14	1.09	1.26	1.14	1.09	1.29	1.34	1.42	1.3	1.33	1.42	1.3	1.33	1.42	1.3	1.33	1.45	1.3	1.33	1.45
pts	1.22	0.53	0.54	0.55	0.57	0.6	0.47	0.47	0.48	0.49	0.54	0.54	0.55	0.57	0.6	172	165	159	141	0.83	0.74	0.64	0.83	0.74	0.64	0.83	0.74	0.66	0.83	0.74	0.66	0.83	0.74	0.68	0.88	0.96	1.03	0.89	0.97	1.03	0.9	0.97	1.02	0.9	0.98	1.02	0.92	1	1.03
pts	1.37	0.7	0.7	0.7	0.7	0.7	0.63	0.63	0.63	0.63	0.64	0.7	0.7	0.7	0.7	175	175	175	171	0.88	0.86	0.85	0.88	0.86	0.85	0.88	0.86	0.85	0.88	0.86	0.85	0.88	0.86	0.85	0.97	0.97	0.95	0.97	0.97	0.95	0.97	0.97	0.95	0.97	0.97	0.95	0.97	0.96	0.95
pts	2.01	0.77	0.86	0.9	0.93	0.97	0.65	0.72	0.75	0.78	0.84	0.86	0.9	0.93	0.97	152	144	136	129	1.65	1.41	1.15	1.65	1.41	1.15	1.65	1.41	1.15	1.65	1.41	1.15	1.65	1.41	1.15	1.54	1.72	1.8	1.57	1.75	1.82	1.59	1.77	1.8	1.62	1.77	1.8	1.64	1.76	1.78
pts	2.22	0.8	0.84	0.88	0.89	0.93	0.76	0.78	0.83	0.87	0.89	0.84	0.88	0.89	0.93	166	157	153	144	1.41	1.25	1.07	1.41	1.25	1.07	1.41	1.25	1.07	1.41	1.25	1.09	1.41	1.25	1.11	1.34	1.52	1.72	1.34	1.52	1.75	1.36	1.5	1.75	1.37	1.51	1.75	1.39	1.55	1.83
pts	1.71	0.56	0.88	0.9	0.92	0.95	0.65	0.84	0.86	0.88	0.92	0.88	0.9	0.92	0.95	122	118	114	108	1.32	1.13	0.92	1.32	1.13	1.04	1.32	1.13	1.04	1.32	1.13	1.06	1.32	1.13	1.07	1.27	1.41	1.49	1.33	1.45	1.54	1.33	1.45	1.54	1.34	1.46	1.54	1.35	1.46	1.59
[truncated: 24 more columns]

## Sheet: anat_ROI
group	peak	mean	pmean_p0.05	pmean_p0.01	pmean_p0.005	pmean_p0.001	median	pmedian_p0.05	pmedian_p0.01	pmedian_p0.005	pmedian_p0.001	pclu_p0.05	pclu_p0.01	pclu_p0.005	pclu_p0.001	ext_p0.05	ext_p0.01	ext_p0.005	ext_p0.001	sph_r6	sph_r7.5	sph_r10	psph_p0.05_r6	psph_p0.05_r7.5	psph_p0.05_r10	psph_p0.01_r6	psph_p0.01_r7.5	psph_p0.01_r10	psph_p0.005_r6	psph_p0.005_r7.5	psph_p0.005_r10	psph_p0.001_r6	psph_p0.001_r7.5	psph_p0.001_r10	pctl_q75	pctl_q90	pctl_q95	ppctl_p0.05_q75	ppctl_p0.05_q90	ppctl_p0.05_q95	ppctl_p0.01_q75	ppctl_p0.01_q90	ppctl_p0.01_q95	ppctl_p0.005_q75	ppctl_p0.005_q90	ppctl_p0.005_q95	ppctl_p0.001_q75	ppctl_p0.001_q90	ppctl_p0.001_q95
nc	1.07	0.08	0.43	0.52	0.55	0.62	0.09	0.38	0.47	0.51	0.59	0.44	0.52	0.54	0.6	602	195	173	131	0.76	0.62	0.47	0.76	0.62	0.54	0.76	0.63	0.58	0.76	0.65	0.6	0.76	0.68	0.64	0.46	0.6	0.68	0.63	0.7	0.77	0.69	0.76	0.83	0.7	0.78	0.88	0.75	0.83	0.92
nc	0.72	0.01	0.36	0.43	0.45	0.51	0	0.35	0.42	0.44	0.5	0.37	0.43	0.46	0.51	235	112	94	58	0.43	0.35	0.26	0.43	0.36	0.34	0.43	0.38	0.38	0.43	0.41	0.4	0.45	0.45	0.44	0.28	0.39	0.45	0.49	0.55	0.55	0.55	0.55	0.55	0.55	0.57	0.58	0.57	0.56	0.54
nc	0.98	0.1	0.42	0.48	0.51	0.56	0.04	0.4	0.45	0.48	0.56	0.41	0.45	0.47	0.5	374	255	198	82	0.51	0.44	0.36	0.51	0.44	0.4	0.51	0.46	0.44	0.51	0.47	0.46	0.51	0.49	0.48	0.43	0.53	0.59	0.56	0.61	0.59	0.59	0.6	0.62	0.6	0.6	0.62	0.61	0.62	0.64
nc	0.93	-0.02	0.37	0.46	0.5	0.63	-0.01	0.33	0.41	0.44	0.64	0.42	0.51	0.54	0.64	158	90	76	43	0.57	0.45	0.34	0.6	0.56	0.53	0.63	0.61	0.58	0.65	0.63	0.61	0.74	0.72	0.67	0.28	0.41	0.5	0.55	0.67	0.76	0.65	0.76	0.81	0.68	0.79	0.82	0.79	0.84	0.83
nc	1.28	0.06	0.48	0.57	0.59	0.65	0.07	0.43	0.52	0.55	0.63	0.49	0.57	0.6	0.65	633	465	422	332	0.96	0.78	0.58	0.96	0.78	0.61	0.96	0.78	0.65	0.96	0.78	0.68	0.96	0.78	0.72	0.54	0.74	0.84	0.79	0.89	0.98	0.82	0.93	1	0.83	0.95	1.01	0.86	0.98	1.03
nc	1.59	0.04	0.77	0.9	0.94	0.99	0.02	0.73	0.87	0.92	0.96	0.79	0.91	0.84	0.97	295	172	75	33	0.83	0.73	0.6	0.89	0.87	0.77	0.9	0.9	0.85	0.92	0.93	0.89	1.01	1.01	0.97	0.73	0.91	0.96	0.97	1	1.02	1.01	1.02	1.05	1.01	1.02	1.04	1.02	1.05	0.95
nc	1.57	0.29	0.62	0.7	0.73	0.78	0.21	0.58	0.66	0.68	0.73	0.63	0.71	0.74	0.79	842	689	644	556	1.14	1.04	0.92	1.14	1.04	0.92	1.14	1.04	0.95	1.14	1.04	0.95	1.14	1.04	0.98	0.84	1.01	1.07	0.99	1.07	1.15	1.02	1.1	1.16	1.02	1.11	1.18	1.02	1.11	1.19
nc	1.28	0.06	0.54	0.61	0.63	0.68	0.03	0.51	0.58	0.61	0.67	0.54	0.61	0.63	0.68	641	499	445	358	0.7	0.6	0.49	0.7	0.61	0.54	0.7	0.61	0.58	0.7	0.62	0.59	0.71	0.64	0.63	0.61	0.77	0.84	0.79	0.87	0.88	0.82	0.87	0.88	0.83	0.87	0.88	0.85	0.87	0.88
nc	1.99	0.14	0.52	0.58	0.6	0.65	0.1	0.46	0.51	0.53	0.57	0.52	0.58	0.6	0.76	818	675	626	286	1.36	1.15	0.94	1.36	1.15	0.95	1.36	1.15	0.96	1.36	1.15	0.96	1.36	1.15	0.99	0.67	0.91	1.1	0.89	1.16	1.36	0.94	1.21	1.44	0.96	1.24	1.45	1.01	1.28	1.49
nc	1.27	0.26	0.49	0.55	0.57	0.62	0.22	0.44	0.5	0.52	0.59	0.49	0.55	0.57	0.63	1097	918	853	679	1.04	0.91	0.73	1.04	0.91	0.73	1.04	0.91	0.75	1.04	0.91	0.77	1.04	0.91	0.79	0.7	0.87	0.95	0.82	0.94	1.02	0.86	0.96	1.04	0.87	0.96	1.05	0.89	0.99	1.07
nc	1.48	0.27	0.53	0.58	0.6	0.64	0.23	0.48	0.54	0.56	0.59	0.53	0.59	0.6	0.64	1175	1000	947	841	1.09	0.97	0.82	1.09	0.97	0.85	1.09	0.97	0.85	1.09	0.97	0.85	1.09	0.97	0.87	0.76	0.95	1.06	0.87	1.04	1.15	0.91	1.06	1.18	0.92	1.07	1.18	0.95	1.09	1.2
nc	1.79	0.29	0.55	0.65	0.68	0.73	0.23	0.46	0.57	0.61	0.66	0.55	0.65	0.68	0.73	1151	875	809	693	1.28	1.12	0.96	1.28	1.12	0.96	1.28	1.12	0.96	1.28	1.12	0.96	1.28	1.12	0.96	0.83	1.08	1.24	1	1.22	1.34	1.07	1.26	1.38	1.09	1.28	1.39	1.13	1.31	1.37
nc	1.38	0.21	0.52	0.57	0.6	0.63	0.16	0.49	0.55	0.57	0.6	0.52	0.57	0.6	0.63	1002	821	758	646	0.85	0.69	0.53	0.85	0.69	0.58	0.85	0.69	0.62	0.85	0.69	0.62	0.85	0.69	0.64	0.68	0.8	0.84	0.78	0.84	0.91	0.8	0.86	0.91	0.81	0.86	0.91	0.83	0.88	0.91
nc	1.6	0.19	0.57	0.63	0.66	0.72	0.16	0.5	0.57	0.6	0.65	0.57	0.64	0.66	0.72	981	826	765	644	1.2	0.96	0.71	1.2	0.96	0.84	1.2	0.96	0.86	1.2	0.97	0.88	1.2	0.98	0.9	0.78	0.97	1.06	0.94	1.06	1.16	0.97	1.09	1.2	0.98	1.1	1.21	1	1.12	1.24
nc	1.52	0.23	0.57	0.63	0.66	0.72	0.17	0.53	0.59	0.61	0.67	0.57	0.64	0.66	0.73	853	691	621	462	1	0.88	0.76	1	0.88	0.81	1	0.89	0.85	1	0.9	0.87	1	0.95	0.92	0.71	0.91	0.99	0.9	1	1.05	0.93	1.02	1.06	0.95	1.02	1.08	0.98	1.05	1.09
nc	2.04	0.43	0.77	0.85	0.88	0.93	0.38	0.68	0.76	0.78	0.86	0.77	0.85	0.88	0.93	1166	975	918	797	1.48	1.34	1.24	1.48	1.34	1.24	1.48	1.34	1.24	1.48	1.34	1.24	1.48	1.34	1.24	1.1	1.37	1.55	1.27	1.51	1.62	1.33	1.56	1.62	1.34	1.57	1.62	1.38	1.6	1.61
nc	2.12	0.1	0.71	0.78	0.81	0.87	0.01	0.6	0.7	0.73	0.79	0.71	0.78	0.81	0.87	763	651	602	525	1.63	1.4	1.17	1.63	1.4	1.19	1.63	1.4	1.19	1.63	1.4	1.19	1.63	1.4	1.21	0.88	1.19	1.39	1.21	1.49	1.67	1.25	1.54	1.71	1.27	1.56	1.72	1.32	1.59	1.76
nc	1.6	0.37	0.54	0.6	0.62	0.67	0.38	0.49	0.54	0.56	0.62	0.54	0.6	0.62	0.67	1400	1143	1040	801	1.09	0.96	0.82	1.09	0.96	0.82	1.09	0.96	0.85	1.09	0.96	0.86	1.09	0.96	0.89	0.76	0.93	1.07	0.84	1.01	1.13	0.87	1.05	1.17	0.89	1.07	1.18	0.93	1.12	1.23
nc	1.57	0.22	0.7	0.77	0.79	0.85	0.11	0.65	0.73	0.76	0.82	0.7	0.77	0.8	0.85	832	708	665	580	1.06	0.93	0.76	1.06	0.94	0.85	1.06	0.94	0.89	1.06	0.94	0.89	1.06	0.98	0.93	0.89	1.09	1.19	1.09	1.2	1.23	1.11	1.21	1.24	1.13	1.21	1.24	1.15	1.22	1.23
nc	2.6	0.55	0.93	1.01	1.04	1.09	0.41	0.8	0.89	0.93	0.99	0.96	1.03	1.05	1.11	1220	1102	1063	981	1.95	1.82	1.66	1.95	1.82	1.66	1.95	1.82	1.66	1.95	1.82	1.66	1.95	1.82	1.66	1.48	1.83	2.04	1.66	1.97	2.14	1.71	2.02	2.18	1.73	2.03	2.18	1.76	2.05	2.18
nc	1.57	0.2	0.58	0.65	0.68	0.74	0.17	0.5	0.58	0.61	0.69	0.58	0.66	0.69	0.83	905	718	658	119	1.23	1.1	0.86	1.23	1.1	0.89	1.23	1.1	0.93	1.23	1.1	0.93	1.23	1.1	0.97	0.77	1.01	1.15	0.98	1.16	1.28	1.03	1.2	1.28	1.05	1.22	1.28	1.08	1.25	1.29
nc	1.68	0.24	0.6	0.66	0.69	0.75	0.16	0.52	0.6	0.62	0.69	0.6	0.67	0.69	0.75	1005	849	798	698	1.24	1.11	0.97	1.24	1.11	0.97	1.24	1.11	0.98	1.24	1.11	0.98	1.24	1.11	0.99	0.85	1.11	1.26	1.07	1.26	1.31	1.1	1.27	1.31	1.12	1.28	1.31	1.15	1.29	1.33
nc	2.36	0.26	0.73	0.8	0.82	0.87	0.16	0.66	0.73	0.75	0.79	0.73	0.8	0.82	0.87	952	835	793	720	1.59	1.32	1.07	1.59	1.32	1.07	1.59	1.32	1.07	1.59	1.32	1.07	1.59	1.32	1.07	1.02	1.33	1.55	1.27	1.56	1.73	1.32	1.62	1.75	1.33	1.65	1.77	1.36	1.65	1.78
nc	2.03	0.44	0.7	0.75	0.77	0.81	0.39	0.64	0.7	0.72	0.76	0.7	0.75	0.77	0.81	1354	1216	1173	1067	1.34	1.23	1.1	1.34	1.23	1.11	1.34	1.23	1.13	1.34	1.23	1.13	1.34	1.23	1.13	1.05	1.23	1.31	1.15	1.29	1.35	1.17	1.3	1.36	1.18	1.31	1.37	1.2	1.31	1.38
nc	2.34	0.38	0.91	0.98	1	1.05	0.39	0.83	0.9	0.92	0.97	0.91	0.98	1	1.05	1106	992	951	855	1.73	1.57	1.41	1.73	1.57	1.41	1.73	1.57	1.42	1.73	1.57	1.42	1.73	1.57	1.42	1.25	1.56	1.74	1.47	1.73	1.81	1.51	1.74	1.85	1.52	1.74	1.84	1.55	1.75	1.86
nc	2.09	0.32	0.7	0.83	0.87	0.96	0.28	0.62	0.77	0.82	0.91	0.71	0.83	0.89	0.97	963	705	585	453	1.55	1.37	1.2	1.55	1.37	1.21	1.55	1.37	1.25	1.55	1.37	1.25	1.55	1.4	1.27	0.94	1.16	1.31	1.13	1.32	1.57	1.17	1.44	1.64	1.2	1.5	1.66	1.26	1.58	1.74
nc	2.53	0.45	0.83	0.94	0.97	1.04	0.35	0.72	0.83	0.86	0.92	0.83	0.95	0.98	1.05	1159	930	876	769	1.81	1.66	1.52	1.81	1.66	1.52	1.81	1.66	1.52	1.81	1.66	1.52	1.81	1.66	1.52	1.24	1.62	1.84	1.48	1.82	1.98	1.56	1.87	2.01	1.59	1.89	2.01	1.63	1.94	2.02
nc	1.5	0.46	0.6	0.65	0.67	0.71	0.48	0.57	0.61	0.63	0.67	0.6	0.65	0.67	0.72	1545	1299	1189	990	1.23	1.12	0.99	1.23	1.12	0.99	1.23	1.12	0.99	1.23	1.12	0.99	1.23	1.12	0.99	0.85	1	1.1	0.9	1.04	1.14	0.93	1.07	1.17	0.94	1.08	1.18	0.96	1.1	1.2
nc	1.36	0.29	0.53	0.59	0.61	0.67	0.25	0.46	0.53	0.55	0.63	0.53	0.59	0.61	0.68	1157	954	886	716	1.15	1.03	0.88	1.15	1.03	0.88	1.15	1.03	0.88	1.15	1.03	0.89	1.15	1.03	0.9	0.77	0.97	1.08	0.91	1.07	1.15	0.94	1.09	1.17	0.96	1.1	1.19	0.99	1.13	1.21
nc	2.5	0.53	0.95	1.02	1.04	1.11	0.5	0.88	0.98	1	1.07	0.96	1.03	1.05	1.11	1224	1097	1052	938	1.27	1.06	0.85	1.27	1.06	0.91	1.27	1.1	1	1.27	1.1	1.01	1.27	1.11	1.04	1.33	1.47	1.52	1.42	1.51	1.59	1.44	1.52	1.6	1.44	1.52	1.6	1.45	1.53	1.61
nc	2.04	0.56	0.8	0.85	0.87	0.92	0.56	0.73	0.78	0.8	0.85	0.8	0.85	0.87	0.92	1580	1427	1372	1222	1.51	1.42	1.33	1.51	1.42	1.33	1.51	1.42	1.33	1.51	1.42	1.33	1.51	1.42	1.34	1.22	1.47	1.61	1.3	1.54	1.64	1.33	1.56	1.64	1.34	1.56	1.65	1.37	1.58	1.67
nc	3.19	0.41	0.84	0.91	0.94	1	0.27	0.7	0.78	0.81	0.88	0.84	0.91	0.94	1	1123	992	952	853	2.07	1.79	1.5	2.07	1.79	1.5	2.07	1.79	1.5	2.07	1.79	1.5	2.07	1.79	1.5	1.26	1.66	1.91	1.54	1.89	2.08	1.6	1.94	2.12	1.62	1.94	2.13	1.65	1.99	2.15
nc	2.39	0.64	0.88	0.94	0.97	1.02	0.56	0.8	0.86	0.9	0.96	0.88	0.94	0.98	1.03	1522	1381	1296	1193	1.56	1.35	1.09	1.56	1.35	1.21	1.56	1.4	1.25	1.56	1.42	1.26	1.62	1.45	1.29	1.39	1.58	1.63	1.48	1.59	1.65	1.51	1.59	1.66	1.52	1.59	1.66	1.53	1.61	1.65
nc	1.06	0.26	0.45	0.52	0.56	0.61	0.26	0.41	0.49	0.53	0.59	0.45	0.52	0.57	0.62	1010	641	369	242	0.7	0.6	0.5	0.7	0.6	0.53	0.7	0.61	0.56	0.7	0.62	0.58	0.7	0.64	0.61	0.55	0.64	0.67	0.62	0.67	0.71	0.65	0.69	0.75	0.66	0.72	0.78	0.68	0.76	0.82
nc	1.62	0.29	0.49	0.54	0.57	0.6	0.25	0.44	0.49	0.51	0.56	0.49	0.55	0.57	0.61	1248	1029	965	852	1.32	1.14	0.96	1.32	1.14	0.96	1.32	1.14	0.96	1.32	1.14	0.97	1.32	1.14	0.98	0.72	0.93	1.09	0.84	1.04	1.19	0.87	1.08	1.24	0.89	1.1	1.25	0.92	1.14	1.27
nc	2	0.2	0.52	0.61	0.64	0.71	0.2	0.45	0.52	0.55	0.62	0.53	0.61	0.64	0.74	949	703	631	329	1.53	1.43	1.29	1.53	1.43	1.29	1.53	1.43	1.29	1.53	1.43	1.29	1.53	1.43	1.29	0.68	0.94	1.15	0.9	1.17	1.32	1	1.23	1.43	1.03	1.26	1.44	1.11	1.33	1.52
nc	1.93	0.31	0.61	0.69	0.71	0.77	0.23	0.59	0.66	0.68	0.73	0.63	0.7	0.72	0.77	923	770	724	613	1.31	1.11	0.93	1.31	1.11	0.95	1.31	1.11	0.96	1.31	1.11	0.96	1.31	1.11	0.97	0.81	0.98	1.07	0.95	1.08	1.2	0.99	1.11	1.24	0.99	1.12	1.25	1.02	1.16	1.28
nc	1.93	0.56	0.71	0.75	0.77	0.8	0.57	0.69	0.72	0.73	0.76	0.71	0.75	0.77	0.8	1594	1468	1417	1317	1.18	1.05	0.9	1.18	1.05	0.9	1.18	1.05	0.9	1.18	1.05	0.9	1.18	1.05	0.9	1.02	1.15	1.2	1.05	1.17	1.22	1.06	1.17	1.22	1.07	1.17	1.23	1.08	1.19	1.23
nc	2.64	0.32	0.69	0.75	0.78	0.83	0.25	0.59	0.65	0.67	0.7	0.69	0.76	0.78	0.83	1104	954	890	789	2.04	1.75	1.44	2.04	1.75	1.44	2.04	1.75	1.44	2.04	1.75	1.44	2.04	1.75	1.44	0.95	1.3	1.56	1.19	1.54	1.74	1.26	1.57	1.79	1.29	1.61	1.82	1.32	1.64	1.86
nc	1.66	0.31	0.62	0.71	0.74	0.79	0.25	0.57	0.68	0.71	0.76	0.62	0.71	0.74	0.8	911	688	628	499	1.05	0.98	0.88	1.05	0.98	0.89	1.05	0.98	0.91	1.05	0.98	0.94	1.05	0.99	0.95	0.8	0.95	1.02	0.93	1.03	1.07	0.96	1.06	1.1	0.97	1.08	1.09	0.99	1.07	1.08
nc	2.01	0.31	0.79	0.85	0.88	0.92	0.22	0.75	0.81	0.84	0.89	0.8	0.86	0.88	0.92	1011	897	855	785	1.49	1.4	1.28	1.49	1.4	1.28	1.49	1.4	1.28	1.49	1.4	1.28	1.49	1.4	1.28	1.09	1.27	1.36	1.25	1.36	1.41	1.26	1.37	1.43	1.26	1.37	1.42	1.27	1.38	1.45
nc	1.79	0.47	0.74	0.79	0.81	0.83	0.52	0.71	0.74	0.76	0.78	0.74	0.79	0.81	0.84	1427	1305	1243	1156	1.22	1.12	0.98	1.22	1.12	1	1.22	1.12	1.01	1.22	1.12	1.02	1.22	1.12	1.03	1.04	1.13	1.16	1.1	1.15	1.18	1.11	1.15	1.2	1.12	1.15	1.2	1.12	1.16	1.2
nc	2.27	0.39	0.74	0.81	0.84	0.91	0.3	0.63	0.7	0.74	0.8	0.75	0.82	0.85	0.91	1093	957	892	765	0.84	0.7	0.58	0.84	0.7	0.6	0.84	0.7	0.62	0.84	0.71	0.66	0.84	0.72	0.69	1.07	1.34	1.46	1.26	1.44	1.57	1.3	1.46	1.58	1.31	1.47	1.59	1.34	1.49	1.62
sib	1.78	0.34	0.62	0.7	0.73	0.8	0.33	0.53	0.62	0.66	0.76	0.62	0.71	0.74	0.82	1307	1036	949	780	1.27	1.16	1.02	1.27	1.16	1.05	1.27	1.16	1.07	1.27	1.17	1.08	1.27	1.18	1.1	0.95	1.19	1.32	1.08	1.29	1.38	1.13	1.32	1.39	1.16	1.33	1.38	1.2	1.36	1.39
sib	0.89	0.08	0.34	0.44	0.47	0.53	0.14	0.3	0.4	0.44	0.51	0.34	0.47	0.5	0.54	230	58	52	41	0.63	0.5	0.34	0.63	0.51	0.42	0.65	0.54	0.49	0.65	0.54	0.51	0.65	0.55	0.54	0.38	0.52	0.62	0.55	0.67	0.72	0.64	0.71	0.76	0.66	0.74	0.76	0.7	0.75	0.77
sib	1.87	0.32	0.63	0.72	0.75	0.8	0.24	0.51	0.57	0.59	0.65	0.63	0.72	0.75	0.8	1025	810	752	638	1.45	1.33	1.21	1.45	1.33	1.21	1.45	1.33	1.21	1.45	1.33	1.21	1.45	1.33	1.21	0.89	1.25	1.4	1.16	1.4	1.48	1.25	1.42	1.51	1.27	1.42	1.5	1.32	1.46	1.51
sib	1.4	0.19	0.51	0.58	0.6	0.66	0.14	0.46	0.52	0.55	0.61	0.51	0.58	0.6	0.69	872	667	602	336	0.88	0.78	0.66	0.88	0.78	0.67	0.88	0.78	0.71	0.88	0.78	0.73	0.88	0.79	0.75	0.65	0.83	0.93	0.82	0.94	0.96	0.87	0.96	0.99	0.88	0.96	0.99	0.91	0.97	0.99
sib	1.49	0.29	0.55	0.6	0.62	0.65	0.23	0.51	0.56	0.58	0.61	0.55	0.6	0.62	0.65	1172	986	939	839	0.63	0.54	0.45	0.63	0.54	0.5	0.63	0.56	0.53	0.63	0.57	0.54	0.63	0.59	0.55	0.79	0.95	1.04	0.9	1.03	1.1	0.92	1.04	1.11	0.92	1.04	1.12	0.94	1.06	1.13
sib	1.51	0.23	0.57	0.64	0.66	0.71	0.18	0.54	0.61	0.63	0.67	0.57	0.64	0.66	0.71	911	704	658	544	0.95	0.83	0.72	0.95	0.83	0.74	0.95	0.83	0.75	0.95	0.83	0.76	0.95	0.83	0.77	0.73	0.89	1	0.87	1.01	1.04	0.92	1.02	1.04	0.93	1.02	1.04	0.96	1.03	1.05
sib	1.39	0.18	0.55	0.61	0.63	0.67	0.15	0.5	0.57	0.6	0.64	0.55	0.62	0.64	0.68	982	824	775	691	1.13	1	0.84	1.13	1	0.84	1.13	1	0.85	1.13	1	0.85	1.13	1	0.86	0.76	0.96	1.07	0.93	1.07	1.14	0.96	1.1	1.15	0.97	1.1	1.16	0.99	1.11	1.17
sib	1.85	0.12	0.62	0.73	0.76	0.84	0.07	0.58	0.69	0.71	0.79	0.63	0.74	0.77	0.87	445	293	258	150	1.21	0.94	0.72	1.21	1.05	0.89	1.21	1.07	0.93	1.21	1.07	0.93	1.24	1.11	0.99	0.64	0.86	1.01	0.95	1.14	1.2	1.04	1.15	1.31	1.06	1.18	1.33	1.13	1.25	1.44
sib	1.88	0.33	0.64	0.73	0.76	0.84	0.24	0.55	0.65	0.69	0.77	0.65	0.73	0.76	0.84	1048	857	800	647	1.48	1.28	1.07	1.48	1.28	1.07	1.48	1.28	1.07	1.48	1.28	1.07	1.48	1.28	1.07	0.91	1.2	1.34	1.12	1.34	1.46	1.19	1.38	1.51	1.2	1.4	1.53	1.25	1.43	1.57
sib	1.46	0.08	0.46	0.54	0.57	0.62	0.08	0.38	0.46	0.49	0.55	0.46	0.55	0.57	0.62	744	556	507	420	1.11	0.92	0.72	1.11	0.92	0.72	1.11	0.92	0.73	1.11	0.92	0.73	1.11	0.92	0.74	0.56	0.8	0.96	0.83	1.03	1.15	0.9	1.08	1.18	0.92	1.1	1.18	0.96	1.13	1.21
sib	0.94	0.22	0.45	0.5	0.52	0.56	0.18	0.43	0.49	0.51	0.56	0.45	0.5	0.52	0.56	920	738	641	501	0.73	0.66	0.58	0.73	0.66	0.58	0.73	0.66	0.6	0.73	0.66	0.6	0.73	0.67	0.62	0.57	0.68	0.71	0.66	0.72	0.74	0.68	0.73	0.76	0.69	0.73	0.76	0.7	0.74	0.78
sib	1.25	0.19	0.53	0.64	0.67	0.74	0.15	0.48	0.59	0.64	0.72	0.55	0.66	0.69	0.75	576	357	306	227	0.8	0.74	0.67	0.8	0.75	0.71	0.8	0.75	0.73	0.8	0.77	0.75	0.8	0.78	0.77	0.57	0.76	0.84	0.81	0.88	0.88	0.85	0.88	0.9	0.86	0.87	0.92	0.89	0.89	0.88
sib	2.02	0.06	0.57	0.65	0.68	0.76	0	0.47	0.55	0.59	0.67	0.64	0.71	0.74	0.79	517	438	404	274	1.41	1.17	0.92	1.41	1.17	0.98	1.41	1.17	0.98	1.41	1.17	1	1.41	1.17	1	0.67	0.97	1.11	1.02	1.21	1.36	1.09	1.26	1.42	1.1	1.29	1.44	1.12	1.33	1.48
sib	1.23	0.26	0.5	0.54	0.56	0.6	0.32	0.47	0.5	0.53	0.56	0.5	0.54	0.57	0.6	1178	999	900	767	0.94	0.85	0.75	0.94	0.85	0.75	0.94	0.85	0.76	0.94	0.85	0.76	0.94	0.85	0.77	0.68	0.82	0.91	0.75	0.89	0.96	0.78	0.91	0.98	0.8	0.92	1	0.82	0.94	1.01
sib	1.61	0.32	0.66	0.72	0.76	0.8	0.21	0.61	0.67	0.7	0.76	0.67	0.73	0.76	0.8	1009	865	810	725	1.14	1.09	0.96	1.14	1.09	0.96	1.14	1.09	0.97	1.14	1.09	0.97	1.14	1.09	0.98	0.92	1.14	1.23	1.1	1.23	1.31	1.12	1.25	1.31	1.13	1.25	1.32	1.16	1.27	1.32
sib	1.31	0.27	0.47	0.54	0.57	0.65	0.28	0.41	0.49	0.53	0.62	0.47	0.54	0.59	0.69	1235	879	625	368	0.62	0.62	0.6	0.62	0.62	0.6	0.62	0.62	0.62	0.62	0.62	0.63	0.62	0.64	0.67	0.63	0.77	0.81	0.72	0.8	0.84	0.76	0.83	0.83	0.77	0.83	0.82	0.8	0.84	0.88
sib	1.93	0.24	0.7	0.82	0.88	0.95	0.25	0.63	0.76	0.82	0.88	0.69	0.9	0.95	0.91	541	171	134	54	0.84	0.8	0.74	0.86	0.84	0.8	0.91	0.88	0.86	0.92	0.89	0.88	0.93	0.93	0.9	0.72	0.87	0.93	0.91	0.96	1.08	0.98	1.09	1.11	0.98	1.12	0.98	1.11	1	0.99
sib	2.03	0.3	0.57	0.65	0.69	0.75	0.23	0.45	0.54	0.58	0.64	0.57	0.67	0.77	0.84	1140	814	549	477	1.53	1.32	1.09	1.53	1.32	1.09	1.53	1.32	1.09	1.53	1.32	1.09	1.53	1.32	1.09	0.86	1.17	1.39	1.07	1.35	1.54	1.14	1.42	1.57	1.18	1.44	1.59	1.22	1.48	1.64
sib	2.02	0.49	0.67	0.73	0.75	0.8	0.43	0.63	0.69	0.71	0.75	0.68	0.74	0.76	0.8	1520	1328	1258	1139	1.06	0.96	0.86	1.06	0.96	0.92	1.06	0.96	0.92	1.06	0.96	0.93	1.06	0.97	0.94	1.03	1.19	1.26	1.11	1.23	1.28	1.13	1.24	1.31	1.14	1.24	1.32	1.15	1.26	1.34
sib	1.76	0.4	0.75	0.83	0.86	0.92	0.36	0.69	0.79	0.8	0.87	0.75	0.84	0.87	0.93	1180	960	901	753	1.39	1.25	1.1	1.39	1.25	1.1	1.39	1.25	1.11	1.39	1.25	1.11	1.39	1.25	1.13	1.03	1.24	1.37	1.17	1.35	1.44	1.21	1.38	1.47	1.23	1.39	1.49	1.27	1.42	1.51
sib	2.09	0.48	0.68	0.74	0.76	0.81	0.39	0.58	0.64	0.66	0.72	0.68	0.74	0.76	0.82	1453	1304	1234	1099	1.69	1.53	1.31	1.69	1.53	1.31	1.69	1.53	1.31	1.69	1.53	1.31	1.69	1.53	1.31	1.13	1.42	1.58	1.25	1.49	1.65	1.28	1.51	1.68	1.3	1.53	1.69	1.32	1.55	1.71
sib	2.25	0.53	0.84	0.9	0.93	0.98	0.56	0.79	0.84	0.87	0.93	0.84	0.9	0.93	0.98	1476	1329	1261	1134	1.7	1.58	1.42	1.7	1.58	1.42	1.7	1.58	1.42	1.7	1.58	1.42	1.7	1.58	1.45	1.28	1.49	1.6	1.37	1.56	1.64	1.4	1.58	1.66	1.41	1.59	1.67	1.43	1.6	1.67
sib	1.98	0.4	0.63	0.71	0.75	0.84	0.37	0.56	0.67	0.71	0.79	0.63	0.71	0.75	0.85	1345	1012	898	657	1.27	1.04	0.84	1.27	1.07	0.96	1.27	1.08	1.01	1.27	1.09	1.02	1.27	1.16	1.12	0.91	1.13	1.28	1.03	1.23	1.33	1.09	1.28	1.35	1.12	1.3	1.36	1.2	1.33	1.39
sib	1.63	0.15	0.69	0.8	0.83	0.93	0.12	0.65	0.74	0.78	0.88	0.7	0.8	0.84	0.96	585	385	312	158	1.24	1.13	0.99	1.24	1.13	0.99	1.24	1.13	1	1.24	1.13	1.02	1.24	1.17	1.1	0.73	0.92	1.04	0.98	1.18	1.34	1.06	1.28	1.38	1.1	1.32	1.43	1.22	1.38	1.5
sib	2.12	0.49	0.79	0.84	0.87	0.92	0.46	0.71	0.76	0.8	0.87	0.8	0.84	0.87	0.92	1390	1271	1210	1077	1.29	1.13	1	1.29	1.13	1.02	1.29	1.13	1.04	1.29	1.13	1.05	1.29	1.15	1.08	1.19	1.42	1.56	1.29	1.51	1.57	1.31	1.53	1.57	1.33	1.53	1.58	1.36	1.55	1.61
sib	2.21	0.31	0.72	0.79	0.82	0.88	0.28	0.64	0.71	0.74	0.8	0.73	0.8	0.83	0.89	1102	957	894	771	1.74	1.53	1.27	1.74	1.53	1.27	1.74	1.53	1.27	1.74	1.53	1.28	1.74	1.53	1.28	1.03	1.31	1.47	1.23	1.45	1.62	1.28	1.49	1.66	1.3	1.51	1.67	1.33	1.53	1.7
sib	2.84	0.35	0.79	0.87	0.89	0.96	0.31	0.68	0.76	0.79	0.85	0.79	0.87	0.89	0.96	1111	945	897	769	1.32	1.09	0.86	1.32	1.09	0.9	1.32	1.11	0.92	1.32	1.11	0.94	1.32	1.11	0.96	1.11	1.43	1.53	1.34	1.52	1.61	1.41	1.54	1.64	1.42	1.55	1.63	1.46	1.55	1.56
sib	2.41	0.22	0.75	0.83	0.86	0.92	0.07	0.59	0.68	0.7	0.76	0.84	0.93	0.95	1.01	573	491	467	425	1.65	1.37	1.07	1.65	1.37	1.1	1.65	1.37	1.12	1.65	1.37	1.15	1.65	1.37	1.17	0.97	1.43	1.68	1.44	1.77	1.88	1.51	1.79	1.93	1.54	1.8	1.92	1.57	1.79	1.94
sib	2.75	0.3	0.87	0.95	0.98	1.03	0.18	0.8	0.89	0.93	0.96	0.89	0.96	0.99	1.03	874	773	734	680	1.99	1.67	1.35	1.99	1.67	1.4	1.99	1.67	1.42	1.99	1.67	1.43	1.99	1.69	1.45	1.16	1.47	1.71	1.45	1.74	1.92	1.49	1.79	1.91	1.51	1.8	1.92	1.53	1.81	1.94
sib	2.53	0.36	0.84	0.9	0.93	0.99	0.28	0.69	0.75	0.79	0.85	0.85	0.9	0.93	0.99	1079	987	940	841	2.14	1.95	1.65	2.14	1.95	1.65	2.14	1.95	1.65	2.14	1.95	1.65	2.14	1.95	1.65	1.25	1.7	1.94	1.57	1.93	2.1	1.61	1.96	2.13	1.64	1.96	2.13	1.69	1.98	2.14
sib	2.46	0.49	0.94	1.08	1.14	1.24	0.38	0.84	1	1.07	1.18	0.95	1.08	1.14	1.16	933	711	631	205	1.56	1.33	1.07	1.56	1.33	1.13	1.56	1.33	1.17	1.56	1.33	1.19	1.56	1.33	1.24	1.22	1.53	1.67	1.47	1.69	1.8	1.56	1.74	1.82	1.58	1.77	1.82	1.65	1.8	1.85
sib	2.61	0.34	0.72	0.78	0.8	0.86	0.23	0.59	0.66	0.69	0.75	0.73	0.78	0.81	0.86	1112	995	956	860	1.98	1.69	1.37	1.98	1.69	1.37	1.98	1.69	1.38	1.98	1.69	1.38	1.98	1.69	1.38	1.09	1.42	1.64	1.32	1.62	1.83	1.36	1.63	1.86	1.38	1.65	1.88	1.41	1.69	1.93
sib	2.58	0.64	0.83	0.89	0.92	0.97	0.57	0.71	0.79	0.82	0.88	0.83	0.89	0.93	0.98	1636	1466	1369	1245	1.37	1.18	1.02	1.37	1.18	1.02	1.37	1.18	1.02	1.37	1.18	1.03	1.37	1.18	1.06	1.35	1.55	1.68	1.41	1.62	1.7	1.44	1.62	1.69	1.45	1.64	1.7	1.47	1.65	1.71
sib	1.18	0.23	0.38	0.43	0.45	0.5	0.22	0.33	0.39	0.41	0.45	0.38	0.43	0.46	0.5	1316	996	895	687	0.89	0.74	0.59	0.89	0.74	0.59	0.89	0.74	0.6	0.89	0.74	0.61	0.89	0.74	0.62	0.55	0.7	0.78	0.63	0.74	0.83	0.67	0.78	0.86	0.68	0.8	0.87	0.72	0.82	0.89
sib	1.94	0.38	0.72	0.78	0.8	0.84	0.35	0.68	0.74	0.75	0.79	0.72	0.78	0.8	0.84	1136	993	952	850	1.46	1.31	1.15	1.46	1.31	1.15	1.46	1.31	1.15	1.46	1.31	1.15	1.46	1.31	1.15	0.98	1.16	1.31	1.1	1.29	1.43	1.13	1.31	1.46	1.14	1.32	1.47	1.15	1.35	1.51
sib	1.34	0.2	0.47	0.54	0.56	0.61	0.18	0.41	0.49	0.51	0.58	0.47	0.54	0.57	0.61	959	719	658	535	1.01	0.86	0.7	1.01	0.86	0.7	1.01	0.86	0.72	1.01	0.86	0.73	1.01	0.86	0.74	0.62	0.8	0.92	0.77	0.93	1.02	0.82	0.96	1.06	0.84	0.97	1.08	0.87	1	1.1
sib	1.62	0.31	0.6	0.65	0.66	0.7	0.23	0.53	0.59	0.62	0.66	0.6	0.65	0.66	0.7	1165	1052	1008	914	1.23	1.1	0.95	1.23	1.1	0.95	1.23	1.1	0.95	1.23	1.1	0.95	1.23	1.1	0.96	0.91	1.11	1.21	1.04	1.19	1.28	1.06	1.2	1.29	1.07	1.21	1.28	1.09	1.22	1.29
sib	1.79	0.31	0.6	0.68	0.71	0.77	0.24	0.48	0.58	0.62	0.7	0.6	0.68	0.72	0.77	1055	856	772	666	1.5	1.36	1.19	1.5	1.36	1.19	1.5	1.36	1.19	1.5	1.36	1.19	1.5	1.36	1.19	0.87	1.14	1.28	1.08	1.27	1.4	1.13	1.31	1.43	1.15	1.32	1.44	1.19	1.35	1.46
sib	1.84	0.35	0.7	0.77	0.79	0.85	0.26	0.65	0.73	0.76	0.81	0.7	0.77	0.79	0.85	1084	928	878	745	1.27	1.2	1.07	1.27	1.2	1.07	1.27	1.2	1.08	1.27	1.2	1.09	1.27	1.2	1.09	0.96	1.11	1.22	1.07	1.22	1.32	1.1	1.24	1.34	1.11	1.25	1.34	1.13	1.28	1.35
sib	2.23	0.32	0.69	0.77	0.8	0.86	0.2	0.58	0.68	0.72	0.78	0.69	0.77	0.8	0.86	1074	921	872	782	1.49	1.31	1.15	1.49	1.31	1.15	1.49	1.31	1.15	1.49	1.31	1.15	1.49	1.31	1.15	1.06	1.37	1.52	1.28	1.51	1.65	1.33	1.55	1.66	1.35	1.56	1.67	1.38	1.58	1.68
sib	1.92	0.4	0.71	0.78	0.81	0.86	0.28	0.63	0.71	0.74	0.81	0.71	0.78	0.81	0.87	1175	1024	973	856	1.31	1.22	1.1	1.31	1.22	1.1	1.31	1.22	1.1	1.31	1.22	1.1	1.31	1.22	1.1	1.1	1.33	1.43	1.23	1.4	1.53	1.27	1.42	1.53	1.28	1.43	1.53	1.3	1.45	1.54
sib	1.93	0.33	0.69	0.78	0.82	0.9	0.3	0.6	0.71	0.74	0.84	0.7	0.8	0.83	0.96	972	742	676	448	1.51	1.33	1.16	1.51	1.33	1.16	1.51	1.33	1.19	1.51	1.33	1.2	1.51	1.33	1.23	0.94	1.2	1.32	1.15	1.32	1.41	1.2	1.38	1.45	1.23	1.38	1.45	1.27	1.39	1.47
sib	2.55	0.41	0.93	1.01	1.04	1.1	0.32	0.82	0.91	0.94	1.01	0.93	1.01	1.04	1.1	1089	956	909	800	1.75	1.55	1.3	1.75	1.55	1.3	1.75	1.55	1.33	1.75	1.55	1.34	1.75	1.55	1.34	1.29	1.58	1.67	1.52	1.67	1.71	1.55	1.67	1.71	1.56	1.67	1.72	1.59	1.67	1.73
pts	1.13	0.1	0.51	0.61	0.64	0.71	0.12	0.47	0.59	0.63	0.7	0.51	0.55	0.58	0.65	699	231	190	115	0.79	0.69	0.5	0.79	0.69	0.59	0.79	0.71	0.62	0.79	0.71	0.63	0.79	0.71	0.68	0.58	0.74	0.81	0.76	0.84	0.9	0.8	0.87	0.92	0.82	0.9	0.93	0.85	0.9	0.95
pts	1.85	0.19	0.59	0.65	0.68	0.74	0.13	0.51	0.59	0.62	0.69	0.59	0.65	0.68	0.74	888	741	689	590	1.29	1.15	0.93	1.29	1.15	0.94	1.29	1.15	0.95	1.29	1.15	0.97	1.29	1.15	0.99	0.79	1.04	1.19	1.01	1.22	1.35	1.06	1.25	1.39	1.07	1.26	1.41	1.11	1.29	1.42
pts	1.23	0.08	0.47	0.52	0.54	0.58	0.04	0.42	0.48	0.5	0.54	0.47	0.52	0.54	0.59	732	607	560	463	0.94	0.78	0.59	0.94	0.78	0.61	0.94	0.78	0.63	0.94	0.78	0.65	0.94	0.79	0.7	0.56	0.73	0.84	0.75	0.9	0.98	0.78	0.92	1.01	0.79	0.93	1.02	0.83	0.95	1.01
pts	1.34	-0.09	0.55	0.66	0.69	0.76	-0.05	0.49	0.62	0.66	0.74	0.53	0.64	0.68	0.75	220	138	118	84	0.84	0.69	0.52	0.84	0.72	0.62	0.85	0.75	0.68	0.85	0.76	0.7	0.85	0.78	0.76	0.53	0.76	0.88	0.86	0.96	0.99	0.92	1	1.02	0.92	0.99	1.04	0.96	1	1.01
pts	1.82	0.24	0.7	0.8	0.84	0.94	0.24	0.63	0.76	0.81	0.91	0.7	0.8	0.84	0.94	893	645	562	216	1.15	1	0.84	1.15	1	0.88	1.15	1.01	0.92	1.15	1.01	0.93	1.15	1.02	0.99	0.88	1.06	1.15	1.04	1.17	1.22	1.09	1.2	1.26	1.11	1.21	1.27	1.15	1.24	1.3
pts	1.53	0.11	0.62	0.7	0.73	0.79	0.06	0.59	0.67	0.69	0.75	0.62	0.7	0.73	0.79	746	589	541	436	1.18	0.98	0.81	1.18	1.06	0.96	1.18	1.06	0.97	1.18	1.06	0.98	1.22	1.08	0.99	0.75	0.97	1.08	0.98	1.12	1.2	1.03	1.15	1.2	1.04	1.16	1.22	1.07	1.19	1.22
pts	1.21	0.28	0.45	0.5	0.52	0.57	0.26	0.42	0.46	0.48	0.53	0.46	0.51	0.53	0.57	1191	963	869	670	0.96	0.83	0.69	0.96	0.83	0.69	0.96	0.83	0.69	0.96	0.83	0.7	0.96	0.83	0.71	0.62	0.77	0.88	0.71	0.85	0.95	0.74	0.89	0.97	0.76	0.9	0.99	0.8	0.93	1.02
pts	2.69	0.33	0.73	0.8	0.82	0.89	0.27	0.63	0.7	0.73	0.79	0.73	0.8	0.82	0.89	1112	958	896	770	1.43	1.23	0.97	1.43	1.23	1.02	1.43	1.23	1.05	1.43	1.23	1.08	1.43	1.28	1.17	1.02	1.3	1.48	1.22	1.46	1.6	1.27	1.5	1.58	1.28	1.51	1.59	1.32	1.56	1.58
pts	1.87	0.62	0.73	0.79	0.81	0.87	0.57	0.67	0.73	0.75	0.82	0.73	0.79	0.82	0.88	1735	1518	1425	1237	1.49	1.41	1.3	1.49	1.41	1.3	1.49	1.41	1.3	1.49	1.41	1.3	1.49	1.41	1.3	1.14	1.27	1.36	1.17	1.3	1.38	1.2	1.32	1.37	1.2	1.32	1.38	1.22	1.34	1.39
pts	1.28	0.06	0.51	0.57	0.6	0.64	-0.02	0.47	0.54	0.56	0.6	0.52	0.57	0.6	0.64	652	541	492	422	0.92	0.8	0.67	0.92	0.8	0.7	0.92	0.8	0.71	0.92	0.81	0.72	0.92	0.81	0.73	0.59	0.79	0.87	0.82	0.9	0.92	0.84	0.9	0.92	0.84	0.9	0.94	0.86	0.91	0.96
pts	2.56	0.34	0.72	0.82	0.86	0.93	0.26	0.62	0.74	0.78	0.84	0.72	0.88	0.91	0.98	1008	329	306	265	1.79	1.41	1.05	1.79	1.41	1.15	1.79	1.43	1.18	1.79	1.43	1.19	1.79	1.44	1.22	0.98	1.32	1.58	1.24	1.59	1.77	1.34	1.66	1.84	1.37	1.68	1.86	1.44	1.74	1.91
pts	1.28	0.15	0.56	0.63	0.66	0.72	0.17	0.51	0.6	0.62	0.69	0.56	0.63	0.66	0.72	785	519	420	274	0.92	0.8	0.69	0.92	0.8	0.71	0.92	0.81	0.77	0.92	0.81	0.79	0.92	0.85	0.83	0.63	0.75	0.84	0.76	0.88	0.96	0.8	0.92	0.99	0.84	0.95	1.01	0.9	0.98	1.05
pts	1.95	0.2	0.63	0.7	0.73	0.78	0.12	0.55	0.63	0.67	0.73	0.63	0.72	0.74	0.79	890	702	665	587	1.45	1.23	0.98	1.45	1.23	1.02	1.45	1.23	1.05	1.45	1.23	1.06	1.45	1.25	1.07	0.83	1.1	1.29	1.09	1.34	1.51	1.14	1.38	1.56	1.16	1.4	1.57	1.2	1.43	1.6
pts	1.93	0.29	0.54	0.62	0.65	0.73	0.27	0.45	0.52	0.56	0.64	0.55	0.62	0.66	0.81	1167	905	811	447	1.41	1.24	1.04	1.41	1.24	1.04	1.41	1.24	1.06	1.41	1.24	1.07	1.41	1.24	1.08	0.79	1.07	1.29	0.97	1.25	1.45	1.05	1.32	1.47	1.08	1.36	1.5	1.16	1.44	1.54
pts	1.81	0.3	0.66	0.73	0.77	0.81	0.21	0.58	0.66	0.69	0.74	0.66	0.73	0.77	0.81	1005	857	786	698	1.25	1	0.72	1.25	1	0.77	1.25	1	0.81	1.25	1	0.83	1.25	1.01	0.87	0.92	1.17	1.31	1.13	1.31	1.42	1.17	1.34	1.45	1.19	1.37	1.46	1.21	1.38	1.46
pts	1.66	0.34	0.53	0.61	0.64	0.71	0.28	0.46	0.54	0.57	0.63	0.53	0.61	0.64	0.71	1257	961	857	685	1.14	1.05	0.91	1.14	1.05	0.91	1.14	1.05	0.95	1.14	1.05	0.96	1.14	1.05	0.97	0.78	1.01	1.17	0.91	1.15	1.24	0.98	1.18	1.25	1.01	1.21	1.25	1.06	1.25	1.26
pts	1.94	0.29	0.72	0.83	0.86	0.92	0.25	0.66	0.78	0.81	0.87	0.77	0.86	0.88	0.95	412	341	323	275	1.36	1.13	0.85	1.36	1.13	0.93	1.36	1.13	0.97	1.36	1.13	0.99	1.36	1.13	1.05	0.95	1.22	1.36	1.18	1.36	1.48	1.25	1.41	1.5	1.27	1.42	1.51	1.31	1.45	1.5
pts	1.86	0.32	0.64	0.71	0.74	0.79	0.22	0.57	0.64	0.67	0.73	0.65	0.71	0.74	0.79	1013	876	815	707	1.32	1.19	1.04	1.32	1.19	1.04	1.32	1.19	1.04	1.32	1.19	1.04	1.32	1.19	1.05	0.91	1.15	1.31	1.1	1.31	1.39	1.14	1.32	1.41	1.15	1.33	1.41	1.19	1.35	1.41
pts	1.85	0.52	0.79	0.89	0.92	0.98	0.47	0.75	0.87	0.9	0.96	0.79	0.9	0.93	0.99	1272	968	827	716	1.45	1.33	1.1	1.45	1.33	1.1	1.45	1.33	1.12	1.45	1.33	1.12	1.45	1.33	1.14	1.11	1.31	1.43	1.22	1.39	1.48	1.27	1.43	1.51	1.29	1.44	1.52	1.32	1.46	1.53
pts	2.35	0.48	0.75	0.82	0.85	0.91	0.43	0.71	0.77	0.79	0.85	0.76	0.83	0.86	0.91	1274	1109	1038	910	1.67	1.47	1.25	1.67	1.47	1.25	1.67	1.47	1.25	1.67	1.47	1.26	1.67	1.47	1.27	1.1	1.34	1.46	1.23	1.43	1.53	1.27	1.45	1.58	1.29	1.46	1.59	1.32	1.49	1.62
pts	3.07	0.43	0.95	1.04	1.07	1.15	0.32	0.81	0.92	0.95	1.03	0.96	1.04	1.07	1.15	1038	905	856	738	1.69	1.58	1.37	1.69	1.58	1.42	1.69	1.58	1.47	1.69	1.58	1.47	1.69	1.64	1.52	1.32	1.65	1.82	1.59	1.81	1.99	1.64	1.86	2.02	1.64	1.88	2.05	1.68	1.91	2.1
pts	1.78	0.5	0.71	0.76	0.78	0.81	0.44	0.67	0.71	0.73	0.76	0.72	0.76	0.78	0.81	1397	1278	1231	1158	1.3	1.22	1.12	1.3	1.22	1.12	1.3	1.22	1.12	1.3	1.22	1.12	1.3	1.22	1.12	1.07	1.25	1.31	1.16	1.29	1.31	1.18	1.29	1.32	1.19	1.29	1.33	1.2	1.3	1.33
pts	1.83	0.35	0.6	0.66	0.69	0.75	0.29	0.52	0.59	0.62	0.67	0.6	0.67	0.69	0.75	1235	1037	970	828	1.01	0.89	0.76	1.01	0.89	0.76	1.01	0.89	0.76	1.01	0.89	0.77	1.01	0.89	0.79	0.9	1.14	1.26	1.05	1.23	1.33	1.09	1.26	1.34	1.1	1.27	1.35	1.14	1.28	1.37
pts	2.05	0.27	0.7	0.76	0.78	0.84	0.18	0.63	0.7	0.72	0.77	0.7	0.76	0.78	0.84	951	824	772	647	0.74	0.57	0.41	0.78	0.69	0.62	0.78	0.72	0.65	0.78	0.72	0.66	0.78	0.73	0.69	0.9	1.17	1.35	1.13	1.37	1.53	1.17	1.42	1.53	1.2	1.43	1.53	1.25	1.48	1.57
pts	2.12	0.26	0.73	0.85	0.89	0.98	0.17	0.63	0.78	0.83	0.94	0.73	0.85	0.89	0.98	782	561	504	389	1.46	1.24	0.99	1.46	1.24	1	1.46	1.24	1.06	1.46	1.24	1.08	1.46	1.27	1.14	0.89	1.17	1.3	1.17	1.36	1.5	1.24	1.42	1.53	1.26	1.45	1.54	1.31	1.49	1.56
pts	2.56	0.27	0.87	0.95	0.98	1.03	0.19	0.81	0.89	0.92	0.98	0.92	0.99	1.02	1.06	651	576	554	508	1.38	1.23	1.05	1.43	1.35	1.25	1.43	1.35	1.27	1.43	1.35	1.27	1.51	1.4	1.3	1.15	1.42	1.6	1.4	1.61	1.68	1.44	1.63	1.68	1.44	1.64	1.7	1.47	1.66	1.72
pts	2.23	0.57	0.86	0.95	0.98	1.06	0.53	0.79	0.88	0.92	1.01	0.86	0.95	0.98	1.06	1337	1124	1038	857	1.52	1.49	1.42	1.52	1.49	1.42	1.52	1.49	1.42	1.52	1.49	1.42	1.52	1.49	1.42	1.25	1.45	1.55	1.36	1.52	1.57	1.4	1.54	1.58	1.42	1.55	1.58	1.44	1.56	1.58
pts	2.97	0.46	0.86	0.99	1.03	1.13	0.36	0.71	0.87	0.92	1	0.86	0.99	1.03	1.13	1099	857	794	654	1.94	1.71	1.47	1.94	1.71	1.5	1.94	1.71	1.54	1.94	1.71	1.54	1.94	1.71	1.56	1.24	1.61	1.84	1.51	1.83	1.98	1.6	1.85	2.04	1.63	1.88	2.07	1.7	1.94	2.14
pts	3.09	0.68	0.95	1.04	1.06	1.13	0.56	0.82	0.9	0.91	0.99	0.95	1.04	1.06	1.13	1487	1310	1267	1137	2.36	2.06	1.75	2.36	2.06	1.75	2.36	2.06	1.75	2.36	2.06	1.75	2.36	2.06	1.75	1.56	1.98	2.24	1.72	2.13	2.35	1.78	2.17	2.38	1.8	2.18	2.38	1.85	2.21	2.38
pts	2.64	0.46	0.83	0.9	0.94	0.99	0.34	0.73	0.81	0.85	0.92	0.83	0.9	0.94	0.99	1206	1054	992	898	1.32	1.15	0.98	1.32	1.15	0.98	1.32	1.15	1	1.32	1.15	1.01	1.32	1.15	1.04	1.24	1.53	1.66	1.43	1.64	1.71	1.47	1.66	1.7	1.49	1.67	1.71	1.52	1.69	1.72
pts	2.84	0.51	0.86	0.94	0.98	1.05	0.36	0.7	0.8	0.84	0.92	0.86	0.94	0.98	1.05	1265	1101	1040	926	2.18	1.85	1.51	2.18	1.85	1.58	2.18	1.85	1.61	2.18	1.85	1.62	2.18	1.87	1.63	1.35	1.68	1.87	1.53	1.82	2	1.58	1.84	2.03	1.6	1.87	2.04	1.64	1.88	2.08
pts	3.74	0.36	1.07	1.21	1.26	1.35	0.17	0.81	0.94	1.02	1.13	1.07	1.21	1.26	1.35	914	766	724	639	2.69	2.37	2.01	2.69	2.37	2.01	2.69	2.37	2.01	2.69	2.37	2.01	2.69	2.37	2.01	1.51	2.21	2.61	2.14	2.67	2.92	2.29	2.77	2.97	2.33	2.81	2.99	2.41	2.84	3.05
pts	5.28	0.43	1.17	1.33	1.38	1.49	0.21	0.83	0.99	1.03	1.13	1.17	1.33	1.38	1.49	854	701	665	587	3.28	3.11	2.81	3.28	3.11	2.84	3.28	3.11	2.9	3.28	3.11	2.9	3.28	3.11	3.01	1.63	2.56	3.28	2.48	3.47	3.89	2.72	3.66	4.02	2.79	3.69	4.02	2.92	3.76	3.95
pts	1.53	0.14	0.46	0.53	0.55	0.59	0.06	0.39	0.46	0.48	0.52	0.47	0.53	0.55	0.62	806	657	615	426	0.97	0.85	0.7	0.97	0.85	0.78	0.97	0.87	0.8	0.97	0.87	0.81	0.97	0.88	0.82	0.59	0.83	1	0.84	1.06	1.16	0.89	1.07	1.18	0.9	1.09	1.19	0.95	1.12	1.2
pts	1.54	0.15	0.55	0.6	0.63	0.68	0.1	0.5	0.56	0.59	0.63	0.58	0.62	0.66	0.71	633	561	515	440	1.04	0.89	0.71	1.04	0.89	0.79	1.04	0.89	0.81	1.04	0.89	0.81	1.04	0.91	0.84	0.71	0.91	1	0.9	1.04	1.15	0.93	1.07	1.16	0.93	1.09	1.19	0.95	1.11	1.18
pts	2.01	0.22	0.58	0.65	0.68	0.73	0.15	0.49	0.56	0.59	0.65	0.58	0.66	0.74	0.79	995	818	523	469	1.33	1.15	0.95	1.33	1.15	0.95	1.33	1.15	0.97	1.33	1.15	0.97	1.33	1.15	0.97	0.81	1.1	1.25	1.04	1.27	1.43	1.1	1.33	1.46	1.12	1.35	1.45	1.16	1.37	1.49
pts	2.02	0.18	0.52	0.58	0.6	0.64	0.15	0.45	0.53	0.54	0.58	0.52	0.58	0.6	0.64	1013	856	809	702	0.95	0.85	0.73	0.95	0.85	0.78	0.95	0.85	0.81	0.95	0.85	0.82	0.95	0.87	0.85	0.72	0.92	1.01	0.88	1.01	1.03	0.91	1.03	1.04	0.92	1.03	1.04	0.94	1.02	1.03
pts	2.13	0.18	0.71	0.81	0.84	0.92	0.11	0.62	0.73	0.77	0.85	0.71	0.81	0.84	0.92	825	667	609	503	1.26	1.14	0.99	1.26	1.14	1.03	1.26	1.14	1.03	1.26	1.14	1.04	1.26	1.14	1.07	0.9	1.18	1.29	1.19	1.31	1.37	1.21	1.32	1.37	1.24	1.34	1.37	1.26	1.35	1.39
pts	1.47	0.27	0.54	0.6	0.62	0.67	0.21	0.46	0.53	0.55	0.61	0.54	0.6	0.62	0.67	1125	965	901	776	1.14	1.06	0.96	1.14	1.06	0.96	1.14	1.06	0.96	1.14	1.06	0.96	1.14	1.06	0.96	0.79	1	1.09	0.94	1.07	1.12	0.97	1.1	1.14	0.99	1.1	1.14	1.01	1.1	1.14
pts	1.65	0.37	0.6	0.64	0.65	0.69	0.33	0.56	0.59	0.6	0.63	0.61	0.64	0.65	0.69	1284	1190	1143	1040	1.33	1.18	1.04	1.33	1.18	1.04	1.33	1.18	1.04	1.33	1.18	1.04	1.33	1.18	1.04	0.89	1.02	1.1	0.96	1.07	1.14	0.98	1.08	1.16	0.98	1.09	1.16	1	1.1	1.2
pts	2.01	0.32	0.66	0.72	0.74	0.8	0.22	0.55	0.62	0.65	0.71	0.66	0.72	0.74	0.8	1061	934	878	775	1.6	1.37	1.12	1.6	1.37	1.12	1.6	1.37	1.12	1.6	1.37	1.13	1.6	1.37	1.13	0.97	1.29	1.46	1.18	1.45	1.58	1.23	1.49	1.6	1.25	1.49	1.6	1.3	1.52	1.62
pts	2.4	0.43	0.82	0.88	0.89	0.93	0.31	0.75	0.82	0.82	0.86	0.83	0.89	0.9	0.93	1182	1086	1070	1002	1.85	1.62	1.41	1.85	1.62	1.41	1.85	1.62	1.41	1.85	1.62	1.41	1.85	1.62	1.41	1.24	1.48	1.56	1.39	1.54	1.68	1.42	1.56	1.72	1.43	1.56	1.71	1.44	1.56	1.74
pts	2.5	0.41	0.83	0.89	0.92	0.98	0.41	0.75	0.82	0.85	0.92	0.83	0.89	0.92	0.98	1249	1114	1063	941	1.39	1.23	1.06	1.39	1.23	1.09	1.39	1.23	1.09	1.39	1.23	1.1	1.39	1.23	1.1	1.22	1.47	1.58	1.37	1.57	1.61	1.4	1.58	1.62	1.41	1.57	1.63	1.45	1.58	1.64
[truncated: 24 more columns]

## Sheet: task_ROI
group	peak	mean	pmean_p0.05	pmean_p0.01	pmean_p0.005	pmean_p0.001	median	pmedian_p0.05	pmedian_p0.01	pmedian_p0.005	pmedian_p0.001	pclu_p0.05	pclu_p0.01	pclu_p0.005	pclu_p0.001	ext_p0.05	ext_p0.01	ext_p0.005	ext_p0.001	sph_r6	sph_r7.5	sph_r10	psph_p0.05_r6	psph_p0.05_r7.5	psph_p0.05_r10	psph_p0.01_r6	psph_p0.01_r7.5	psph_p0.01_r10	psph_p0.005_r6	psph_p0.005_r7.5	psph_p0.005_r10	psph_p0.001_r6	psph_p0.001_r7.5	psph_p0.001_r10	pctl_q75	pctl_q90	pctl_q95	ppctl_p0.05_q75	ppctl_p0.05_q90	ppctl_p0.05_q95	ppctl_p0.01_q75	ppctl_p0.01_q90	ppctl_p0.01_q95	ppctl_p0.005_q75	ppctl_p0.005_q90	ppctl_p0.005_q95	ppctl_p0.001_q75	ppctl_p0.001_q90	ppctl_p0.001_q95
nc	1.07	0.18	0.43	0.51	0.55	0.61	0.18	0.38	0.47	0.5	0.56	0.43	0.52	0.54	0.59	491	159	144	108	0.7	0.57	0.45	0.7	0.59	0.49	0.7	0.6	0.54	0.7	0.61	0.56	0.71	0.63	0.6	0.5	0.62	0.69	0.62	0.71	0.77	0.68	0.76	0.83	0.69	0.78	0.87	0.75	0.83	0.92
nc	0.72	0.02	0.35	0.41	0.44	0.5	0.02	0.34	0.41	0.43	0.5	0.35	0.42	0.45	0.5	147	68	53	30	0.38	0.29	0.2	0.39	0.36	0.34	0.41	0.38	0.38	0.43	0.41	0.41	0.47	0.46	0.46	0.28	0.38	0.44	0.47	0.55	0.56	0.53	0.57	0.58	0.55	0.58	0.6	0.56	0.6	0.54
nc	0.98	0.16	0.43	0.48	0.5	0.56	0.13	0.41	0.45	0.47	0.56	0.42	0.46	0.48	0.52	334	236	187	82	0.66	0.58	0.51	0.66	0.58	0.51	0.66	0.58	0.53	0.66	0.58	0.53	0.66	0.59	0.55	0.49	0.57	0.62	0.58	0.62	0.64	0.61	0.63	0.67	0.62	0.63	0.66	0.63	0.66	0.71
nc	0.93	0.07	0.35	0.44	0.47	0.6	0.05	0.32	0.39	0.43	0.6	0.39	0.48	0.51	0.6	125	73	61	32	0.52	0.4	0.29	0.56	0.52	0.5	0.59	0.57	0.55	0.61	0.6	0.57	0.7	0.7	0.64	0.33	0.44	0.52	0.52	0.61	0.71	0.6	0.71	0.77	0.63	0.73	0.8	0.74	0.83	0.78
nc	1.28	0.21	0.48	0.56	0.59	0.64	0.16	0.43	0.51	0.53	0.62	0.48	0.57	0.59	0.65	512	374	337	256	0.96	0.78	0.59	0.96	0.78	0.61	0.96	0.78	0.65	0.96	0.78	0.67	0.96	0.78	0.71	0.61	0.79	0.88	0.79	0.91	0.99	0.83	0.95	1.03	0.84	0.96	1.03	0.88	0.99	1.05
nc	1.59	0.23	0.78	0.9	0.94	0.98	0.22	0.73	0.86	0.9	0.94	0.8	0.65	0.69	0.69	270	5	4	4	0.38	0.24	0.15	0.55	0.55	0.53	0.65	0.65	0.65	0.69	0.69	0.69	0.69	0.69	0.69	0.82	0.95	0.98	0.96	1.03	1.06	1.02	1.04	1.05	1.02	1.06	1.08	1.03	1.04	0.97
nc	1.57	0.47	0.64	0.71	0.73	0.78	0.43	0.6	0.67	0.69	0.74	0.66	0.72	0.74	0.79	758	648	609	529	1.24	1.1	0.98	1.24	1.1	0.98	1.24	1.1	0.98	1.24	1.1	0.98	1.24	1.1	1	0.95	1.05	1.11	1.01	1.09	1.16	1.03	1.11	1.19	1.03	1.11	1.2	1.04	1.11	1.19
nc	1.28	0.16	0.54	0.61	0.63	0.67	0.17	0.52	0.58	0.6	0.66	0.55	0.61	0.63	0.67	535	427	382	311	0.7	0.59	0.48	0.7	0.6	0.54	0.7	0.61	0.57	0.7	0.62	0.58	0.71	0.64	0.62	0.68	0.81	0.86	0.8	0.86	0.87	0.82	0.87	0.89	0.83	0.87	0.88	0.85	0.87	0.88
nc	1.99	0.31	0.53	0.58	0.61	0.65	0.27	0.47	0.51	0.53	0.58	0.53	0.58	0.61	0.76	732	624	581	263	1.36	1.15	0.94	1.36	1.15	0.95	1.36	1.15	0.97	1.36	1.15	0.97	1.36	1.15	1	0.78	1.01	1.22	0.91	1.17	1.37	0.95	1.22	1.44	0.97	1.24	1.45	1.01	1.28	1.48
nc	1.27	0.38	0.53	0.57	0.59	0.64	0.35	0.5	0.54	0.55	0.61	0.53	0.57	0.59	0.64	852	758	714	608	1.03	0.89	0.73	1.03	0.89	0.73	1.03	0.89	0.74	1.03	0.89	0.76	1.03	0.89	0.79	0.8	0.93	1.02	0.86	0.97	1.06	0.88	0.98	1.06	0.88	0.99	1.07	0.9	1.02	1.1
nc	1.45	0.41	0.53	0.57	0.58	0.62	0.38	0.49	0.53	0.55	0.58	0.53	0.57	0.58	0.62	937	823	781	689	1.07	0.93	0.76	1.07	0.93	0.8	1.07	0.93	0.8	1.07	0.93	0.8	1.07	0.93	0.82	0.8	0.95	1.04	0.85	0.98	1.07	0.87	1	1.1	0.88	1.01	1.11	0.9	1.02	1.13
nc	1.79	0.45	0.57	0.64	0.67	0.72	0.36	0.48	0.57	0.6	0.64	0.57	0.64	0.67	0.72	933	748	693	602	1.32	1.12	0.94	1.32	1.12	0.94	1.32	1.12	0.94	1.32	1.12	0.94	1.32	1.12	0.95	0.93	1.17	1.31	1.01	1.24	1.37	1.07	1.27	1.4	1.09	1.29	1.4	1.12	1.32	1.4
nc	1.38	0.35	0.52	0.57	0.6	0.63	0.34	0.5	0.55	0.56	0.6	0.52	0.57	0.6	0.63	826	698	651	567	0.84	0.68	0.53	0.84	0.68	0.58	0.84	0.68	0.61	0.84	0.68	0.62	0.84	0.69	0.64	0.74	0.82	0.88	0.78	0.84	0.89	0.8	0.87	0.89	0.81	0.87	0.88	0.82	0.89	0.89
nc	1.6	0.33	0.6	0.65	0.68	0.73	0.33	0.54	0.6	0.62	0.66	0.6	0.65	0.68	0.73	784	684	637	552	1.19	0.96	0.81	1.19	0.96	0.85	1.19	0.96	0.87	1.19	0.97	0.89	1.19	0.98	0.91	0.88	1.03	1.12	0.96	1.09	1.19	0.98	1.1	1.21	0.99	1.12	1.22	1.02	1.14	1.26
nc	1.52	0.35	0.59	0.64	0.67	0.72	0.32	0.55	0.6	0.62	0.67	0.59	0.64	0.67	0.73	709	602	553	425	0.67	0.6	0.54	0.67	0.6	0.54	0.67	0.61	0.57	0.67	0.61	0.59	0.69	0.66	0.64	0.8	0.97	1.03	0.92	1.02	1.05	0.94	1.04	1.09	0.96	1.04	1.09	1	1.05	1.11
nc	2.04	0.62	0.83	0.89	0.91	0.96	0.58	0.74	0.81	0.84	0.9	0.83	0.89	0.91	0.96	909	799	757	686	1.51	1.41	1.32	1.51	1.41	1.32	1.51	1.41	1.32	1.51	1.41	1.32	1.51	1.41	1.32	1.25	1.5	1.61	1.34	1.58	1.63	1.38	1.61	1.63	1.4	1.6	1.62	1.42	1.61	1.61
nc	2.12	0.25	0.69	0.75	0.78	0.84	0.18	0.59	0.67	0.71	0.78	0.69	0.75	0.78	0.84	589	511	476	416	1.59	1.38	1.15	1.59	1.38	1.17	1.59	1.38	1.17	1.59	1.38	1.17	1.59	1.38	1.18	0.96	1.25	1.46	1.19	1.47	1.64	1.24	1.51	1.69	1.26	1.53	1.72	1.29	1.57	1.75
nc	1.46	0.46	0.55	0.61	0.62	0.67	0.45	0.52	0.57	0.58	0.63	0.55	0.61	0.62	0.67	990	823	770	618	1.06	0.93	0.79	1.06	0.93	0.79	1.06	0.93	0.81	1.06	0.93	0.82	1.06	0.93	0.84	0.8	0.96	1.08	0.84	1	1.11	0.87	1.03	1.13	0.88	1.04	1.14	0.91	1.08	1.19
nc	1.57	0.38	0.71	0.78	0.8	0.86	0.31	0.66	0.75	0.77	0.82	0.72	0.78	0.8	0.86	686	593	564	495	1.08	0.94	0.76	1.08	0.95	0.85	1.08	0.95	0.88	1.08	0.95	0.88	1.08	0.99	0.93	1.01	1.16	1.22	1.1	1.21	1.23	1.13	1.23	1.22	1.14	1.23	1.21	1.16	1.23	1.21
nc	2.6	0.79	0.99	1.04	1.06	1.11	0.7	0.86	0.93	0.94	0.99	0.99	1.04	1.06	1.11	991	916	892	829	1.95	1.83	1.68	1.95	1.83	1.68	1.95	1.83	1.68	1.95	1.83	1.68	1.95	1.83	1.68	1.65	1.97	2.14	1.74	2.04	2.17	1.78	2.06	2.18	1.78	2.06	2.19	1.81	2.08	2.21
nc	1.57	0.31	0.58	0.64	0.67	0.73	0.3	0.52	0.58	0.61	0.69	0.58	0.65	0.68	0.72	722	578	535	346	1.14	1.01	0.91	1.14	1.01	0.91	1.14	1.01	0.92	1.14	1.01	0.92	1.14	1.01	0.92	0.84	1.03	1.16	0.96	1.14	1.25	1	1.16	1.26	1.01	1.18	1.26	1.03	1.22	1.28
nc	1.65	0.42	0.62	0.68	0.7	0.75	0.33	0.54	0.61	0.63	0.69	0.62	0.68	0.7	0.75	835	720	677	602	1.24	1.12	0.97	1.24	1.12	0.97	1.24	1.12	0.98	1.24	1.12	0.98	1.24	1.12	0.99	0.98	1.21	1.3	1.09	1.27	1.31	1.12	1.28	1.32	1.14	1.29	1.34	1.16	1.3	1.35
nc	2.36	0.44	0.72	0.78	0.8	0.85	0.39	0.65	0.72	0.74	0.77	0.72	0.78	0.8	0.85	817	719	690	630	1.58	1.32	1.08	1.58	1.32	1.08	1.58	1.32	1.08	1.58	1.32	1.08	1.58	1.32	1.09	1.11	1.4	1.62	1.24	1.55	1.74	1.28	1.59	1.77	1.29	1.6	1.78	1.32	1.62	1.79
nc	1.78	0.61	0.7	0.74	0.76	0.8	0.56	0.63	0.69	0.71	0.74	0.7	0.74	0.76	0.8	1077	976	939	862	1.4	1.28	1.14	1.4	1.28	1.14	1.4	1.28	1.15	1.4	1.28	1.15	1.4	1.28	1.15	1.12	1.25	1.34	1.15	1.26	1.36	1.16	1.28	1.37	1.17	1.29	1.37	1.18	1.3	1.38
nc	2.34	0.57	0.93	0.99	1.02	1.07	0.58	0.85	0.9	0.93	0.98	0.93	0.99	1.02	1.07	800	723	691	621	1.84	1.7	1.55	1.84	1.7	1.55	1.84	1.7	1.55	1.84	1.7	1.55	1.84	1.7	1.55	1.36	1.7	1.79	1.52	1.76	1.85	1.56	1.77	1.9	1.58	1.78	1.91	1.62	1.79	1.92
nc	2.09	0.45	0.73	0.84	0.89	0.97	0.4	0.64	0.77	0.82	0.92	0.73	0.84	0.9	0.98	722	538	440	347	1.61	1.43	1.23	1.61	1.43	1.25	1.61	1.43	1.28	1.61	1.43	1.28	1.61	1.46	1.3	1.02	1.24	1.49	1.16	1.43	1.65	1.22	1.53	1.7	1.25	1.57	1.74	1.33	1.64	1.78
nc	2.53	0.66	0.89	0.96	0.99	1.06	0.57	0.78	0.86	0.89	0.96	0.89	0.96	0.99	1.06	901	793	747	651	1.78	1.61	1.5	1.78	1.61	1.5	1.78	1.61	1.5	1.78	1.61	1.5	1.78	1.61	1.5	1.4	1.75	1.94	1.53	1.85	1.98	1.58	1.89	1.99	1.6	1.91	2	1.65	1.94	2.02
nc	1.5	0.58	0.64	0.68	0.69	0.73	0.57	0.61	0.63	0.65	0.67	0.64	0.68	0.69	0.73	1068	966	913	793	1.23	1.12	1	1.23	1.12	1	1.23	1.12	1	1.23	1.12	1	1.23	1.12	1	0.92	1.08	1.18	0.95	1.1	1.2	0.97	1.12	1.21	0.98	1.13	1.21	1	1.15	1.23
nc	1.35	0.38	0.53	0.58	0.6	0.65	0.34	0.48	0.53	0.55	0.62	0.53	0.58	0.6	0.66	863	735	684	565	1.12	0.98	0.84	1.12	0.98	0.84	1.12	0.98	0.84	1.12	0.98	0.84	1.12	0.98	0.85	0.8	0.97	1.07	0.88	1.03	1.11	0.91	1.05	1.13	0.92	1.06	1.14	0.95	1.08	1.17
nc	2.5	0.75	0.96	1.02	1.04	1.1	0.73	0.91	0.98	1	1.06	0.96	1.02	1.04	1.1	959	868	840	760	1.26	1.06	0.87	1.26	1.06	0.93	1.26	1.11	1.02	1.26	1.11	1.03	1.26	1.13	1.06	1.39	1.48	1.55	1.43	1.49	1.57	1.44	1.5	1.57	1.44	1.51	1.58	1.44	1.51	1.57
nc	2.04	0.81	0.9	0.92	0.93	0.96	0.8	0.84	0.86	0.87	0.9	0.9	0.92	0.93	0.96	1118	1070	1052	997	1.57	1.48	1.38	1.57	1.48	1.38	1.57	1.48	1.38	1.57	1.48	1.38	1.57	1.48	1.39	1.35	1.58	1.67	1.38	1.59	1.68	1.39	1.6	1.68	1.4	1.61	1.68	1.41	1.61	1.69
nc	2.81	0.59	0.8	0.87	0.89	0.95	0.48	0.69	0.76	0.78	0.84	0.8	0.87	0.89	0.95	896	793	761	685	1.92	1.67	1.38	1.92	1.67	1.38	1.92	1.67	1.38	1.92	1.67	1.38	1.92	1.67	1.38	1.33	1.68	1.89	1.45	1.77	1.94	1.51	1.82	1.97	1.52	1.83	1.99	1.57	1.86	1.99
nc	2.26	0.8	0.88	0.92	0.95	0.99	0.76	0.81	0.86	0.89	0.93	0.88	0.92	0.95	0.99	1121	1047	1005	932	1.46	1.29	1.1	1.46	1.29	1.2	1.46	1.35	1.25	1.46	1.39	1.26	1.53	1.42	1.29	1.43	1.54	1.61	1.45	1.56	1.59	1.46	1.57	1.59	1.47	1.57	1.59	1.49	1.58	1.6
nc	0.9	0.32	0.44	0.5	0.53	0.59	0.32	0.41	0.47	0.51	0.57	0.44	0.5	0.54	0.59	779	506	267	178	0.7	0.6	0.5	0.7	0.6	0.53	0.7	0.61	0.56	0.7	0.62	0.58	0.7	0.64	0.62	0.56	0.65	0.69	0.61	0.68	0.73	0.65	0.71	0.77	0.67	0.73	0.79	0.7	0.78	0.82
nc	1.62	0.43	0.53	0.57	0.58	0.62	0.4	0.47	0.51	0.53	0.56	0.53	0.57	0.58	0.62	993	878	835	746	1.32	1.14	0.98	1.32	1.14	0.98	1.32	1.14	0.98	1.32	1.14	0.99	1.32	1.14	1	0.84	1.05	1.21	0.89	1.11	1.26	0.92	1.14	1.28	0.93	1.15	1.28	0.96	1.17	1.31
nc	1.9	0.26	0.46	0.53	0.55	0.61	0.27	0.41	0.48	0.49	0.54	0.46	0.54	0.56	0.62	706	340	293	219	1.28	1.13	0.96	1.28	1.13	0.96	1.28	1.13	1.02	1.28	1.13	1.03	1.28	1.13	1.03	0.6	0.77	0.96	0.71	0.93	1.12	0.77	1.03	1.18	0.8	1.05	1.21	0.91	1.15	1.31
nc	1.93	0.41	0.63	0.69	0.71	0.76	0.35	0.6	0.66	0.68	0.73	0.63	0.7	0.71	0.76	749	615	581	492	1.31	1.08	0.9	1.31	1.08	0.92	1.31	1.08	0.93	1.31	1.08	0.93	1.31	1.08	0.95	0.87	1.02	1.12	0.96	1.09	1.22	0.99	1.12	1.26	1	1.13	1.27	1.02	1.16	1.3
nc	1.93	0.75	0.79	0.8	0.81	0.82	0.74	0.76	0.77	0.77	0.78	0.79	0.8	0.81	0.82	1172	1150	1130	1093	1.18	1.05	0.91	1.18	1.05	0.91	1.18	1.05	0.91	1.18	1.05	0.91	1.18	1.05	0.91	1.08	1.19	1.22	1.09	1.19	1.22	1.09	1.19	1.23	1.09	1.19	1.23	1.09	1.19	1.24
nc	2.64	0.48	0.7	0.76	0.78	0.83	0.42	0.6	0.65	0.66	0.7	0.7	0.76	0.78	0.83	845	758	713	633	2.04	1.75	1.43	2.04	1.75	1.43	2.04	1.75	1.43	2.04	1.75	1.43	2.04	1.75	1.43	1.08	1.47	1.73	1.25	1.6	1.84	1.29	1.64	1.89	1.32	1.67	1.92	1.37	1.73	1.92
nc	1.66	0.45	0.63	0.7	0.73	0.78	0.4	0.57	0.67	0.7	0.76	0.63	0.7	0.73	0.78	797	634	583	493	1.06	0.96	0.87	1.06	0.96	0.89	1.06	0.96	0.9	1.06	0.97	0.92	1.06	0.98	0.94	0.88	1	1.08	0.95	1.04	1.09	0.97	1.08	1.09	0.98	1.08	1.08	1	1.07	1.1
nc	2.01	0.5	0.79	0.85	0.88	0.92	0.44	0.73	0.8	0.84	0.89	0.79	0.85	0.88	0.92	804	716	679	621	1.51	1.42	1.29	1.51	1.42	1.29	1.51	1.42	1.29	1.51	1.42	1.29	1.51	1.42	1.29	1.18	1.33	1.39	1.26	1.37	1.44	1.27	1.38	1.47	1.28	1.38	1.48	1.3	1.38	1.47
nc	1.79	0.69	0.81	0.84	0.86	0.88	0.73	0.78	0.8	0.81	0.83	0.81	0.84	0.86	0.88	1066	1014	980	939	1.02	0.95	0.85	1.02	0.98	0.93	1.02	0.99	0.97	1.02	1	0.98	1.02	1.03	1.01	1.11	1.16	1.19	1.13	1.16	1.21	1.13	1.16	1.21	1.13	1.17	1.21	1.13	1.17	1.21
nc	2.21	0.52	0.74	0.8	0.83	0.89	0.44	0.64	0.7	0.73	0.79	0.74	0.81	0.83	0.89	854	748	707	623	1.13	0.91	0.72	1.13	0.91	0.74	1.13	0.91	0.75	1.13	0.91	0.78	1.13	0.93	0.8	1.14	1.38	1.52	1.26	1.43	1.59	1.3	1.48	1.6	1.32	1.5	1.6	1.33	1.52	1.59
sib	1.78	0.51	0.64	0.71	0.74	0.81	0.44	0.55	0.64	0.68	0.77	0.64	0.71	0.74	0.82	985	824	758	622	1.25	1.14	1	1.25	1.14	1.03	1.25	1.14	1.05	1.25	1.15	1.07	1.25	1.17	1.09	1.04	1.26	1.37	1.1	1.31	1.4	1.14	1.33	1.4	1.17	1.35	1.41	1.21	1.37	1.43
sib	0.88	0.16	0.36	0.44	0.47	0.53	0.19	0.31	0.4	0.44	0.51	0.38	0.46	0.49	0.54	325	195	165	123	0.67	0.59	0.48	0.67	0.59	0.5	0.67	0.59	0.52	0.67	0.59	0.52	0.67	0.6	0.55	0.44	0.58	0.66	0.57	0.67	0.72	0.63	0.7	0.75	0.66	0.72	0.74	0.69	0.74	0.74
sib	1.87	0.47	0.68	0.75	0.77	0.83	0.41	0.54	0.59	0.61	0.67	0.68	0.75	0.77	0.83	845	713	673	576	1.4	1.32	1.18	1.4	1.32	1.18	1.4	1.32	1.18	1.4	1.32	1.18	1.4	1.32	1.2	1.09	1.37	1.47	1.25	1.41	1.5	1.3	1.44	1.5	1.31	1.45	1.49	1.34	1.46	1.5
sib	1.5	0.26	0.53	0.59	0.61	0.66	0.23	0.47	0.53	0.55	0.61	0.53	0.59	0.61	0.69	646	508	471	328	0.89	0.78	0.68	0.89	0.78	0.69	0.89	0.78	0.72	0.89	0.78	0.73	0.89	0.79	0.75	0.72	0.89	0.96	0.85	0.96	0.99	0.89	0.97	0.99	0.9	0.97	0.99	0.93	0.97	1
sib	1.49	0.43	0.57	0.62	0.64	0.67	0.4	0.53	0.58	0.59	0.62	0.58	0.62	0.64	0.67	876	782	748	674	0.9	0.68	0.58	0.9	0.68	0.62	0.9	0.68	0.67	0.9	0.68	0.67	0.9	0.7	0.68	0.88	1.02	1.1	0.93	1.05	1.13	0.95	1.07	1.15	0.95	1.08	1.15	0.97	1.09	1.15
sib	1.39	0.34	0.56	0.63	0.65	0.7	0.3	0.52	0.59	0.61	0.65	0.56	0.63	0.65	0.71	713	552	509	408	0.97	0.85	0.71	0.97	0.85	0.74	0.97	0.85	0.76	0.97	0.85	0.77	0.97	0.85	0.78	0.77	0.94	1.03	0.87	1.02	1.05	0.92	1.03	1.04	0.93	1.04	1.05	0.97	1.05	1.06
sib	1.39	0.33	0.56	0.61	0.63	0.67	0.29	0.52	0.58	0.6	0.64	0.56	0.61	0.63	0.67	773	681	643	583	1.13	1	0.86	1.13	1	0.86	1.13	1	0.86	1.13	1	0.87	1.13	1	0.87	0.85	1.02	1.12	0.95	1.1	1.16	0.97	1.11	1.17	0.98	1.11	1.17	1	1.13	1.18
sib	1.85	0.22	0.64	0.75	0.78	0.86	0.16	0.59	0.69	0.72	0.8	0.65	0.76	0.79	0.9	347	238	213	128	1.17	0.91	0.68	1.17	1.03	0.87	1.21	1.06	0.93	1.21	1.06	0.93	1.24	1.11	1	0.74	0.97	1.11	1	1.16	1.26	1.07	1.18	1.33	1.08	1.21	1.38	1.15	1.28	1.44
sib	1.88	0.49	0.67	0.74	0.76	0.84	0.43	0.58	0.66	0.68	0.77	0.67	0.74	0.76	0.84	868	741	696	559	1.48	1.28	1.07	1.48	1.28	1.07	1.48	1.28	1.07	1.48	1.28	1.07	1.48	1.28	1.08	1.04	1.28	1.41	1.14	1.35	1.47	1.19	1.38	1.51	1.21	1.39	1.52	1.25	1.43	1.57
sib	1.46	0.22	0.48	0.55	0.57	0.62	0.19	0.4	0.46	0.49	0.55	0.49	0.55	0.57	0.62	603	487	452	377	1.11	0.92	0.72	1.11	0.92	0.72	1.11	0.92	0.73	1.11	0.92	0.74	1.11	0.92	0.75	0.67	0.92	1.07	0.86	1.07	1.18	0.92	1.11	1.19	0.93	1.12	1.2	0.98	1.15	1.2
sib	0.94	0.31	0.45	0.5	0.52	0.56	0.29	0.42	0.48	0.5	0.56	0.45	0.5	0.52	0.56	797	646	575	461	0.73	0.66	0.58	0.73	0.66	0.59	0.73	0.66	0.6	0.73	0.66	0.61	0.73	0.67	0.62	0.62	0.7	0.73	0.67	0.73	0.76	0.69	0.73	0.77	0.69	0.74	0.77	0.7	0.75	0.78
sib	1.25	0.24	0.52	0.62	0.66	0.73	0.2	0.46	0.56	0.62	0.7	0.53	0.63	0.68	0.74	404	247	201	141	0.6	0.5	0.41	0.62	0.6	0.61	0.67	0.67	0.66	0.67	0.67	0.68	0.7	0.7	0.73	0.59	0.76	0.86	0.78	0.89	0.97	0.85	0.96	0.92	0.87	0.97	0.92	0.91	0.94	0.88
sib	1.86	0.14	0.52	0.59	0.62	0.69	0.12	0.43	0.52	0.54	0.61	0.58	0.64	0.67	0.75	354	297	272	196	1.31	1.08	0.84	1.31	1.08	0.91	1.31	1.08	0.92	1.31	1.08	0.94	1.31	1.08	0.94	0.67	0.91	1.08	0.9	1.12	1.29	0.96	1.18	1.32	0.99	1.21	1.35	1.05	1.27	1.4
sib	1.39	0.35	0.53	0.57	0.59	0.62	0.38	0.5	0.53	0.55	0.58	0.53	0.57	0.59	0.62	834	724	670	578	1.12	0.93	0.77	1.12	0.93	0.77	1.12	0.93	0.77	1.12	0.93	0.77	1.12	0.93	0.78	0.73	0.88	0.96	0.79	0.93	1.02	0.82	0.95	1.04	0.83	0.96	1.05	0.86	0.97	1.07
sib	1.59	0.46	0.69	0.74	0.76	0.8	0.41	0.64	0.69	0.73	0.77	0.69	0.74	0.76	0.8	821	740	693	629	1.24	1.07	0.91	1.24	1.07	0.98	1.24	1.09	1.01	1.24	1.1	1.03	1.24	1.1	1.04	1.02	1.19	1.28	1.11	1.24	1.3	1.13	1.25	1.31	1.14	1.25	1.32	1.16	1.28	1.33
sib	1.31	0.37	0.49	0.55	0.57	0.66	0.34	0.42	0.5	0.54	0.64	0.49	0.55	0.59	0.69	860	648	492	305	0.62	0.62	0.59	0.62	0.62	0.59	0.62	0.62	0.61	0.62	0.62	0.62	0.62	0.64	0.66	0.69	0.78	0.83	0.73	0.81	0.84	0.76	0.83	0.82	0.77	0.83	0.84	0.81	0.82	0.88
sib	1.87	0.39	0.68	0.79	0.85	0.91	0.41	0.62	0.75	0.82	0.87	0.68	0.88	0.87	0.91	503	148	92	52	0.92	0.88	0.8	0.92	0.88	0.83	0.93	0.89	0.87	0.93	0.9	0.88	0.94	0.93	0.91	0.76	0.89	0.93	0.88	0.93	1.01	0.94	1.02	1.04	0.94	1.03	0.98	1.04	1	0.99
sib	2.03	0.45	0.6	0.69	0.72	0.78	0.34	0.48	0.58	0.61	0.68	0.61	0.71	0.79	0.85	829	658	500	444	1.53	1.32	1.1	1.53	1.32	1.1	1.53	1.32	1.1	1.53	1.32	1.1	1.53	1.32	1.1	1.03	1.32	1.52	1.14	1.42	1.57	1.21	1.47	1.62	1.23	1.49	1.65	1.28	1.53	1.68
sib	1.9	0.62	0.7	0.74	0.75	0.79	0.6	0.66	0.69	0.7	0.74	0.7	0.74	0.75	0.79	1072	985	954	866	1.07	1.03	0.97	1.07	1.03	0.97	1.07	1.03	0.97	1.07	1.03	0.97	1.07	1.03	0.97	1.08	1.21	1.26	1.11	1.22	1.25	1.12	1.22	1.24	1.12	1.22	1.25	1.13	1.23	1.27
sib	1.76	0.61	0.77	0.84	0.87	0.93	0.59	0.73	0.8	0.82	0.88	0.77	0.84	0.87	0.94	939	804	754	634	1.47	1.29	1.11	1.47	1.29	1.11	1.47	1.29	1.11	1.47	1.29	1.11	1.47	1.29	1.12	1.13	1.33	1.43	1.19	1.37	1.47	1.22	1.39	1.51	1.24	1.41	1.51	1.28	1.43	1.52
sib	2.09	0.67	0.75	0.77	0.79	0.82	0.6	0.66	0.68	0.71	0.73	0.75	0.77	0.79	0.82	1110	1068	1031	970	1.69	1.53	1.33	1.69	1.53	1.33	1.69	1.53	1.33	1.69	1.53	1.33	1.69	1.53	1.33	1.27	1.51	1.68	1.3	1.54	1.7	1.31	1.55	1.72	1.32	1.56	1.72	1.33	1.57	1.72
sib	2.25	0.74	0.88	0.93	0.96	1	0.74	0.85	0.88	0.91	0.95	0.88	0.93	0.96	1	1034	956	915	843	1.78	1.57	1.4	1.78	1.57	1.4	1.78	1.57	1.4	1.78	1.57	1.4	1.78	1.57	1.4	1.34	1.54	1.65	1.39	1.58	1.68	1.4	1.6	1.68	1.42	1.61	1.68	1.43	1.61	1.7
sib	1.87	0.49	0.63	0.7	0.73	0.81	0.45	0.56	0.66	0.7	0.77	0.63	0.7	0.73	0.82	936	749	668	507	1.25	1.21	1.1	1.25	1.21	1.1	1.25	1.21	1.1	1.25	1.21	1.1	1.25	1.21	1.1	0.94	1.14	1.26	1	1.2	1.28	1.05	1.23	1.29	1.07	1.25	1.31	1.14	1.27	1.32
sib	1.63	0.28	0.71	0.81	0.84	0.94	0.28	0.67	0.76	0.79	0.89	0.71	0.81	0.84	0.95	472	316	269	135	1.29	1.14	0.97	1.29	1.14	0.98	1.29	1.17	1.02	1.29	1.18	1.04	1.29	1.18	1.11	0.82	0.98	1.12	0.99	1.18	1.33	1.07	1.27	1.41	1.1	1.3	1.43	1.21	1.41	1.51
sib	2.12	0.78	0.85	0.89	0.91	0.96	0.72	0.78	0.83	0.86	0.91	0.85	0.89	0.91	0.96	1113	1048	1000	916	1.33	1.17	1.03	1.33	1.17	1.06	1.33	1.17	1.08	1.33	1.17	1.09	1.33	1.2	1.13	1.32	1.53	1.57	1.34	1.54	1.6	1.36	1.55	1.62	1.37	1.56	1.61	1.39	1.57	1.61
sib	2.21	0.48	0.72	0.79	0.81	0.87	0.42	0.64	0.7	0.74	0.79	0.72	0.79	0.82	0.88	812	710	666	559	1.65	1.41	1.17	1.65	1.41	1.17	1.65	1.41	1.17	1.65	1.41	1.17	1.65	1.41	1.19	1.1	1.34	1.49	1.23	1.42	1.56	1.27	1.45	1.6	1.29	1.47	1.6	1.31	1.48	1.63
sib	2.7	0.48	0.75	0.82	0.84	0.9	0.44	0.66	0.73	0.75	0.8	0.75	0.83	0.84	0.9	795	676	647	562	1.32	1.11	0.94	1.32	1.11	0.96	1.32	1.12	0.98	1.32	1.12	0.98	1.32	1.12	0.99	1.12	1.42	1.52	1.27	1.49	1.59	1.32	1.49	1.53	1.33	1.51	1.55	1.37	1.53	1.58
sib	2.41	0.33	0.72	0.8	0.83	0.88	0.2	0.57	0.64	0.67	0.72	0.84	0.92	0.95	1	395	346	329	300	1.63	1.32	1.05	1.63	1.32	1.06	1.63	1.32	1.08	1.63	1.32	1.12	1.63	1.32	1.13	1.06	1.5	1.76	1.39	1.76	1.9	1.48	1.78	1.93	1.5	1.79	1.94	1.54	1.8	1.96
sib	2.63	0.43	0.89	0.96	0.99	1.04	0.38	0.83	0.92	0.94	0.99	0.89	0.97	1	1.04	694	606	579	536	1.9	1.58	1.29	1.9	1.58	1.36	1.9	1.58	1.38	1.9	1.58	1.39	1.9	1.61	1.43	1.27	1.55	1.74	1.46	1.72	1.84	1.48	1.74	1.83	1.5	1.74	1.85	1.52	1.78	1.86
sib	2.53	0.67	0.86	0.91	0.93	0.99	0.57	0.72	0.77	0.79	0.84	0.86	0.91	0.93	0.99	955	888	856	776	2.14	1.95	1.65	2.14	1.95	1.65	2.14	1.95	1.65	2.14	1.95	1.65	2.14	1.95	1.65	1.47	1.88	2.08	1.6	1.97	2.12	1.64	1.97	2.14	1.65	1.98	2.14	1.7	2.01	2.16
sib	2.32	0.64	0.95	1.09	1.14	1.24	0.56	0.85	1.02	1.09	1.19	0.96	1.09	1.14	1.17	735	574	515	208	1.56	1.33	1.08	1.56	1.33	1.15	1.56	1.33	1.19	1.56	1.33	1.21	1.56	1.33	1.25	1.34	1.58	1.7	1.49	1.67	1.74	1.54	1.71	1.77	1.57	1.73	1.8	1.62	1.73	1.8
sib	2.61	0.48	0.71	0.77	0.78	0.83	0.39	0.58	0.65	0.67	0.73	0.71	0.77	0.78	0.83	864	777	748	677	1.97	1.66	1.38	1.97	1.66	1.38	1.97	1.66	1.38	1.97	1.66	1.38	1.97	1.66	1.38	1.18	1.51	1.72	1.31	1.62	1.83	1.35	1.64	1.84	1.37	1.64	1.87	1.4	1.68	1.9
sib	2.58	0.78	0.85	0.9	0.92	0.96	0.7	0.75	0.8	0.83	0.87	0.85	0.9	0.92	0.96	1127	1040	999	923	1.36	1.18	1.01	1.36	1.18	1.01	1.36	1.18	1.01	1.36	1.18	1.02	1.36	1.18	1.05	1.39	1.61	1.69	1.41	1.62	1.69	1.43	1.62	1.69	1.44	1.63	1.71	1.46	1.65	1.69
sib	1.18	0.3	0.36	0.41	0.43	0.47	0.28	0.32	0.37	0.38	0.43	0.36	0.41	0.43	0.47	998	782	705	540	0.88	0.74	0.58	0.88	0.74	0.58	0.88	0.74	0.59	0.88	0.74	0.6	0.88	0.74	0.61	0.56	0.68	0.76	0.59	0.7	0.78	0.62	0.73	0.82	0.63	0.74	0.83	0.67	0.78	0.88
sib	1.94	0.6	0.78	0.82	0.83	0.86	0.63	0.74	0.77	0.77	0.81	0.78	0.82	0.83	0.86	946	873	852	789	1.46	1.31	1.15	1.46	1.31	1.15	1.46	1.31	1.15	1.46	1.31	1.15	1.46	1.31	1.15	1.09	1.27	1.41	1.14	1.33	1.48	1.15	1.35	1.51	1.15	1.36	1.51	1.17	1.38	1.54
sib	1.34	0.33	0.5	0.56	0.58	0.62	0.29	0.45	0.51	0.53	0.58	0.5	0.56	0.58	0.62	800	651	609	519	1.01	0.86	0.71	1.01	0.86	0.71	1.01	0.86	0.72	1.01	0.86	0.73	1.01	0.86	0.75	0.73	0.89	0.98	0.81	0.95	1.05	0.84	0.98	1.08	0.86	0.98	1.09	0.89	1.01	1.11
sib	1.62	0.5	0.61	0.65	0.66	0.7	0.42	0.54	0.59	0.62	0.66	0.61	0.65	0.66	0.7	990	907	867	790	1.23	1.08	0.94	1.23	1.08	0.94	1.23	1.08	0.94	1.23	1.08	0.94	1.23	1.08	0.94	1.01	1.17	1.26	1.04	1.19	1.29	1.06	1.2	1.29	1.07	1.21	1.29	1.09	1.22	1.3
sib	1.79	0.45	0.64	0.71	0.74	0.8	0.35	0.54	0.62	0.67	0.75	0.64	0.71	0.74	0.8	814	682	633	552	1.52	1.37	1.2	1.52	1.37	1.2	1.52	1.37	1.2	1.52	1.37	1.2	1.52	1.37	1.2	1.01	1.22	1.35	1.12	1.3	1.42	1.16	1.33	1.43	1.17	1.35	1.44	1.21	1.37	1.44
sib	1.58	0.48	0.66	0.72	0.74	0.8	0.45	0.61	0.68	0.71	0.77	0.66	0.72	0.74	0.8	880	755	708	601	0.52	0.41	0.32	0.56	0.5	0.47	0.56	0.53	0.52	0.56	0.53	0.53	0.62	0.61	0.59	0.94	1.04	1.1	0.98	1.07	1.15	1	1.09	1.15	1.01	1.1	1.17	1.03	1.11	1.2
sib	2.06	0.48	0.72	0.79	0.81	0.86	0.38	0.63	0.71	0.73	0.79	0.72	0.79	0.81	0.86	847	752	716	646	1.5	1.31	1.13	1.5	1.31	1.13	1.5	1.31	1.13	1.5	1.31	1.13	1.5	1.31	1.13	1.17	1.42	1.55	1.29	1.49	1.61	1.32	1.52	1.61	1.33	1.52	1.61	1.36	1.54	1.63
sib	1.92	0.58	0.75	0.8	0.82	0.86	0.48	0.69	0.74	0.77	0.82	0.75	0.8	0.82	0.86	931	856	821	759	1.33	1.22	1.09	1.33	1.22	1.09	1.33	1.22	1.09	1.33	1.22	1.09	1.33	1.22	1.09	1.18	1.36	1.49	1.25	1.41	1.53	1.27	1.41	1.53	1.28	1.42	1.54	1.29	1.44	1.54
sib	1.93	0.54	0.71	0.79	0.82	0.9	0.48	0.62	0.71	0.75	0.84	0.71	0.79	0.83	0.97	863	682	622	399	1.5	1.34	1.15	1.5	1.34	1.16	1.5	1.34	1.19	1.5	1.34	1.19	1.5	1.34	1.23	1.07	1.28	1.38	1.15	1.34	1.41	1.2	1.37	1.45	1.23	1.38	1.46	1.28	1.4	1.47
sib	2.22	0.62	0.88	0.95	0.98	1.04	0.56	0.78	0.86	0.89	0.95	0.88	0.95	0.98	1.04	869	759	721	637	1.66	1.46	1.23	1.66	1.46	1.23	1.66	1.46	1.26	1.66	1.46	1.27	1.66	1.46	1.27	1.35	1.58	1.62	1.47	1.63	1.65	1.5	1.61	1.66	1.51	1.62	1.66	1.54	1.62	1.68
pts	1.13	0.21	0.54	0.62	0.66	0.72	0.23	0.5	0.6	0.64	0.71	0.54	0.56	0.59	0.65	559	203	169	111	0.86	0.72	0.58	0.86	0.72	0.59	0.86	0.72	0.63	0.86	0.72	0.65	0.89	0.75	0.69	0.67	0.8	0.86	0.79	0.87	0.92	0.82	0.91	0.94	0.85	0.91	0.96	0.87	0.93	0.98
pts	1.85	0.37	0.59	0.66	0.68	0.73	0.29	0.51	0.58	0.62	0.69	0.59	0.66	0.68	0.74	763	647	604	524	1.29	1.14	0.93	1.29	1.14	0.94	1.29	1.14	0.95	1.29	1.14	0.97	1.29	1.14	0.99	0.9	1.12	1.26	1.02	1.23	1.36	1.06	1.26	1.41	1.08	1.27	1.41	1.1	1.3	1.43
pts	1.23	0.21	0.48	0.53	0.55	0.6	0.22	0.43	0.48	0.51	0.56	0.49	0.53	0.55	0.6	657	559	516	429	0.94	0.78	0.61	0.94	0.78	0.63	0.94	0.78	0.65	0.94	0.78	0.67	0.94	0.79	0.71	0.67	0.83	0.93	0.78	0.92	1.01	0.81	0.94	1.01	0.82	0.95	1.01	0.85	0.97	1.03
pts	1.34	0.04	0.56	0.66	0.7	0.77	0.12	0.5	0.63	0.67	0.75	0.53	0.63	0.66	0.74	223	146	127	89	0.84	0.69	0.52	0.84	0.72	0.62	0.85	0.75	0.68	0.85	0.76	0.7	0.85	0.78	0.76	0.66	0.85	0.95	0.87	0.97	1	0.92	1	1.03	0.93	1	1.04	0.96	1.01	0.99
pts	1.68	0.4	0.7	0.8	0.85	0.94	0.38	0.63	0.75	0.82	0.93	0.7	0.8	0.85	0.97	682	510	440	168	1.15	1.03	0.9	1.15	1.03	0.91	1.15	1.03	0.94	1.15	1.03	0.95	1.15	1.04	1	0.95	1.12	1.21	1.07	1.19	1.26	1.12	1.22	1.28	1.14	1.22	1.3	1.18	1.26	1.33
pts	1.53	0.29	0.62	0.7	0.73	0.78	0.24	0.59	0.67	0.69	0.75	0.62	0.7	0.73	0.78	627	501	459	374	1.19	1	0.82	1.19	1.02	0.89	1.19	1.04	0.92	1.19	1.04	0.94	1.19	1.05	0.97	0.83	1.02	1.12	0.97	1.11	1.2	1.02	1.15	1.21	1.02	1.15	1.21	1.06	1.17	1.2
pts	1.21	0.32	0.44	0.49	0.51	0.55	0.31	0.41	0.45	0.47	0.5	0.45	0.49	0.51	0.55	839	679	601	495	0.79	0.65	0.55	0.79	0.65	0.56	0.79	0.66	0.58	0.79	0.66	0.59	0.79	0.67	0.6	0.63	0.79	0.9	0.7	0.86	0.95	0.73	0.89	0.98	0.75	0.9	0.99	0.79	0.93	1.02
pts	2.35	0.47	0.74	0.81	0.83	0.89	0.42	0.65	0.72	0.75	0.8	0.74	0.81	0.83	0.89	815	707	672	582	1.34	1.07	0.87	1.34	1.07	0.92	1.34	1.07	0.96	1.34	1.07	0.97	1.34	1.1	1.03	1.11	1.33	1.5	1.23	1.45	1.52	1.27	1.47	1.5	1.28	1.49	1.51	1.31	1.51	1.55
pts	1.87	0.72	0.77	0.82	0.84	0.9	0.68	0.71	0.76	0.79	0.84	0.77	0.82	0.84	0.9	1142	1047	993	875	1.54	1.45	1.34	1.54	1.45	1.34	1.54	1.45	1.34	1.54	1.45	1.34	1.54	1.45	1.34	1.21	1.34	1.4	1.22	1.34	1.41	1.23	1.37	1.44	1.24	1.38	1.44	1.26	1.38	1.44
pts	1.28	0.15	0.51	0.57	0.6	0.64	0.13	0.47	0.54	0.57	0.61	0.51	0.57	0.6	0.64	537	441	400	348	0.92	0.8	0.67	0.92	0.8	0.71	0.92	0.8	0.72	0.92	0.81	0.73	0.92	0.81	0.74	0.66	0.82	0.88	0.82	0.9	0.93	0.83	0.91	0.95	0.84	0.91	0.96	0.86	0.92	0.96
pts	2.56	0.45	0.76	0.86	0.88	0.94	0.37	0.67	0.76	0.8	0.84	0.76	0.91	0.94	0.99	720	261	246	220	1.83	1.54	1.24	1.83	1.54	1.27	1.83	1.56	1.29	1.83	1.56	1.31	1.83	1.56	1.31	1.11	1.48	1.73	1.32	1.68	1.87	1.41	1.74	1.94	1.44	1.76	1.97	1.49	1.8	2
pts	1.28	0.28	0.57	0.64	0.67	0.73	0.28	0.53	0.61	0.63	0.69	0.57	0.64	0.67	0.73	596	434	365	263	0.92	0.81	0.7	0.92	0.81	0.72	0.92	0.82	0.78	0.92	0.82	0.79	0.92	0.86	0.84	0.7	0.81	0.91	0.79	0.91	0.98	0.84	0.95	1.01	0.86	0.97	1	0.9	0.99	1.05
pts	1.95	0.26	0.63	0.7	0.73	0.79	0.19	0.54	0.62	0.66	0.73	0.63	0.71	0.8	0.85	605	492	289	257	1.45	1.21	0.96	1.45	1.21	1.01	1.45	1.21	1.04	1.45	1.21	1.04	1.45	1.24	1.06	0.89	1.18	1.38	1.12	1.39	1.58	1.17	1.44	1.59	1.19	1.46	1.61	1.23	1.5	1.63
pts	1.82	0.39	0.56	0.62	0.65	0.71	0.35	0.48	0.54	0.57	0.63	0.56	0.62	0.65	0.76	832	678	617	353	1.3	1.13	0.97	1.3	1.13	0.97	1.3	1.13	0.98	1.3	1.13	0.98	1.3	1.13	0.99	0.84	1.08	1.26	0.95	1.17	1.35	1	1.23	1.4	1.02	1.26	1.42	1.08	1.33	1.46
pts	1.75	0.43	0.64	0.71	0.74	0.79	0.36	0.57	0.64	0.68	0.72	0.64	0.71	0.75	0.79	802	684	621	544	1.29	1.03	0.73	1.29	1.03	0.77	1.29	1.03	0.81	1.29	1.03	0.84	1.29	1.03	0.87	0.98	1.23	1.36	1.11	1.31	1.41	1.15	1.33	1.43	1.17	1.36	1.44	1.2	1.37	1.45
pts	1.66	0.46	0.57	0.63	0.65	0.71	0.42	0.5	0.55	0.57	0.63	0.57	0.63	0.65	0.71	940	800	729	599	1.14	1.05	0.91	1.14	1.05	0.91	1.14	1.05	0.95	1.14	1.05	0.97	1.14	1.05	0.97	0.88	1.12	1.24	0.96	1.17	1.24	1	1.21	1.25	1.02	1.22	1.26	1.07	1.24	1.27
pts	1.98	0.5	0.76	0.85	0.87	0.93	0.46	0.7	0.79	0.83	0.88	0.79	0.86	0.88	0.94	403	345	328	285	1.25	0.99	0.86	1.25	1.06	0.98	1.25	1.11	1.01	1.25	1.13	1.02	1.3	1.15	1.07	1.1	1.33	1.43	1.23	1.39	1.48	1.27	1.42	1.51	1.29	1.44	1.5	1.31	1.46	1.5
pts	1.86	0.45	0.65	0.71	0.74	0.79	0.37	0.57	0.63	0.66	0.73	0.65	0.71	0.74	0.79	818	705	657	573	1.33	1.2	1.05	1.33	1.2	1.05	1.33	1.2	1.05	1.33	1.2	1.05	1.33	1.2	1.05	1	1.25	1.34	1.12	1.32	1.39	1.15	1.33	1.39	1.17	1.33	1.39	1.21	1.35	1.37
pts	1.85	0.66	0.86	0.93	0.95	1	0.65	0.84	0.91	0.93	0.97	0.86	0.93	0.95	1	920	781	743	655	1.47	1.37	1.21	1.47	1.37	1.21	1.47	1.37	1.21	1.47	1.37	1.21	1.47	1.37	1.21	1.23	1.4	1.49	1.28	1.45	1.53	1.31	1.46	1.55	1.32	1.47	1.55	1.34	1.49	1.57
pts	2.35	0.59	0.78	0.84	0.87	0.91	0.55	0.72	0.78	0.79	0.85	0.78	0.84	0.87	0.91	913	805	759	678	1.68	1.49	1.27	1.68	1.49	1.27	1.68	1.49	1.27	1.68	1.49	1.28	1.68	1.49	1.29	1.19	1.41	1.56	1.28	1.48	1.61	1.3	1.5	1.65	1.32	1.51	1.66	1.35	1.54	1.68
pts	3.07	0.71	0.95	1.03	1.05	1.12	0.61	0.82	0.91	0.94	1.01	0.95	1.03	1.06	1.12	900	787	750	658	1.69	1.55	1.37	1.69	1.55	1.41	1.69	1.55	1.44	1.69	1.55	1.44	1.69	1.61	1.49	1.43	1.7	1.86	1.56	1.77	1.95	1.58	1.82	2.02	1.59	1.83	2.03	1.63	1.84	2.04
pts	1.78	0.69	0.75	0.77	0.79	0.81	0.66	0.7	0.72	0.74	0.76	0.75	0.77	0.79	0.81	1138	1081	1051	996	1.3	1.22	1.13	1.3	1.22	1.13	1.3	1.22	1.13	1.3	1.22	1.13	1.3	1.22	1.13	1.18	1.29	1.33	1.2	1.3	1.33	1.21	1.31	1.34	1.21	1.31	1.34	1.22	1.31	1.35
pts	1.81	0.51	0.63	0.67	0.7	0.74	0.47	0.56	0.6	0.63	0.68	0.63	0.67	0.7	0.74	984	893	844	738	1.01	0.88	0.76	1.01	0.88	0.76	1.01	0.88	0.77	1.01	0.88	0.78	1.01	0.88	0.79	1.02	1.2	1.32	1.07	1.25	1.35	1.09	1.26	1.36	1.1	1.26	1.37	1.14	1.29	1.38
pts	1.87	0.38	0.67	0.72	0.74	0.8	0.34	0.61	0.66	0.69	0.74	0.67	0.72	0.74	0.8	708	612	579	488	0.74	0.57	0.45	0.77	0.69	0.63	0.77	0.71	0.65	0.77	0.71	0.66	0.77	0.72	0.69	0.92	1.14	1.29	1.05	1.26	1.36	1.08	1.3	1.39	1.09	1.31	1.39	1.14	1.32	1.41
pts	2.12	0.36	0.72	0.85	0.88	0.98	0.27	0.62	0.76	0.79	0.93	0.73	0.85	0.88	0.98	584	427	388	301	1.47	1.28	0.98	1.47	1.28	1.02	1.47	1.28	1.06	1.47	1.28	1.09	1.47	1.28	1.13	0.97	1.23	1.37	1.2	1.38	1.5	1.27	1.44	1.52	1.29	1.47	1.52	1.34	1.5	1.52
pts	2.56	0.56	0.92	0.98	1	1.05	0.54	0.86	0.93	0.95	1	0.94	1	1.03	1.07	614	557	535	497	1.38	1.26	1.08	1.43	1.36	1.25	1.43	1.36	1.28	1.43	1.36	1.28	1.51	1.41	1.31	1.31	1.54	1.67	1.43	1.63	1.68	1.46	1.64	1.7	1.47	1.64	1.71	1.49	1.66	1.73
pts	2.23	0.78	0.91	0.99	1.01	1.08	0.74	0.85	0.93	0.96	1.02	0.91	0.99	1.01	1.08	1013	883	837	723	1.6	1.55	1.45	1.6	1.55	1.45	1.6	1.55	1.45	1.6	1.55	1.45	1.6	1.55	1.45	1.36	1.54	1.58	1.4	1.55	1.59	1.43	1.56	1.59	1.44	1.56	1.58	1.46	1.57	1.58
pts	2.84	0.6	0.86	0.97	1	1.1	0.5	0.72	0.85	0.9	0.99	0.86	0.97	1	1.1	820	658	613	498	1.84	1.59	1.32	1.84	1.59	1.36	1.84	1.59	1.41	1.84	1.59	1.42	1.84	1.59	1.44	1.32	1.63	1.83	1.48	1.76	1.94	1.56	1.81	2.02	1.57	1.84	2.04	1.63	1.89	2.12
pts	3.09	0.87	1	1.07	1.09	1.14	0.76	0.86	0.93	0.94	1.01	1	1.07	1.09	1.14	1067	975	948	872	2.35	2.03	1.7	2.35	2.03	1.7	2.35	2.03	1.7	2.35	2.03	1.7	2.35	2.03	1.7	1.7	2.13	2.36	1.78	2.18	2.39	1.82	2.19	2.4	1.84	2.21	2.39	1.88	2.23	2.41
pts	2.64	0.61	0.85	0.92	0.96	1	0.49	0.76	0.83	0.87	0.92	0.85	0.92	0.96	1.01	872	770	723	666	1.34	1.16	0.98	1.34	1.16	0.98	1.34	1.16	0.99	1.34	1.16	1.01	1.34	1.16	1.03	1.37	1.59	1.69	1.48	1.66	1.7	1.52	1.66	1.7	1.53	1.66	1.72	1.55	1.68	1.72
pts	2.81	0.7	0.88	0.93	0.96	1.02	0.58	0.74	0.8	0.83	0.88	0.88	0.93	0.96	1.02	969	888	845	760	2.14	1.8	1.51	2.14	1.8	1.57	2.14	1.8	1.61	2.14	1.8	1.62	2.14	1.83	1.63	1.43	1.75	1.93	1.52	1.8	2.02	1.55	1.83	2.03	1.56	1.85	2.05	1.61	1.87	2.06
pts	3.74	0.56	0.99	1.13	1.17	1.28	0.34	0.73	0.85	0.87	1.03	0.99	1.13	1.36	1.43	707	579	408	380	3.11	2.67	2.12	3.11	2.67	2.12	3.11	2.67	2.12	3.11	2.67	2.12	3.11	2.67	2.12	1.61	2.3	2.62	2.02	2.54	2.91	2.18	2.66	2.95	2.23	2.7	2.97	2.32	2.79	3.03
pts	5.28	0.71	1.24	1.4	1.44	1.53	0.49	0.88	1.05	1.09	1.16	1.24	1.4	1.44	1.53	714	593	565	511	3.52	3.41	2.98	3.52	3.41	3.02	3.52	3.41	3.06	3.52	3.41	3.06	3.52	3.41	3.17	2.02	3.04	3.73	2.6	3.64	4.03	2.83	3.77	4.08	2.89	3.78	4.05	3.01	3.88	4.05
pts	1.53	0.24	0.47	0.52	0.54	0.59	0.18	0.4	0.45	0.47	0.52	0.47	0.52	0.54	0.63	656	546	515	344	0.94	0.81	0.68	0.94	0.81	0.76	0.94	0.83	0.78	0.94	0.84	0.79	0.94	0.85	0.8	0.67	0.91	1.06	0.84	1.06	1.17	0.88	1.07	1.18	0.9	1.09	1.17	0.94	1.11	1.21
pts	1.35	0.26	0.53	0.58	0.6	0.65	0.21	0.47	0.53	0.56	0.6	0.54	0.59	0.62	0.68	502	437	395	328	1.02	0.86	0.66	1.02	0.86	0.75	1.02	0.86	0.77	1.02	0.86	0.78	1.02	0.87	0.81	0.74	0.91	1.03	0.86	1.02	1.13	0.89	1.05	1.15	0.9	1.07	1.16	0.93	1.08	1.17
pts	1.65	0.32	0.55	0.61	0.63	0.68	0.27	0.48	0.54	0.57	0.62	0.55	0.61	0.68	0.73	749	623	335	297	1.29	1.1	0.9	1.29	1.1	0.9	1.29	1.1	0.92	1.29	1.1	0.93	1.29	1.1	0.93	0.82	1.04	1.15	0.95	1.11	1.26	0.99	1.15	1.31	1	1.18	1.33	1.04	1.2	1.34
pts	1.87	0.34	0.5	0.55	0.57	0.61	0.31	0.45	0.52	0.53	0.57	0.5	0.55	0.57	0.61	868	736	696	611	0.89	0.79	0.68	0.89	0.79	0.73	0.89	0.79	0.76	0.89	0.79	0.77	0.89	0.8	0.79	0.77	0.94	1.02	0.83	0.97	1.02	0.86	0.99	1.04	0.87	1	1.03	0.9	1.02	1.03
pts	2.13	0.35	0.72	0.81	0.84	0.91	0.3	0.64	0.74	0.78	0.83	0.72	0.81	0.84	0.91	683	570	531	455	1.12	0.97	0.87	1.12	0.97	0.87	1.12	1	0.89	1.12	1.02	0.9	1.12	1.02	0.93	1.06	1.26	1.34	1.21	1.32	1.37	1.25	1.35	1.37	1.25	1.36	1.38	1.28	1.35	1.4
pts	1.47	0.4	0.53	0.57	0.59	0.64	0.35	0.46	0.5	0.53	0.58	0.53	0.57	0.59	0.64	930	814	762	657	1.13	1.03	0.92	1.13	1.03	0.92	1.13	1.03	0.92	1.13	1.03	0.92	1.13	1.03	0.92	0.84	1.01	1.07	0.91	1.05	1.13	0.93	1.07	1.14	0.94	1.07	1.14	0.97	1.08	1.13
pts	1.65	0.57	0.65	0.67	0.69	0.72	0.55	0.61	0.62	0.63	0.66	0.65	0.67	0.69	0.72	1071	1015	979	905	1.3	1.16	1.03	1.3	1.16	1.03	1.3	1.16	1.03	1.3	1.16	1.03	1.3	1.16	1.03	0.98	1.08	1.16	1	1.1	1.19	1.01	1.1	1.21	1.01	1.1	1.21	1.01	1.11	1.23
pts	2.01	0.44	0.63	0.69	0.71	0.77	0.35	0.51	0.58	0.61	0.67	0.63	0.69	0.71	0.77	835	732	687	598	1.6	1.36	1.11	1.6	1.36	1.11	1.6	1.36	1.11	1.6	1.36	1.12	1.6	1.36	1.12	1.02	1.35	1.53	1.16	1.45	1.6	1.22	1.49	1.61	1.24	1.51	1.62	1.29	1.54	1.65
pts	2.4	0.67	0.84	0.89	0.9	0.93	0.6	0.76	0.82	0.82	0.85	0.84	0.89	0.9	0.93	986	913	900	854	1.84	1.61	1.41	1.84	1.61	1.41	1.84	1.61	1.41	1.84	1.61	1.41	1.84	1.61	1.41	1.36	1.56	1.69	1.44	1.58	1.77	1.45	1.6	1.77	1.46	1.6	1.77	1.47	1.6	1.77
pts	2.15	0.57	0.86	0.9	0.92	0.96	0.61	0.81	0.85	0.86	0.91	0.86	0.9	0.92	0.96	899	830	808	739	1.39	1.23	1.08	1.39	1.23	1.11	1.39	1.23	1.11	1.39	1.23	1.12	1.39	1.23	1.12	1.27	1.47	1.55	1.35	1.5	1.56	1.37	1.51	1.55	1.38	1.51	1.56	1.39	1.53	1.54
[truncated: 24 more columns]
