# Supplementary material for: Seeking Optimal Region-Of-Interest (ROI) Single-Value Summary Measures for fMRI Studies in Imaging Genetics
Source: PLoS One. 2016 Mar 14;11(3):e0151391. doi: 10.1371/journal.pone.0151391 (PMC4790904; doi:10.1371/journal.pone.0151391)
Supplement: S2 Data — (ZIP) [file pone.0151391.s011.zip › dset3_raw.xlsx]

## Sheet: demographic
P1947 Code	Gender	AgeExact	Handedness	WRATReadingStandardScore	EduYrsComp	2(2) %Correct	tsnr
val/val	2	32.4736	100	83	12	0.8723	241.47
val/val	1	26.1027	70	111	17	1	210.35
val/val	1	32.6845	90	114	21	0.8511	123.27
val/val	2	45.3169	100	121	16	0.8913	197.36
val/val	2	45.6646	100	123	19	1	215.18
val/val	1	45.117	100	114	16	0.7447	167.51
val/val	2	45.3881	100	119	18	0.8333	182.68
val/val	1	28.0876	80	104	22	0.8261	237.69
val/val	2	32.7146	100	105	16	1	183.97
val/val	2	23.2854	90	127	16	0.7083	262.17
val/val	1	22.7132	100	103	14	0.7292	254.32
val/val	2	28.5257	80	113	18	0.9375	208.84
val/val	1	41.7988	100	116	18	0.7917	227.57
val/val	1	21.7084	80	108	12	1	147.79
val/val	1	23.1348	100	113	16	0.8125	206.52
val/val	2	29.911	100	83	16	0.7083	204.25
val/val	2	31.0144	100	104	16	1	275.06
val/val	1	33.1992	100	120	16	0.7021	235.01
val/val	2	23.948	90	118	16	0.8958	223.17
val/val	2	39.0691	80	107	15	1	188.37
val/val	1	54.9733	80	108	22	0.9583	217.57
val/val	2	52.6899	90	118	18	0.7234	204.31
val/val	1	25.1992	100	96	20	0.7021	227.34
val/val	1	25.3936	100	110	17	1	198.17
val/val	1	25.7687	90	111	21	0.9583	224.07
val/val	2	27.6003	90	112	20	0.875	192.41
val/val	2	22.59	100	101	20	0.9792	255.14
val/val	2	25.1472	100	116	18	0.8333	212.48
val/val	2	29.9466	100	91	14	0.8958	221.37
val/val	2	45.1882	90	120	18	0.8958	151.82
val/val	1	19.3949	100	105	13	0.9792	236.45
val/val	1	36.2491	100	99	18	1	223.08
val/val	2	29.8864	100	116	22	0.8936	208.73
val/val	1	23.9945	100	98	12	1	263.79
val/val	2	20.9856	100	113	15	0.8936	217.49
val/val	2	22.5818	100	85	14	0.7708	176.5
val/val	2	23.8686	100	120	16	0.8936	256.21
val/val	2	23.2197	100	116	16	0.9362	208.95
val/val	1	30.8008	100	115	18	1	306.81
val/val	2	23.321	100	105	16	0.9583	175
val/val	2	40.7447	100	116	20	0.9792	235.84
val/val	2	26.0534	80	101	16	0.8333	211.46
val/val	1	20.9117	80		14	0.7708	185.95
val/met	2	44.4846	100	106	21	0.74	261.14
val/met	1	37.859	100	111	19	0.87	197.46
val/met	1	34.2916	80	102	12	0.9583	213.33
val/met	1	33.7467	100	106	17	1	184.37
val/met	1	41.4045	100	113	21	1	291.57
val/met	1	33.1691	100	115	25	0.8936	273.84
val/met	1	35.3566	80	99	16	1	288.24
val/met	1	34.3901	80	105	16	0.9149	244.32
val/met	1	29.1855	100	108	25	0.8913	127.57
val/met	1	32.7639	100	114	18	0.9362	201.09
val/met	1	35.9233	90	104	23	1	153.89
val/met	2	41.4648	100	97	16	0.8298	271.98
val/met	2	33.2457	100	102	18	0.8542	184.88
val/met	2	23.0746	100	114	16	0.7292	207.15
val/met	2	44.9747	100	91	14	0.8043	202.97
val/met	1	24.2245	100	110	16	0.9583	239.67
val/met	1	23.9206	100	115	16	0.95	211.2
val/met	2	24.0274	100	104	17	0.875	199.53
val/met	1	27.5866	100	98	17	0.7917	210.64
val/met	2	46.7734	90	106	16	0.8333	173.71
val/met	1	37.7495	100	109	16	0.9792	186.74
val/met	2	25.4867	90	108	15	0.9787	226.3
val/met	1	33.1554	80	106	16	0.8958	216.07
val/met	2	24.3477	100	122	16	0.9792	222.86
val/met	1	24.1807	100	104	16	0.7292	223.38
val/met	2	29.8727	100	115	16	0.9583	284.48
val/met	1	39.9398	100	93	16	0.75	269.67
val/met	2	21.8398	80	115	16	0.9362	165.48
val/met	2	21.5743	70	96	12	0.9375	220.95
val/met	2	36.5859	100	118	23	0.7826	237.6
val/met	1	41.629	80	88	14	0.8542	256.85
val/met	2	53.8316	90	115	14	0.7872	194.14
val/met	1	33.0623	80	110	17	0.9167	219.23
val/met	2	21.2676	100	98	15	0.7391	234.43
val/met	2	23.2115	80	117	16	0.9583	230.43
val/met	1	26.3984	100	116	19	0.9574	189.57
val/met	2	25.5058	100	106	18	0.7917	212.37
val/met	1	23.822	100	115	16	0.9792	197.35
val/met	2	40.011	90	109	16	0.7917	206.68
val/met	2	20.3066	100	114	13	0.9792	263.7
val/met	1	49.2649	90	115	12	0.93	173.72
val/met	1	24.9829	90	111	16	0.8478	249.79
val/met	2	23.8987	80	96	16	0.7111	168.36
val/met	2	27.1814	100	113	16	0.8511	254.97
val/met	2	23.2909	80	114	16	0.8958	253.87
val/met	2	23.7098	100	111	16	0.8125	178.14
val/met	2	23.1869	80	105	16	1	253.9
val/met	1	30.0287	90	113	22	0.9574	211.17
val/met	1	30.1602	90	102	18	0.8125	224.74
val/met	1	24.7255	100	109	18	0.9362	253.54
val/met	1	24.7337	100	103	16	0.9167	199.74
val/met	2	24.2875	80	105	16	0.8936	185.4
val/met	1	25.473	90	105	16	0.75	261.5
val/met	2	22.7598	90	114	16	0.9167	210.11
val/met	2	21.8563	90	116	16	0.9574	217.97
val/met	2	23.0007	80	108	16	0.9792	217.77
val/met	2	24.1369	80	109	18	0.8333	232.18
val/met	2	26.1355	90	116	20	0.9583	239.42
val/met	1	32.5147	90	106	20	0.9792	226.27
val/met	2	34.204	90	113	20	0.7111	224.06
val/met	2	25.1718	100	105	16	0.7917	228.32
val/met	1	23.206	100	111	16	0.9362	239.65
val/met	2	42.9596	90	110	25	0.9792	210.42
val/met	2	41.8125	80	110	18	0.9375	223.46
val/met	2	22.1492	100	108	16	0.9792	208.37
val/met	2	23.5537	100	114	16	1	185.24
val/met	1	28.3121	80	114	20	0.9792	238.94
val/met	1	25.8015	100	107	16	0.9167	220.89
val/met	1	43.9042	100	114	16	0.9574	176.87
val/met	2	25.5469	80	114	16	1	235.02
val/met	1	24.0301	100	113	16	0.8333	207.72
val/met	1	32.0903	70	116	16	1	214.45
val/met	1	27.9836	90	112	20	0.9787	199.61
val/met	2	26.5927	100	106	18	1	213.85
val/met	2	37.1225	90	116	18	1	242.97
val/met	2	51.2115	100	113	17	0.75	199.63
val/met	2	26.6311	100	113	21	0.8511	212.94
val/met	2	23.3128	100	110	16	0.9792	249.59
val/met	2	31.0801	100	107	18	0.9149	211.22
val/met	1	21.8809	100	108	16	1	187.76
val/met	1	25.5387	90	101	17	0.9149	208.93
val/met	1	26.7077	100	106	16	0.981	229.2
val/met	1	24.627	90	104	16	0.8478	173.06
val/met	1	25.2156	100	98	16	1	210.57
val/met	2	22.8693	100	107	16	0.9583	230.6
val/met	2	25.7823	80	113	16	0.8542	187.94
val/met	2	26.5708	80	108	16	0.7708	209.82
val/met	1	23.3155	100	111	17	0.7234	140.92
val/met	1	24.4956	100	122	18	0.9792	207.96
val/met	2	24.5339	80	114	16	0.7609	279.59
val/met	2	20.9035	100	116	14	0.7872	231.59
val/met	2	23.551	100	111	16	1	213.83
val/met	1	22.8255	100	121	17	0.8333	206.17
val/met	1	49.588	100	118	25	0.9375	201.27
val/met	2	26.4613	70	97	18	0.875	264.3
val/met	2	22.1602	100	113	15	0.875	173.88
val/met	1	30.4011	100	111	12	0.9167	211.76
val/met	2	24.0794	100	116	18	0.8958	210.65
val/met	2	29.4428	100	112	16	0.875	234.81
val/met	2	30.987	100	121	20	0.9167	187.37
val/met	1	46.4339	100	111	16	0.9375	196.28
val/met	2	28.846	80	108	21	0.7083	173.58
val/met	1	30.7871	100	94	20	0.8333	220.2
val/met	2	44.9555	90	99	19	0.7917	176.12
val/met	1	41.3361	80	117	16	0.8333	224.65
val/met	2	26.2012	100	116	18	0.9167	216.46
met/met	2	38.1492	100	100	12	1	168.82
met/met	1	38.3984	100	104	16	0.9348	175.48
met/met	2	35.5756	90	96	14	1	277.63
met/met	2	32.3943	100	103	16	0.9574	204.05
met/met	2	27.0335	100	103	19	1	146.73
met/met	2	34.5681	100	97	16	0.8936	209.89
met/met	1	34.4339	70	108	23	1	260.69
met/met	1	25.4565	90	108	18	0.766	144.22
met/met	1	26.3326	100	111	16	1	195.71
met/met	2	28.0329	100	110	20	0.8936	210.63
met/met	1	50.0068	100	93	18	0.8125	254.59
met/met	2	22.8474	100	115	16	0.9583	221.67
met/met	1	22.3053	100	120	12	1	210.9
met/met	2	22.8008	100	115	16	0.9375	224.84
met/met	1	23.54	100	111	16	0.7872	254.64
met/met	2	20.9172	100	111	15	0.8085	243.79
met/met	2	24.052	80	105	16	1	252.11
met/met	2	24.5585	80	111	16	0.8333	194.95
met/met	2	27.5181	100		18	1	219.42
met/met	1	32.0082	90	116	17	0.7917	203.99
met/met	1	25.2621	100	119	16	0.875	190.57
met/met	1	22.9049	80	108	16	0.875	206.57
met/met	2	27.4333	90	116	18	0.9792	241.4
met/met	2	36.2163	100	110	25	0.7391	176.07
met/met	2	22.6338	80	97	16	0.9375	184.65
met/met	2	23.9261	70	115	16	1	262.45
met/met	1	34.1437	90	114	21	0.8125	203.71
met/met	1	34.3874	70	103	20	0.91	240.74
met/met	2	23.4415	90	126	17	0.8936	221.4
met/met	1	26.8227	100	114	18	1	242.44
met/met	2	22.9514	90	110	16	0.7021	239.96
met/met	2	39.8604	90	113	18	0.875	304.6
met/met	1	23.6413	70	93	18	0.8542	159.45
met/met	2	42.4531	100	103	16	0.9375	278.47
met/met	2	24.4709	90	105	16	1	248.94
met/met	1	19.7591	100	116	12	0.875	220.54
met/met	1	25.5962	100	108	18	0.9792	195.57
met/met	2	22.8227	100	105	16	0.9167	270.31
met/met	1	24.0301	90	110	18	0.9787	212.34
met/met	1	44.1451	100	116	21	0.9167	233.56
met/met	2	24.501	80	117	18	0.9792	188.99
met/met	2	22.0643	100	114	16	0.913	256.38
met/met	2	23.0116	100	110	16	0.9792	213.62
met/met	1	23.5127	100	117	16	0.9167	170.93
met/met	1	22.653	80	115	16	0.9167	197.54
met/met	2	21.8207	100	101	15	0.8958	228.87
met/met	2	22.8474	80	110	16	0.9583	232
met/met	2	27.7974	100	95	16	0.872	150.1
met/met	1	40.4326	100	99	16	1	223.9
met/met	2	20.6598	100	113	15	0.83	220.88
met/met	1	44	90	118	16	1	184.25
met/met	2	23.2279	80	103	16	1	274.75
met/met	2	45.358	100	113	16	0.9167	179.03
met/met	1	42.3354	100	111	20	0.7447	287.4
met/met	2	29.18	100	88	14	0.8511	252.71
met/met	2	45.9302	100	122	16	0.8085	213.39
met/met	1	30.1246	100	108	20	1	284.31
met/met	1	26.256	100	111	16	0.9792	223.39
met/met	1	21.2813	80	104	15	0.8542	199.43
met/met	1	30.3984	100	118	16	0.9167	132.44
met/met	2	53.5661	90	121	17	0.7708	202
met/met	2	31.6167	100	112	20	1	166.25
met/met	1	42.2806	80	115	26	0.9167	224.9
met/met	1	45.7084	100	97	16	0.9375	241.11
met/met	1	33.807	80	89	19	0.75	151.12
met/met	2	33.065	100	95	14	0.7083	160.87
met/met	2	27.9507	100	108	20	0.8958	159.03

## Sheet: 10mm_ROI
P1947 Code	peak	mean	pmean_p0.05	median	pmedian_p0.05	pclu_p0.05	ext_p0.05	sph_r6	sph_r7.5	sph_r10	psph_p0.05_r6	psph_p0.05_r7.5	psph_p0.05_r10	pctl_q75	pctl_q90	pctl_q95	ppctl_p0.05_q75	ppctl_p0.05_q90	ppctl_p0.05_q95	pkcorr_corr0.7	pkcorr_corr0.8	pkcorr_corr0.9	ppkcorr_p0.05_corr0.7	ppkcorr_p0.05_corr0.8	ppkcorr_p0.05_corr0.9	topvox_n10	topvox_n20	topvox_n50	topvox_n100	eigen	peigen_p0.05
val/val	0.99	0.25	0.48	0.25	0.43	0.48	66	0.7	0.61	0.5	0.7	0.61	0.52	0.59	0.71	0.82	0.69	0.82	0.9	0.58	0.67	0.84	0.58	0.67	0.84	0.75	0.66	0.52	0.38	0.25	0.5
val/val	1.37	0.54	0.62	0.49	0.59	0.62	121	0.98	0.86	0.73	0.98	0.86	0.73	0.96	1.09	1.22	1.01	1.12	1.22	0.82	0.94	1.08	0.82	0.94	1.08	1.11	1.05	0.9	0.69	0.67	0.72
val/val	0.66	0.25	0.55	0.26	0.53	0.56	9	0.44	0.4	0.34	0.56	0.56	0.55	0.45	0.53	0.55	0.52	0.51	0.51	0.32	0.36	0.54	0.57	0.62	0.62	0.51	0.48	0.4	0.34	0.25	0.56
val/val	0.57	-0.15	0.38	-0.2	0.34	0.35	4	0.08	-0.08	-0.18	0.35	0.34	0.34	0.22	0.35	0.44	0.45	0.57	0.57	0.32	0.45	0.57	0.35	0.45	0.57	0.19	0.02	-0.09	-0.05	-0.2	0.45
val/val	0.62	-0.02	0.29	0	0.24	0.29	23	0.33	0.23	0.13	0.33	0.31	0.29	0.24	0.37	0.47	0.47	0.62	0.62	0.4	0.46	0.49	0.4	0.46	0.49	0.4	0.3	0.17	0.08	-0.24	0.34
val/val	1.18	0.26	0.53	0.26	0.45	0.53	74	0.8	0.66	0.5	0.8	0.69	0.61	0.73	0.95	1	0.89	1	1.04	0.71	0.85	0.95	0.72	0.85	0.95	0.93	0.84	0.62	0.43	0.4	0.59
val/val	2.33	1.18	1.23	1.17	1.27	1.23	137	2.01	1.79	1.58	2.01	1.79	1.58	1.82	2.06	2.13	1.85	2.06	2.13	1.69	1.84	2	1.69	1.84	2	2.1	1.96	1.69	1.45	1.41	1.42
val/val	0.37	0.02	0.33	0.03	0.34	0.37	1	0.16	0.09	0.03	0.37	0.37	0.37	0.22	0.27	0.31	0.37	0.37	0.37	0.19	0.23	0.29	0.37	0.37	0.37	0.19	0.16	0.18	0.1	0.04	0.32
val/val	1.03	0.45	0.56	0.45	0.54	0.56	106	0.78	0.73	0.67	0.78	0.73	0.67	0.74	0.81	0.85	0.76	0.83	0.83	0.6	0.65	0.73	0.62	0.65	0.73	0.83	0.77	0.69	0.57	0.53	0.61
val/val	0.67	0.13	0.41	0.09	0.4	0.42	37	0.46	0.36	0.28	0.48	0.45	0.44	0.44	0.58	0.61	0.59	0.64	0.67	0.5	0.52	0.66	0.5	0.52	0.66	0.51	0.45	0.35	0.21	0.11	0.44
val/val	1.05	0.18	0.42	0.14	0.39	0.42	57	0.57	0.43	0.34	0.57	0.5	0.47	0.5	0.64	0.72	0.64	0.75	0.87	0.62	0.68	0.85	0.62	0.68	0.85	0.66	0.49	0.4	0.28	0.18	0.44
val/val	0.86	0.16	0.46	0.12	0.41	0.46	62	0.46	0.35	0.27	0.46	0.4	0.4	0.57	0.68	0.76	0.69	0.78	0.8	0.55	0.62	0.75	0.55	0.62	0.75	0.51	0.43	0.48	0.31	0.2	0.5
val/val	0.99	0.38	0.4	0.34	0.35	0.4	130	0.69	0.58	0.47	0.69	0.58	0.49	0.62	0.78	0.86	0.63	0.79	0.86	0.68	0.76	0.84	0.68	0.76	0.84	0.81	0.72	0.52	0.44	0.45	0.46
val/val	1.32	0.44	0.71	0.36	0.65	0.71	79	0.99	0.85	0.71	0.99	0.87	0.81	0.96	1.17	1.24	1.11	1.23	1.26	0.95	1.05	1.12	0.95	1.05	1.12	1.08	0.98	0.86	0.61	0.48	0.79
val/val	1.42	0.49	0.69	0.47	0.68	0.69	98	1.02	0.87	0.73	1.02	0.87	0.74	0.99	1.12	1.19	1.06	1.15	1.26	0.79	0.88	1.07	0.79	0.88	1.07	1.08	0.98	0.92	0.68	0.69	0.77
val/val	1.63	0.47	0.82	0.39	0.81	0.82	83	1.28	1.12	0.95	1.28	1.12	0.95	1.17	1.32	1.43	1.28	1.42	1.57	0.99	1.13	1.32	0.99	1.13	1.32	1.37	1.27	1.04	0.71	0.71	0.94
val/val	0.92	0.2	0.35	0.17	0.3	0.35	72	0.62	0.49	0.37	0.62	0.49	0.43	0.48	0.65	0.75	0.62	0.75	0.81	0.5	0.58	0.7	0.5	0.58	0.7	0.7	0.58	0.41	0.28	0.26	0.4
val/val	0.6	0.25	0.33	0.25	0.3	0.33	103	0.43	0.4	0.37	0.43	0.4	0.38	0.46	0.5	0.53	0.48	0.51	0.54	0.41	0.46	0.52	0.41	0.46	0.52	0.5	0.49	0.42	0.33	0.33	0.38
val/val	0.91	0.15	0.49	0.14	0.46	0.49	57	0.64	0.48	0.33	0.66	0.57	0.52	0.59	0.74	0.83	0.74	0.83	0.87	0.57	0.63	0.73	0.57	0.63	0.73	0.78	0.67	0.5	0.32	0.25	0.52
val/val	1.48	0.45	0.68	0.37	0.6	0.68	94	1.18	1.03	0.83	1.18	1.03	0.83	1.05	1.24	1.24	1.14	1.28	1.29	1.01	1.08	1.26	1.01	1.08	1.26	1.3	1.14	0.93	0.64	0.68	0.81
val/val	0.53	0.03	0.32	0.01	0.29	0.31	14	0.23	0.11	0.03	0.34	0.31	0.31	0.29	0.39	0.45	0.45	0.48	0.53	0.34	0.4	0.51	0.37	0.4	0.51	0.35	0.24	0.12	0.12	0	0.33
val/val	2.58	1.09	1.21	1.07	1.12	1.21	128	1.99	1.75	1.5	1.99	1.75	1.5	1.99	2.35	2.41	2.05	2.38	2.4	1.46	1.58	1.89	1.46	1.58	1.89	2.32	2.2	1.8	1.4	1.38	1.43
val/val	1.63	0.48	0.7	0.43	0.63	0.7	100	1.22	1.07	0.9	1.22	1.07	0.91	1.06	1.28	1.44	1.17	1.37	1.44	0.91	1	1.21	0.91	1	1.21	1.28	1.2	0.97	0.69	0.68	0.82
val/val	0.93	0.16	0.47	0.16	0.43	0.47	64	0.52	0.42	0.32	0.55	0.5	0.49	0.58	0.73	0.77	0.72	0.8	0.81	0.62	0.69	0.79	0.62	0.69	0.79	0.67	0.63	0.5	0.32	0.02	0.51
val/val	2.17	0.56	0.96	0.53	0.9	0.96	94	1.52	1.32	1.09	1.52	1.32	1.12	1.46	1.76	1.86	1.6	1.83	1.86	1.15	1.26	1.54	1.15	1.26	1.54	1.72	1.6	1.27	0.91	1.21	1.17
val/val	1.1	0.72	0.72	0.75	0.75	0.72	144	0.93	0.86	0.81	0.93	0.86	0.81	0.92	0.96	0.99	0.92	0.96	0.99	0.89	0.95	1	0.89	0.95	1	0.97	0.93	0.86	0.82	0.76	0.76
val/val	0.96	0.28	0.48	0.26	0.45	0.48	77	0.68	0.56	0.45	0.68	0.58	0.51	0.61	0.75	0.81	0.7	0.79	0.88	0.56	0.65	0.71	0.56	0.65	0.71	0.76	0.67	0.54	0.41	0.35	0.5
val/val	1.78	0.81	1.02	0.83	1.02	1.02	112	1.42	1.3	1.18	1.42	1.3	1.18	1.37	1.46	1.55	1.37	1.49	1.57	1.17	1.29	1.36	1.17	1.29	1.36	1.5	1.4	1.26	1.09	1.04	1.14
val/val	0.99	0.09	0.45	0.06	0.38	0.45	46	0.63	0.45	0.27	0.66	0.58	0.51	0.52	0.76	0.87	0.79	0.9	0.97	0.67	0.76	0.82	0.67	0.76	0.82	0.81	0.65	0.4	0.22	0.05	0.55
val/val	0.86	0.01	0.55	-0.1	0.55	0.56	22	0.55	0.39	0.23	0.58	0.56	0.57	0.43	0.65	0.66	0.65	0.74	0.86	0.52	0.59	0.7	0.57	0.59	0.7	0.62	0.44	0.31	0.1	0.13	0.58
val/val	0.14	-0.17		-0.15				-0.06	-0.12	-0.16				0.03	0.1	0.11				-0.08	-0.04	0.05				-0.01	-0.05	-0.04	-0.09	-0.18
val/val	0.16	-0.36		-0.28				-0.02	-0.08	-0.13				-0.02	0.07	0.12				-0.09	0	0.1				0.01	-0.03	-0.11	-0.18	-0.44
val/val	0.69	0.08	0.45	0.1	0.41	0.45	38	0.48	0.36	0.25	0.5	0.45	0.44	0.46	0.57	0.64	0.6	0.65	0.67	0.42	0.48	0.56	0.46	0.5	0.56	0.59	0.47	0.3	0.22	0.07	0.46
val/val	0.26	0.08	0.22	0.11	0.22	0.22	26	0.19	0.17	0.14	0.22	0.22	0.22	0.21	0.23	0.24	0.24	0.25	0.23	0.19	0.22	0.23	0.22	0.23	0.23	0.21	0.2	0.18	0.15	0.11	0.22
val/val	0.67	-0.02	0.4	-0.02	0.37	0.4	25	0.43	0.32	0.21	0.45	0.42	0.4	0.34	0.48	0.56	0.58	0.62	0.67	0.47	0.52	0.59	0.47	0.52	0.59	0.5	0.43	0.28	0.12	-0.07	0.42
val/val	0.82	0.05	0.47	0.03	0.43	0.47	38	0.61	0.49	0.34	0.61	0.52	0.49	0.47	0.61	0.68	0.65	0.73	0.74	0.48	0.59	0.66	0.5	0.59	0.66	0.68	0.56	0.4	0.21	0.04	0.49
val/val	0.7	-0.12	0.41	-0.16	0.38	0.41	20	0.39	0.25	0.11	0.46	0.42	0.41	0.3	0.46	0.55	0.59	0.65	0.7	0.38	0.47	0.56	0.42	0.47	0.56	0.51	0.37	0.19	0.03	-0.11	0.42
val/val	1.89	0.75	0.93	0.7	0.89	0.93	116	1.4	1.26	1.12	1.4	1.26	1.12	1.5	1.66	1.77	1.55	1.66	1.78	1.21	1.32	1.49	1.21	1.32	1.49	1.57	1.59	1.36	1.04	1.12	1.15
val/val	1.06	0.24	0.55	0.17	0.53	0.55	64	0.84	0.7	0.53	0.84	0.7	0.57	0.73	0.86	0.94	0.85	0.94	0.96	0.54	0.67	0.77	0.57	0.67	0.77	0.93	0.8	0.63	0.39	0.46	0.62
val/val	1.47	0.67	0.73	0.61	0.66	0.73	123	1.21	1.08	0.93	1.21	1.08	0.93	1.06	1.21	1.28	1.09	1.23	1.32	0.99	1.09	1.2	0.99	1.09	1.2	1.27	1.14	0.99	0.79	0.72	0.78
val/val	0.18	-0.23		-0.2				0.1	0.05	-0.02				0.07	0.13	0.16				0.03	0.09	0.13				0.13	0.09	0.04	-0.1	-0.25
val/val	1.05	0.58	0.65	0.62	0.66	0.65	124	0.85	0.81	0.75	0.85	0.81	0.76	0.81	0.84	0.84	0.82	0.85	0.86	0.72	0.79	0.92	0.72	0.79	0.92	0.89	0.85	0.79	0.72	0.64	0.69
val/val	0.84	-0.28	0.51	-0.27	0.5	0.52	14	0.36	0.17	0	0.59	0.53	0.52	0.32	0.53	0.61	0.69	0.79	0.84	0.42	0.51	0.62	0.53	0.59	0.62	0.5	0.37	0.19	-0.06	-0.55	0.53
val/met	0.84	-0.01	0.45	0	0.42	0.45	39	0.53	0.41	0.3	0.53	0.46	0.46	0.47	0.61	0.69	0.66	0.68	0.79	0.54	0.64	0.69	0.54	0.64	0.69	0.58	0.51	0.38	0.17	-0.22	0.49
val/met	0.46	0.11	0.34	0.16	0.33	0.34	29	0.35	0.31	0.26	0.37	0.35	0.35	0.33	0.39	0.41	0.41	0.44	0.43	0.31	0.36	0.39	0.35	0.36	0.39	0.4	0.36	0.3	0.22	0.12	0.35
val/met	0.59	0.14	0.35	0.15	0.34	0.37	30	0.37	0.29	0.2	0.4	0.39	0.38	0.38	0.45	0.51	0.47	0.51	0.54	0.32	0.35	0.45	0.37	0.39	0.45	0.4	0.39	0.29	0.23	0.14	0.36
val/met	1.63	0.86	0.9	0.86	0.91	0.9	136	1.35	1.29	1.17	1.35	1.29	1.17	1.31	1.4	1.46	1.31	1.4	1.46	0.99	1.09	1.21	0.99	1.09	1.21	1.39	1.37	1.25	1.04	0.98	0.99
val/met	1.17	0.16	0.47	0.11	0.44	0.47	58	0.71	0.5	0.33	0.74	0.6	0.56	0.6	0.77	0.84	0.76	0.86	1.03	0.57	0.62	0.72	0.59	0.62	0.72	0.82	0.66	0.5	0.3	0.3	0.55
val/met	0.1	-0.32		-0.3				-0.15	-0.21	-0.25				-0.11	-0.06	-0.02				-0.09	-0.05	0.04				-0.1	-0.12	-0.16	-0.22	-0.37
val/met	0.67	-0.01	0.32	-0.06	0.3	0.34	12	0.29	0.15	0.05	0.34	0.34	0.34	0.23	0.37	0.44	0.49	0.57	0.67	0.28	0.35	0.46	0.34	0.35	0.46	0.37	0.23	0.07	0.05	0.03	0.35
val/met	1.14	0.28	0.49	0.21	0.39	0.49	77	0.74	0.59	0.45	0.74	0.65	0.57	0.71	0.88	0.98	0.85	0.94	1.05	0.6	0.69	0.86	0.6	0.69	0.86	0.91	0.83	0.61	0.4	0.45	0.58
val/met	1.43	0.06	0.9	0.02	0.89	0.9	18	0.89	0.65	0.42	0.99	0.93	0.9	0.68	0.94	1.15	1.11	1.4	1.38	1.16	1.28	1.43	1.16	1.28	1.43	1.05	0.87	0.56	0.25	-0.02	0.92
val/met	0.71	0.19	0.48	0.21	0.45	0.48	50	0.47	0.36	0.27	0.55	0.53	0.5	0.52	0.62	0.68	0.63	0.68	0.68	0.64	0.66	0.69	0.64	0.66	0.69	0.63	0.51	0.43	0.33	0.07	0.47
val/met	1.02	0.12	0.8	0.11	0.8	0.8	11	0.65	0.5	0.37	0.82	0.81	0.8	0.66	0.79	0.82	0.95	0.91	0.91	0.37	0.48	0.6	0.8	0.8	0.81	0.79	0.75	0.57	0.3	0.26	0.81
val/met	0.54	-0.05	0.35	-0.1	0.35	0.35	35	0.29	0.17	0.07	0.37	0.37	0.35	0.35	0.45	0.48	0.46	0.48	0.48	0.32	0.39	0.45	0.37	0.39	0.45	0.43	0.31	0.23	0.09	-0.02	0.37
val/met	0.9	0.23	0.51	0.27	0.51	0.51	70	0.62	0.49	0.39	0.67	0.63	0.59	0.59	0.72	0.78	0.66	0.78	0.84	0.52	0.57	0.64	0.56	0.59	0.64	0.76	0.67	0.54	0.41	0.34	0.54
val/met	0.37	-0.09	0.28	-0.1	0.28	0.28	12	0.11	0.04	-0.01	0.29	0.28	0.28	0.17	0.27	0.3	0.33	0.3	0.3	0.23	0.26	0.27	0.31	0.32	0.34	0.16	0.16	0.12	0.01	-0.2	0.28
val/met	1.21	0.39	0.6	0.34	0.57	0.6	90	1	0.84	0.67	1	0.84	0.72	0.9	1.08	1.13	1	1.09	1.13	0.76	0.84	1	0.76	0.84	1	1.09	0.97	0.8	0.55	0.58	0.7
val/met	0.94	0.09	0.4	0.09	0.34	0.4	49	0.6	0.46	0.32	0.6	0.49	0.45	0.47	0.66	0.77	0.69	0.82	0.89	0.62	0.71	0.82	0.62	0.71	0.82	0.69	0.59	0.37	0.23	-0.01	0.49
val/met	0.51	0	0.37	-0.02	0.36	0.37	14	0.23	0.14	0.07	0.37	0.36	0.37	0.31	0.39	0.41	0.42	0.44	0.45	0.26	0.3	0.4	0.38	0.42	0.45	0.29	0.28	0.22	0.11	0	0.38
val/met	0.91	0.15	0.47	0.14	0.39	0.47	56	0.69	0.59	0.46	0.69	0.59	0.52	0.57	0.74	0.81	0.74	0.83	0.89	0.58	0.67	0.79	0.58	0.67	0.79	0.76	0.69	0.49	0.3	0.11	0.53
val/met	0.79	-0.01	0.48	-0.01	0.4	0.48	18	0.43	0.28	0.14	0.53	0.5	0.48	0.34	0.52	0.67	0.7	0.76	0.79	0.37	0.48	0.59	0.49	0.52	0.63	0.55	0.44	0.24	0.11	0	0.5
val/met	0.64	-0.16	0.64	-0.16	0.64	0.64	1	0.2	0.06	-0.1	0.64	0.64	0.64	0.25	0.38	0.45	0.64	0.64	0.64	0.28	0.39	0.44	0.64	0.64	0.64	0.35	0.26	0.13	0	-0.23	0.64
val/met	1.87	0.84	0.88	0.85	0.89	0.88	137	1.13	1.08	1.03	1.13	1.08	1.03	1.22	1.28	1.29	1.23	1.28	1.29	1.1	1.23	1.38	1.1	1.23	1.38	1.2	1.19	1.19	1.05	1.08	1.09
val/met	1.09	0.08	0.44	0.09	0.38	0.44	40	0.57	0.41	0.25	0.57	0.51	0.46	0.46	0.64	0.76	0.7	0.84	0.97	0.7	0.72	0.85	0.7	0.72	0.85	0.66	0.48	0.36	0.23	-0.03	0.48
val/met	1	0.2	0.49	0.19	0.46	0.49	63	0.63	0.48	0.37	0.63	0.59	0.54	0.59	0.71	0.79	0.7	0.8	0.91	0.61	0.65	0.8	0.61	0.65	0.8	0.75	0.63	0.51	0.36	0.24	0.53
val/met	1.27	0.27	0.57	0.26	0.52	0.57	74	0.98	0.82	0.63	0.98	0.82	0.67	0.78	0.95	1.06	0.87	1.06	1.09	0.71	0.79	0.96	0.71	0.79	0.96	1.02	0.86	0.66	0.44	0.5	0.67
val/met	1.52	0.54	0.7	0.51	0.67	0.7	111	1.18	0.97	0.77	1.18	0.97	0.79	1.09	1.3	1.4	1.15	1.33	1.4	0.91	1.05	1.25	0.91	1.05	1.25	1.27	1.13	0.86	0.74	0.69	0.8
val/met	0.71	0.08	0.36	0.08	0.35	0.36	56	0.48	0.42	0.34	0.48	0.42	0.38	0.44	0.54	0.59	0.54	0.61	0.64	0.49	0.51	0.59	0.49	0.51	0.59	0.54	0.46	0.38	0.23	0.3	0.4
val/met	1.22	0.31	0.47	0.34	0.42	0.47	96	0.73	0.65	0.54	0.73	0.65	0.58	0.65	0.85	1.01	0.75	0.92	1.04	0.69	0.76	0.94	0.69	0.76	0.94	0.83	0.77	0.6	0.46	0.37	0.54
val/met	1.25	0.33	0.54	0.34	0.48	0.54	82	0.61	0.49	0.42	0.61	0.53	0.5	0.73	0.87	0.96	0.8	0.93	0.97	0.74	0.83	0.95	0.74	0.83	0.95	0.71	0.62	0.64	0.47	0.29	0.58
val/met	1.93	0.65	0.92	0.53	0.86	0.93	97	1.57	1.4	1.18	1.57	1.4	1.18	1.46	1.66	1.81	1.58	1.73	1.85	1.2	1.28	1.49	1.2	1.28	1.49	1.75	1.56	1.31	0.91	0.97	1.11
val/met	1.17	0.5	0.6	0.51	0.54	0.6	117	0.97	0.87	0.75	0.97	0.87	0.75	0.85	0.98	1.05	0.9	1.01	1.04	0.85	0.96	1.08	0.85	0.96	1.08	1.03	0.95	0.77	0.64	0.58	0.67
val/met	0.94	0.45	0.46	0.4	0.41	0.46	136	0.81	0.75	0.66	0.81	0.75	0.66	0.76	0.84	0.87	0.77	0.84	0.87	0.67	0.76	0.85	0.67	0.76	0.85	0.85	0.81	0.7	0.54	0.54	0.55
val/met	0.62	-0.08	0.38	-0.1	0.36	0.38	25	0.34	0.22	0.11	0.44	0.43	0.39	0.33	0.46	0.52	0.54	0.56	0.62	0.26	0.36	0.43	0.42	0.45	0.5	0.43	0.37	0.28	0.08	-0.06	0.4
val/met	0.66	0.1	0.38	0.11	0.36	0.38	38	0.22	0.16	0.11	0.31	0.29	0.28	0.39	0.5	0.52	0.51	0.52	0.41	0.26	0.32	0.46	0.43	0.44	0.52	0.28	0.24	0.28	0.22	0.15	0.41
val/met	1.31	0.72	0.83	0.8	0.85	0.83	124	1.1	1.05	0.96	1.1	1.05	0.96	1.09	1.19	1.19	1.11	1.18	1.19	0.9	0.99	1.11	0.9	0.99	1.11	1.18	1.14	1.02	0.91	0.8	0.86
val/met	1.08	0.31	0.59	0.27	0.59	0.59	78	0.81	0.69	0.57	0.81	0.71	0.63	0.76	0.9	0.95	0.83	0.93	0.95	0.68	0.76	0.87	0.68	0.76	0.87	0.97	0.81	0.66	0.49	0.48	0.65
val/met	0.86	-0.04	0.51	0.02	0.47	0.51	40	0.53	0.42	0.29	0.57	0.53	0.52	0.53	0.68	0.68	0.69	0.73	0.77	0.55	0.62	0.74	0.58	0.62	0.74	0.61	0.63	0.44	0.2	-0.11	0.54
val/met	0.76	-0.1	0.47	-0.13	0.44	0.47	22	0.49	0.37	0.19	0.52	0.47	0.47	0.35	0.53	0.6	0.62	0.66	0.76	0.42	0.52	0.55	0.47	0.52	0.55	0.55	0.42	0.26	0.04	-0.08	0.48
val/met	0.6	-0.08	0.35	-0.12	0.34	0.35	29	0.4	0.27	0.13	0.43	0.39	0.37	0.31	0.44	0.53	0.53	0.57	0.6	0.41	0.45	0.52	0.41	0.45	0.52	0.47	0.38	0.22	0.05	-0.25	0.38
val/met	0.86	0.56	0.61	0.58	0.63	0.61	120	0.68	0.65	0.62	0.68	0.65	0.63	0.68	0.71	0.71	0.69	0.71	0.71	0.58	0.61	0.73	0.63	0.64	0.73	0.71	0.69	0.66	0.64	0.58	0.64
val/met	1.54	0.43	0.66	0.44	0.63	0.66	95	1.04	0.91	0.73	1.04	0.91	0.77	0.95	1.16	1.16	1.05	1.14	1.13	0.8	0.93	1.13	0.8	0.93	1.13	1.17	1.07	0.86	0.64	0.58	0.74
val/met	0.78	0.11	0.45	0.11	0.43	0.45	48	0.43	0.36	0.3	0.45	0.42	0.45	0.5	0.61	0.68	0.64	0.71	0.71	0.49	0.57	0.64	0.57	0.59	0.64	0.47	0.51	0.43	0.28	0.13	0.48
val/met	0.33	0.02	0.29	0.06	0.28	0.3	3	0.19	0.14	0.08	0.3	0.3	0.3	0.19	0.24	0.26	0.33	0.33	0.33	0.14	0.21	0.28	0.3	0.3	0.3	0.22	0.16	0.12	0.1	0.02	0.29
val/met	1.38	0.62	0.66	0.64	0.65	0.66	128	0.95	0.83	0.75	0.95	0.83	0.75	0.88	1.05	1.19	0.89	1.05	1.22	0.82	0.91	1.07	0.82	0.91	1.07	1.03	0.97	0.78	0.73	0.81	0.79
val/met	0.32	-0.42	0.26	-0.43	0.26	0.26	2	-0.04	-0.21	-0.37	0.26	0.26	0.26	-0.09	0.04	0.13	0.32	0.32	0.32	0.05	0.13	0.2	0.26	0.26	0.26	0.06	-0.1	-0.31	-0.32	-0.51	0.27
val/met	0.52	-0.14	0.32	-0.12	0.29	0.32	27	0.23	0.13	0.03	0.34	0.31	0.3	0.27	0.39	0.43	0.43	0.48	0.52	0.37	0.38	0.52	0.37	0.38	0.52	0.32	0.25	0.19	0.02	-0.38	0.32
val/met	0.44	0.05	0.3	0.07	0.28	0.3	28	0.31	0.25	0.17	0.33	0.32	0.31	0.28	0.33	0.36	0.36	0.34	0.42	0.25	0.28	0.35	0.33	0.35	0.35	0.35	0.29	0.23	0.15	0.05	0.31
val/met	0.21	-0.22		-0.22				-0.08	-0.17	-0.24				0.05	0.13	0.15				-0.08	-0.01	0.09				-0.06	-0.14	-0.16	-0.11	-0.23
val/met	0.78	0.11	0.39	0.09	0.38	0.39	48	0.48	0.35	0.24	0.5	0.44	0.41	0.43	0.52	0.6	0.54	0.62	0.73	0.43	0.49	0.59	0.45	0.49	0.59	0.53	0.46	0.37	0.23	0.17	0.4
val/met	0.97	0.39	0.63	0.45	0.62	0.63	94	0.79	0.69	0.58	0.79	0.69	0.65	0.81	0.88	0.87	0.86	0.88	0.89	0.74	0.81	0.89	0.74	0.81	0.89	0.86	0.78	0.77	0.6	0.52	0.64
val/met	0.67	0.04	0.42	-0.01	0.37	0.42	22	0.35	0.25	0.18	0.47	0.44	0.43	0.32	0.48	0.58	0.59	0.67	0.67	0.39	0.46	0.51	0.44	0.46	0.51	0.43	0.4	0.24	0.11	0.06	0.43
val/met	0.37	-0.01	0.28	0	0.28	0.28	13	0.24	0.17	0.1	0.28	0.28	0.28	0.18	0.27	0.32	0.34	0.37	0.37	0.25	0.27	0.35	0.28	0.29	0.35	0.3	0.24	0.14	0.07	-0.02	0.29
val/met	0.92	0.35	0.57	0.37	0.59	0.57	87	0.76	0.69	0.59	0.76	0.69	0.61	0.74	0.82	0.81	0.78	0.82	0.83	0.65	0.69	0.82	0.65	0.69	0.82	0.78	0.78	0.68	0.52	0.43	0.61
val/met	0.5	-0.07	0.28	-0.01	0.25	0.28	31	0.28	0.19	0.1	0.3	0.28	0.27	0.26	0.36	0.41	0.4	0.46	0.49	0.35	0.41	0.42	0.35	0.41	0.42	0.32	0.24	0.17	0.09	-0.3	0.29
val/met	0.86	0.09	0.55	0	0.54	0.55	37	0.57	0.46	0.32	0.61	0.61	0.59	0.56	0.71	0.77	0.76	0.8	0.83	0.68	0.7	0.73	0.68	0.7	0.73	0.67	0.63	0.47	0.22	0.14	0.55
val/met	1.34	0.43	0.67	0.4	0.67	0.67	98	1.1	0.98	0.82	1.1	0.98	0.83	1.03	1.17	1.16	1.08	1.18	1.18	0.9	0.97	1.07	0.9	0.97	1.07	1.17	1.12	0.94	0.66	0.69	0.78
val/met	0.97	0.41	0.56	0.48	0.55	0.56	107	0.68	0.57	0.49	0.68	0.58	0.54	0.69	0.73	0.82	0.73	0.74	0.86	0.62	0.64	0.74	0.62	0.64	0.74	0.77	0.68	0.55	0.58	0.52	0.6
val/met	2.28	0.84	1.04	0.79	0.93	1.04	114	1.91	1.69	1.38	1.91	1.69	1.4	1.67	1.9	1.85	1.74	1.86	1.81	1.25	1.42	1.68	1.25	1.42	1.68	1.99	1.87	1.52	1.13	1.22	1.31
val/met	1.26	0.4	0.57	0.36	0.53	0.57	97	0.91	0.77	0.62	0.91	0.77	0.64	0.85	1.01	1.09	0.91	1.06	1.14	0.79	0.88	1.01	0.79	0.88	1.01	1.06	0.96	0.77	0.55	0.56	0.65
val/met	0.41	0.04	0.34	0.04	0.34	0.39	3	0.23	0.16	0.11	0.39	0.39	0.34	0.24	0.31	0.34	0.39	0.41	0.41	0.25	0.28	0.3	0.39	0.39	0.41	0.28	0.25	0.17	0.12	0.03	0.34
val/met	0.89	0.24	0.52	0.2	0.5	0.52	57	0.45	0.35	0.3	0.54	0.54	0.58	0.59	0.67	0.72	0.67	0.75	0.71	0.53	0.61	0.72	0.56	0.62	0.72	0.54	0.51	0.51	0.36	0.31	0.55
val/met	1.18	0.32	0.51	0.3	0.48	0.51	92	0.79	0.66	0.56	0.79	0.66	0.58	0.74	0.92	1.05	0.83	1.02	1.07	0.69	0.77	0.92	0.69	0.77	0.92	0.91	0.85	0.63	0.48	0.44	0.56
val/met	0.43	-0.1	0.3	-0.07	0.28	0.3	9	0.2	0.09	0	0.3	0.3	0.3	0.14	0.26	0.32	0.41	0.43	0.43	0.18	0.23	0.3	0.3	0.33	0.32	0.29	0.2	0.08	0	-0.07	0.31
val/met	1.04	0.32	0.52	0.28	0.49	0.52	84	0.82	0.7	0.56	0.82	0.7	0.57	0.7	0.83	0.9	0.77	0.9	0.92	0.64	0.71	0.84	0.64	0.71	0.84	0.87	0.76	0.62	0.46	0.46	0.57
val/met	0.28	-0.27	0.26	-0.23	0.26	0.26	3	0.11	0.03	-0.07	0.26	0.26	0.26	0.02	0.14	0.23	0.26	0.26	0.26	-0.11	-0.02	0.12	0.26	0.26	0.26	0.12	0.09	-0.07	-0.15	-0.33	0.26
val/met	0.46	0.08	0.23	0.07	0.22	0.23	41	0.26	0.18	0.12	0.3	0.28	0.27	0.24	0.28	0.34	0.31	0.4	0.43	0.18	0.25	0.3	0.27	0.28	0.33	0.32	0.27	0.22	0.14	0.08	0.26
val/met	2.23	0.52	0.76	0.37	0.62	0.76	95	1.58	1.27	0.96	1.58	1.27	0.96	1.28	1.68	1.89	1.47	1.8	1.99	1.11	1.32	1.6	1.11	1.32	1.6	1.8	1.53	1.1	0.73	0.8	0.95
val/met	0.69	0.18	0.34	0.2	0.31	0.35	71	0.49	0.42	0.33	0.49	0.42	0.38	0.44	0.52	0.58	0.51	0.58	0.61	0.48	0.52	0.61	0.48	0.52	0.61	0.55	0.5	0.39	0.29	0.22	0.37
val/met	0.6	0.16	0.43	0.15	0.4	0.43	52	0.38	0.29	0.23	0.42	0.42	0.42	0.47	0.56	0.58	0.56	0.58	0.59	0.47	0.51	0.56	0.47	0.51	0.56	0.43	0.44	0.41	0.27	0.13	0.44
val/met	0.64	0.16	0.43	0.11	0.44	0.43	45	0.48	0.39	0.28	0.48	0.43	0.43	0.46	0.56	0.58	0.57	0.59	0.59	0.46	0.5	0.57	0.46	0.5	0.57	0.58	0.51	0.41	0.26	0.21	0.44
val/met	0.83	0.05	0.38	0.04	0.34	0.38	33	0.48	0.35	0.21	0.5	0.44	0.4	0.37	0.56	0.65	0.62	0.74	0.81	0.48	0.56	0.64	0.48	0.56	0.64	0.57	0.49	0.29	0.16	0.03	0.41
val/met	0.7	0.05	0.38	0.07	0.34	0.38	28	0.37	0.24	0.13	0.44	0.41	0.39	0.34	0.46	0.56	0.56	0.64	0.68	0.33	0.38	0.43	0.39	0.42	0.49	0.49	0.36	0.29	0.17	0.09	0.4
val/met	0.97	-0.01	0.47	-0.05	0.42	0.47	20	0.52	0.33	0.17	0.58	0.48	0.47	0.32	0.56	0.71	0.77	0.85	0.97	0.59	0.68	0.76	0.59	0.68	0.76	0.63	0.42	0.21	0.07	-0.03	0.52
val/met	1.21	0.51	0.67	0.45	0.66	0.67	97	0.95	0.83	0.72	0.95	0.85	0.79	0.96	1.05	1.07	0.99	1.06	1.09	0.91	0.97	1.03	0.91	0.97	1.03	0.99	0.9	0.87	0.66	0.62	0.73
val/met	1.25	0.09	0.6	0.2	0.54	0.6	63	0.88	0.67	0.44	0.88	0.71	0.64	0.75	0.97	1.08	0.95	1.1	1.18	0.75	0.82	1	0.75	0.82	1	1.03	0.87	0.63	0.41	0.28	0.64
val/met	0.66	0.18	0.39	0.19	0.39	0.39	68	0.27	0.21	0.18	0.29	0.29	0.3	0.49	0.53	0.53	0.54	0.53	0.49	0.54	0.56	0.62	0.54	0.56	0.62	0.31	0.29	0.42	0.31	0.12	0.43
val/met	0.84	0.17	0.43	0.18	0.41	0.43	61	0.46	0.35	0.26	0.51	0.48	0.47	0.52	0.63	0.72	0.63	0.74	0.76	0.48	0.55	0.71	0.51	0.58	0.71	0.62	0.47	0.45	0.31	0.23	0.47
val/met	0.38	-0.1	0.28	-0.11	0.27	0.25	5	0.11	0	-0.08	0.25	0.25	0.25	0.17	0.26	0.3	0.3	0.34	0.34	0.08	0.12	0.19	0.32	0.32	0.32	0.2	0.13	0.05	-0.02	-0.05	0.28
val/met	0.9	0.41	0.43	0.36	0.38	0.43	134	0.73	0.66	0.57	0.73	0.66	0.57	0.66	0.75	0.8	0.67	0.75	0.8	0.6	0.65	0.75	0.6	0.65	0.75	0.74	0.71	0.6	0.48	0.48	0.49
val/met	0.4	-0.18	0.3	-0.2	0.29	0.3	10	0.17	0.09	-0.01	0.3	0.3	0.3	0.2	0.28	0.33	0.33	0.36	0.36	0.22	0.26	0.33	0.35	0.35	0.35	0.24	0.25	0.11	-0.04	-0.25	0.3
val/met	1.39	0.46	0.7	0.46	0.67	0.7	98	0.98	0.82	0.68	0.98	0.84	0.76	1	1.15	1.19	1.07	1.17	1.22	0.79	0.92	1.08	0.79	0.92	1.08	1.14	1.04	0.88	0.69	0.64	0.77
val/met	0.68	-0.02	0.43	-0.01	0.41	0.43	20	0.41	0.26	0.13	0.47	0.43	0.43	0.32	0.49	0.57	0.59	0.67	0.68	0.36	0.42	0.54	0.46	0.49	0.54	0.54	0.42	0.23	0.09	0.01	0.45
val/met	0.12	-0.27		-0.21				-0.06	-0.16	-0.24				0.03	0.07	0.08				0.05	0.05	0.12				-0.05	-0.08	-0.04	-0.11	-0.41
val/met	0.98	0.29	0.53	0.29	0.54	0.53	82	0.71	0.62	0.52	0.71	0.62	0.6	0.7	0.78	0.83	0.76	0.82	0.86	0.69	0.73	0.81	0.69	0.73	0.81	0.8	0.75	0.64	0.47	0.23	0.57
val/met	1.87	0.43	0.8	0.42	0.75	0.8	88	1.44	1.22	0.99	1.44	1.22	0.99	1.18	1.46	1.62	1.34	1.55	1.68	1.07	1.15	1.35	1.07	1.15	1.35	1.55	1.37	1.04	0.72	0.65	0.93
val/met	0.89	0.28	0.38	0.26	0.35	0.38	99	0.52	0.42	0.35	0.54	0.48	0.42	0.55	0.65	0.72	0.59	0.68	0.77	0.5	0.59	0.71	0.5	0.59	0.71	0.62	0.56	0.43	0.38	0.3	0.4
val/met	1.49	0.42	0.52	0.38	0.45	0.52	114	1.06	0.85	0.64	1.06	0.85	0.66	0.87	1.12	1.25	0.94	1.13	1.26	0.88	0.96	1.1	0.88	0.96	1.1	1.16	1.04	0.75	0.53	0.55	0.65
val/met	0.63	-0.27	0.33	-0.2	0.3	0.33	13	0.29	0.15	0.02	0.33	0.33	0.33	0.15	0.31	0.4	0.52	0.63	0.63	0.33	0.37	0.52	0.34	0.37	0.52	0.35	0.23	0.08	-0.08	-0.5	0.35
val/met	0.36	-0.46	0.35	-0.47	0.35	0.35	2	0.13	0	-0.14	0.35	0.35	0.35	0.03	0.2	0.27	0.36	0.36	0.36	0.14	0.19	0.26	0.35	0.35	0.35	0.24	0.14	-0.05	-0.3	-0.6	0.35
val/met	0.2	-0.61	0.2	-0.53	0.2	0.2	1	-0.01	-0.16	-0.31	0.2	0.2	0.2	-0.05	0.08	0.13	0.2	0.2	0.2	0	0.08	0.14	0.2	0.2	0.2	0.05	0.04	-0.14	-0.36	-0.83	0.2
val/met	0.5	0.23	0.3	0.22	0.29	0.3	88	0.41	0.37	0.33	0.41	0.37	0.34	0.37	0.41	0.45	0.39	0.42	0.45	0.33	0.36	0.4	0.34	0.36	0.4	0.43	0.39	0.34	0.28	0.25	0.31
val/met	1.31	0.12	0.55	0.06	0.49	0.55	46	0.84	0.63	0.43	0.84	0.68	0.61	0.63	0.92	1.08	0.94	1.16	1.29	0.6	0.72	0.86	0.62	0.72	0.86	0.93	0.8	0.51	0.28	0.3	0.65
val/met	0.33	-0.11	0.28	-0.11	0.3	0.27	7	0.11	0.01	-0.08	0.26	0.27	0.27	0.17	0.27	0.3	0.31	0.3	0.3	0.07	0.13	0.2	0.27	0.28	0.3	0.16	0.12	0.02	0	-0.09	0.28
val/met	0.9	0.15	0.48	0.16	0.45	0.48	58	0.7	0.57	0.41	0.7	0.58	0.52	0.6	0.74	0.8	0.73	0.81	0.86	0.6	0.67	0.75	0.6	0.67	0.75	0.76	0.69	0.52	0.3	0.17	0.52
val/met	0.17	-0.2	0.17	-0.19	0.17	0.17	1	0.05	-0.01	-0.07	0.17	0.17	0.17	0.02	0.09	0.12	0.17	0.17	0.17	0.02	0.07	0.11	0.17	0.17	0.17	0.08	0.06	-0.03	-0.12	-0.2	0.17
val/met	0.45	-0.04	0.31	-0.03	0.31	0.33	10	0.2	0.12	0.05	0.33	0.34	0.33	0.19	0.29	0.36	0.4	0.45	0.45	0.13	0.2	0.28	0.33	0.33	0.34	0.27	0.2	0.1	0.05	0	0.33
val/met	0.68	0.2	0.41	0.29	0.41	0.41	80	0.51	0.41	0.32	0.51	0.47	0.44	0.48	0.51	0.54	0.5	0.53	0.55	0.54	0.58	0.68	0.54	0.58	0.68	0.56	0.49	0.44	0.36	0.14	0.4
val/met	1.08	0.28	0.42	0.29	0.36	0.42	98	0.7	0.57	0.43	0.7	0.57	0.47	0.6	0.75	0.81	0.68	0.84	0.84	0.6	0.68	0.8	0.6	0.68	0.8	0.79	0.7	0.49	0.4	0.3	0.46
val/met	0.3	-0.13	0.28	-0.16	0.29	0.28	4	0.13	0.05	-0.03	0.28	0.28	0.28	0.11	0.19	0.23	0.29	0.29	0.29	0.07	0.15	0.22	0.28	0.28	0.29	0.17	0.13	0	-0.05	-0.16	0.28
val/met	0.44	-0.03	0.28	0	0.27	0.28	25	0.14	0.06	0.01	0.32	0.3	0.28	0.23	0.33	0.35	0.35	0.37	0.44	0.21	0.32	0.37	0.3	0.32	0.37	0.18	0.13	0.17	0.07	-0.08	0.29
val/met	0.79	0.22	0.45	0.26	0.46	0.45	71	0.52	0.43	0.34	0.52	0.49	0.48	0.55	0.62	0.7	0.6	0.7	0.74	0.52	0.57	0.68	0.53	0.57	0.68	0.61	0.54	0.42	0.38	0.29	0.48
val/met	0.33	-0.27	0.27	-0.29	0.26	0.27	5	0.09	-0.02	-0.13	0.27	0.27	0.27	0.08	0.19	0.25	0.31	0.31	0.31	0.12	0.14	0.26	0.28	0.3	0.32	0.17	0.1	0	-0.16	-0.31	0.28
val/met	0.67	0.17	0.43	0.17	0.41	0.43	58	0.47	0.38	0.29	0.49	0.47	0.44	0.5	0.57	0.59	0.56	0.59	0.61	0.51	0.55	0.62	0.51	0.55	0.62	0.58	0.53	0.43	0.29	0.03	0.45
val/met	1.48	0.83	0.83	0.84	0.84	0.83	135	1.06	0.98	0.91	1.06	0.98	0.91	1.06	1.21	1.28	1.06	1.21	1.28	1.04	1.11	1.21	1.04	1.11	1.21	1.09	1.17	1.01	0.9	0.9	0.9
val/met	0.79	0.06	0.43	0.05	0.39	0.45	29	0.47	0.36	0.23	0.5	0.46	0.45	0.43	0.53	0.59	0.58	0.67	0.65	0.51	0.58	0.63	0.51	0.58	0.63	0.55	0.46	0.3	0.19	0.05	0.46
val/met	0.81	0.09	0.4	0.03	0.37	0.4	35	0.48	0.34	0.23	0.48	0.44	0.41	0.42	0.59	0.72	0.65	0.77	0.79	0.44	0.58	0.66	0.44	0.58	0.66	0.63	0.47	0.31	0.15	0.09	0.42
val/met	0.73	0.21	0.43	0.18	0.43	0.43	64	0.45	0.38	0.29	0.47	0.43	0.42	0.51	0.53	0.52	0.52	0.49	0.5	0.46	0.5	0.57	0.49	0.51	0.57	0.48	0.4	0.42	0.32	0.21	0.46
met/met	-0.05	-0.28		-0.25				-0.14	-0.18	-0.23				-0.1	-0.07	-0.05				-0.14	-0.13	-0.09				-0.08	-0.1	-0.12	-0.2	-0.28
met/met	1.59	0.29	0.64	0.18	0.58	0.64	65	1.03	0.84	0.63	1.03	0.84	0.69	0.84	1.11	1.31	1.07	1.31	1.39	0.81	0.99	1.14	0.81	0.99	1.14	1.16	1	0.69	0.45	0.64	0.75
met/met	0.14	-0.23		-0.15				-0.02	-0.07	-0.13				0.02	0.07	0.09				-0.07	-0.03	0.01				0.01	-0.01	-0.01	-0.1	-0.13
met/met	0.83	0.07	0.47	0.04	0.44	0.47	41	0.46	0.34	0.26	0.54	0.49	0.48	0.49	0.63	0.68	0.66	0.74	0.79	0.51	0.52	0.63	0.53	0.56	0.63	0.56	0.46	0.42	0.22	0.14	0.5
met/met	1.54	0.39	0.76	0.39	0.74	0.76	75	1.02	0.89	0.72	1.02	0.89	0.81	0.98	1.08	1.2	1.04	1.16	1.21	0.91	1.01	1.2	0.91	1.01	1.2	1.15	1.06	0.88	0.62	0.55	0.86
met/met	0.21	-0.13	0.18	-0.13	0.18	0.18	8	0.08	0.01	-0.04	0.18	0.18	0.18	0.08	0.15	0.19	0.2	0.21	0.21	0.06	0.09	0.13	0.17	0.18	0.19	0.11	0.09	-0.01	-0.05	-0.2	0.18
met/met	1.04	0.4	0.47	0.35	0.42	0.47	109	0.76	0.65	0.55	0.76	0.66	0.58	0.72	0.85	0.95	0.76	0.89	0.98	0.75	0.81	1	0.75	0.81	1	0.82	0.77	0.64	0.49	0.49	0.53
met/met	0.99	0.52	0.7	0.58	0.68	0.7	95	0.83	0.73	0.63	0.83	0.73	0.71	0.86	0.93	0.93	0.9	0.94	0.94	0.69	0.75	0.83	0.7	0.75	0.83	0.91	0.87	0.75	0.69	0.55	0.71
met/met	0.92	0.2	0.56	0.14	0.54	0.57	28	0.6	0.46	0.34	0.64	0.58	0.57	0.51	0.68	0.76	0.76	0.88	0.92	0.42	0.52	0.66	0.57	0.58	0.66	0.72	0.59	0.42	0.28	0.27	0.59
met/met	1.03	0.46	0.58	0.49	0.57	0.58	111	0.83	0.79	0.72	0.83	0.79	0.72	0.76	0.84	0.88	0.78	0.84	0.86	0.71	0.79	0.88	0.72	0.79	0.88	0.86	0.83	0.74	0.61	0.54	0.64
met/met	1.2	0.27	0.53	0.25	0.49	0.53	70	0.66	0.47	0.31	0.69	0.58	0.53	0.71	0.86	0.92	0.82	0.92	1.03	0.57	0.68	0.81	0.6	0.68	0.81	0.8	0.66	0.41	0.42	0.31	0.57
met/met	1.46	0.07	0.76	-0.01	0.7	0.76	32	0.97	0.77	0.53	0.97	0.79	0.76	0.72	1.04	1.18	1.15	1.29	1.39	0.84	1.03	1.16	0.84	1.03	1.16	1.1	0.91	0.56	0.26	0.11	0.83
met/met	0.62	-0.29	0.42	-0.33	0.37	0.43	8	0.19	-0.02	-0.19	0.43	0.43	0.43	0.13	0.33	0.45	0.6	0.58	0.58	0.3	0.38	0.5	0.43	0.45	0.5	0.38	0.16	0	-0.17	-0.39	0.43
met/met	1	0.2	0.52	0.15	0.49	0.52	65	0.73	0.63	0.51	0.73	0.63	0.55	0.69	0.83	0.88	0.79	0.88	0.93	0.74	0.79	0.91	0.74	0.79	0.91	0.81	0.75	0.6	0.36	0.37	0.61
met/met	0.49	-0.14	0.29	-0.15	0.29	0.29	29	0.28	0.19	0.1	0.32	0.31	0.3	0.27	0.34	0.38	0.38	0.44	0.49	0.32	0.36	0.38	0.33	0.36	0.38	0.33	0.28	0.22	0.03	-0.24	0.3
met/met	1.45	0.47	0.6	0.48	0.56	0.6	113	1.07	0.91	0.75	1.07	0.91	0.75	0.88	1.09	1.19	0.93	1.12	1.2	0.74	0.83	1.02	0.74	0.83	1.02	1.13	0.99	0.81	0.64	0.68	0.7
met/met	0.9	0.24	0.45	0.31	0.44	0.45	81	0.62	0.52	0.41	0.62	0.53	0.48	0.54	0.66	0.73	0.6	0.73	0.8	0.57	0.58	0.67	0.57	0.58	0.67	0.71	0.61	0.49	0.4	0.37	0.47
met/met	1.07	0.32	0.54	0.27	0.5	0.54	86	0.83	0.71	0.56	0.83	0.71	0.6	0.79	0.92	0.91	0.86	0.92	0.93	0.86	0.86	0.94	0.86	0.86	0.94	0.92	0.88	0.71	0.48	0.45	0.61
met/met	1.77	0.56	0.91	0.39	0.96	0.91	88	1.35	1.27	1.09	1.35	1.27	1.11	1.31	1.4	1.49	1.38	1.47	1.46	1.15	1.22	1.42	1.15	1.22	1.42	1.45	1.36	1.22	0.82	0.94	1.08
met/met	0.73	0.02	0.44	0	0.44	0.44	26	0.46	0.31	0.17	0.48	0.45	0.44	0.37	0.56	0.62	0.62	0.67	0.73	0.41	0.51	0.61	0.46	0.51	0.61	0.59	0.5	0.3	0.14	0.07	0.46
met/met	0.95	0.03	0.52	0.02	0.5	0.52	41	0.59	0.43	0.28	0.64	0.58	0.54	0.55	0.71	0.8	0.75	0.84	0.9	0.51	0.6	0.71	0.57	0.62	0.71	0.74	0.62	0.43	0.23	0.13	0.55
met/met	1.24	0.42	0.67	0.37	0.6	0.67	84	0.84	0.72	0.61	0.89	0.83	0.8	0.94	1.08	1.1	1.06	1.11	1.17	0.92	0.99	1.09	0.92	0.99	1.09	0.96	0.94	0.83	0.59	0.51	0.72
met/met	1.14	0.22	0.5	0.12	0.41	0.5	60	0.78	0.62	0.46	0.78	0.62	0.53	0.65	0.88	1.01	0.87	1.02	1.1	0.69	0.76	0.94	0.69	0.76	0.94	0.95	0.78	0.55	0.34	0.28	0.58
met/met	1.38	0.68	0.75	0.7	0.75	0.75	127	1.03	0.97	0.89	1.03	0.97	0.89	1.04	1.13	1.14	1.06	1.12	1.14	0.89	1.04	1.21	0.89	1.04	1.21	1.12	1.08	0.99	0.83	0.75	0.79
met/met	0.94	0.32	0.51	0.33	0.51	0.51	91	0.66	0.6	0.52	0.66	0.6	0.54	0.69	0.76	0.8	0.73	0.78	0.79	0.62	0.66	0.73	0.62	0.66	0.73	0.73	0.68	0.63	0.47	0.44	0.55
met/met	1.19	0.07	0.62	-0.08	0.6	0.62	48	0.88	0.72	0.51	0.88	0.72	0.66	0.72	0.93	1.04	0.96	1.08	1.13	0.74	0.84	1	0.74	0.84	1	0.97	0.85	0.59	0.27	0.09	0.67
met/met	0.3	-0.06	0.26	-0.07	0.27	0.26	9	0.18	0.12	0.05	0.26	0.26	0.26	0.17	0.25	0.28	0.29	0.3	0.3	0.16	0.21	0.23	0.26	0.27	0.3	0.21	0.18	0.12	0	-0.11	0.26
met/met	0.44	-0.06	0.29	-0.04	0.28	0.26	11	0.19	0.13	0.05	0.27	0.27	0.26	0.21	0.29	0.33	0.37	0.35	0.35	0.11	0.17	0.24	0.38	0.38	0.38	0.19	0.2	0.11	0.04	-0.13	0.32
met/met	1.03	0.03	0.49	0.08	0.46	0.5	53	0.77	0.59	0.39	0.77	0.6	0.5	0.62	0.81	0.92	0.81	0.94	0.98	0.62	0.69	0.83	0.62	0.69	0.83	0.87	0.75	0.51	0.25	1.34	0.56
met/met	0.58	0.09	0.38	0.05	0.35	0.38	37	0.38	0.29	0.21	0.41	0.4	0.39	0.38	0.49	0.52	0.51	0.56	0.58	0.39	0.42	0.55	0.42	0.45	0.55	0.45	0.41	0.33	0.19	0.1	0.39
met/met	1.24	0.22	0.56	0.14	0.55	0.56	59	0.68	0.52	0.37	0.71	0.64	0.59	0.7	0.82	0.97	0.81	0.95	0.99	0.67	0.7	0.92	0.67	0.7	0.92	0.92	0.75	0.58	0.36	0.38	0.61
met/met	0.4	-0.03	0.29	-0.07	0.3	0.29	17	0.2	0.13	0.07	0.28	0.3	0.3	0.19	0.31	0.36	0.38	0.4	0.4	0.25	0.26	0.3	0.3	0.3	0.3	0.25	0.24	0.12	0.03	0.01	0.3
met/met	0.72	0.29	0.56	0.3	0.53	0.57	14	0.5	0.42	0.36	0.57	0.57	0.57	0.51	0.58	0.63	0.66	0.67	0.69	0.29	0.29	0.38	0.57	0.57	0.57	0.58	0.53	0.42	0.38	0.28	0.56
met/met	0.49	0.09	0.27	0.1	0.26	0.27	61	0.33	0.27	0.21	0.33	0.3	0.28	0.32	0.39	0.42	0.38	0.44	0.45	0.33	0.37	0.45	0.34	0.37	0.45	0.36	0.34	0.23	0.19	0.07	0.28
met/met	0.79	-0.21	0.41	-0.3	0.39	0.41	15	0.35	0.16	0	0.46	0.43	0.41	0.18	0.43	0.56	0.63	0.72	0.79	0.36	0.46	0.55	0.43	0.46	0.55	0.46	0.29	0.07	-0.12	-0.22	0.43
met/met	0.93	0.19	0.53	0.19	0.49	0.53	40	0.66	0.53	0.44	0.66	0.59	0.56	0.56	0.72	0.84	0.78	0.91	0.92	0.53	0.64	0.83	0.56	0.64	0.83	0.69	0.63	0.48	0.32	0.19	0.54
met/met	1.09	0.56	0.63	0.57	0.63	0.63	125	0.77	0.71	0.64	0.77	0.72	0.67	0.86	0.93	0.97	0.89	0.94	0.99	0.78	0.83	0.97	0.78	0.83	0.97	0.89	0.85	0.79	0.69	0.62	0.68
met/met	0.21	-0.04	0.19	-0.05	0.19	0.19	4	0.1	0.05	0.01	0.19	0.19	0.19	0.11	0.16	0.18	0.2	0.21	0.21	0.11	0.13	0.18	0.19	0.19	0.2	0.15	0.1	0.08	0.01	-0.06	0.19
met/met	1.26	0.63	0.71	0.63	0.7	0.71	123	1	0.95	0.87	1	0.95	0.89	1.01	1.11	1.09	1.02	1.12	1.08	0.82	0.89	1.06	0.82	0.89	1.06	1.13	1.06	0.97	0.79	0.74	0.78
met/met	0.42	0.12	0.28	0.13	0.27	0.28	56	0.34	0.3	0.25	0.34	0.3	0.28	0.32	0.36	0.37	0.36	0.37	0.41	0.27	0.33	0.37	0.3	0.33	0.37	0.36	0.35	0.29	0.2	0.11	0.29
met/met	0.74	0.18	0.43	0.15	0.37	0.43	45	0.52	0.39	0.28	0.54	0.48	0.45	0.47	0.6	0.67	0.62	0.69	0.71	0.45	0.55	0.62	0.48	0.55	0.62	0.62	0.53	0.4	0.27	0.23	0.46
met/met	0.53	-0.11	0.35	-0.12	0.33	0.35	26	0.33	0.22	0.09	0.4	0.37	0.36	0.3	0.41	0.45	0.45	0.51	0.53	0.42	0.46	0.5	0.42	0.46	0.5	0.39	0.34	0.24	0.06	-0.34	0.36
met/met	0.84	-0.05	0.47	-0.08	0.42	0.47	37	0.5	0.33	0.17	0.55	0.49	0.49	0.48	0.68	0.77	0.76	0.79	0.81	0.42	0.5	0.63	0.48	0.51	0.63	0.69	0.51	0.39	0.14	0.02	0.51
met/met	0.36	-0.03	0.26	0	0.25	0.28	7	0.16	0.11	0.05	0.31	0.29	0.28	0.18	0.24	0.28	0.33	0.36	0.36	0.09	0.15	0.26	0.31	0.33	0.34	0.22	0.17	0.13	0.06	-0.01	0.26
met/met	0.58	0.16	0.32	0.16	0.3	0.32	57	0.37	0.28	0.19	0.39	0.33	0.33	0.38	0.45	0.47	0.45	0.46	0.51	0.34	0.4	0.49	0.39	0.4	0.49	0.43	0.37	0.26	0.25	0.19	0.34
met/met	0.4	-0.02	0.27	0	0.27	0.27	25	0.08	0.03	0	0.22	0.2	0.21	0.24	0.3	0.32	0.33	0.34	0.27	0.14	0.21	0.26	0.32	0.32	0.33	0.13	0.2	0.19	0.1	-0.04	0.29
met/met	0.59	0.05	0.35	0	0.32	0.35	28	0.36	0.27	0.2	0.39	0.37	0.37	0.31	0.45	0.51	0.51	0.55	0.59	0.36	0.39	0.54	0.39	0.39	0.54	0.41	0.36	0.26	0.13	0.11	0.36
met/met	1.58	0.41	0.63	0.33	0.55	0.63	89	0.81	0.65	0.53	0.81	0.67	0.65	0.96	1.21	1.23	1.09	1.26	1.34	0.82	0.97	1.17	0.82	0.97	1.17	0.95	0.98	0.82	0.57	0.56	0.75
met/met	1.46	0.54	0.66	0.43	0.57	0.66	114	1.14	0.94	0.75	1.14	0.94	0.77	1.08	1.3	1.34	1.15	1.32	1.33	0.97	1.12	1.28	0.97	1.12	1.28	1.3	1.24	0.98	0.71	0.71	0.79
met/met	0.41	-0.16	0.35	-0.18	0.35	0.35	2	0.25	0.18	0.09	0.35	0.35	0.35	0.15	0.24	0.3	0.41	0.41	0.41	0.03	0.09	0.2	0.35	0.35	0.35	0.24	0.2	0.09	-0.05	-0.09	0.36
met/met	0.06	-0.19		-0.15				-0.02	-0.06	-0.12				-0.01	0.02	0.03				-0.11	-0.07	-0.01				0.02	0	-0.04	-0.09	-0.19
met/met	1.17	0.29	0.46	0.2	0.4	0.46	94	0.82	0.66	0.5	0.82	0.66	0.55	0.77	0.96	1.05	0.86	1.01	1.1	0.72	0.81	0.94	0.72	0.81	0.94	1	0.89	0.67	0.44	0.47	0.57
met/met	0.57	0.16	0.35	0.22	0.34	0.35	71	0.41	0.36	0.31	0.41	0.38	0.36	0.4	0.45	0.49	0.43	0.49	0.53	0.37	0.43	0.48	0.4	0.43	0.48	0.44	0.42	0.34	0.28	0.11	0.36
met/met	1.31	0.12	0.46	0.1	0.33	0.46	46	0.76	0.56	0.35	0.76	0.61	0.51	0.53	0.84	1.03	0.88	1.1	1.3	0.67	0.82	0.9	0.67	0.82	0.9	0.92	0.72	0.43	0.26	0.15	0.59
met/met	0.87	0.07	0.45	0	0.4	0.49	36	0.52	0.37	0.22	0.55	0.51	0.48	0.49	0.69	0.75	0.7	0.8	0.79	0.59	0.61	0.76	0.59	0.61	0.76	0.64	0.6	0.38	0.19	-0.01	0.51
met/met	0.89	0.29	0.35	0.27	0.31	0.35	115	0.64	0.53	0.44	0.64	0.53	0.45	0.54	0.68	0.76	0.57	0.69	0.78	0.58	0.65	0.71	0.58	0.65	0.71	0.71	0.62	0.47	0.38	0.37	0.4
met/met	0.43	-0.23	0.29	-0.22	0.27	0.29	9	0.12	0.05	-0.04	0.27	0.3	0.29	0.09	0.23	0.32	0.36	0.36	0.36	0.19	0.28	0.33	0.29	0.33	0.38	0.2	0.18	0.03	-0.12	-0.26	0.31
met/met	0.22	-0.24	0.2	-0.25	0.2	0.2	1	0.02	-0.05	-0.12	0.2	0.2	0.2	0.07	0.14	0.18	0.2	0.2	0.2	0	0.05	0.1	0.2	0.2	0.2	0.06	0.01	0.01	-0.16	-0.32	0.2
met/met	1.56	0.09	0.75	0.03	0.69	0.75	52	0.94	0.71	0.44	1.05	0.97	0.92	0.92	1.26	1.38	1.29	1.41	1.4	1.07	1.11	1.2	1.07	1.11	1.2	1.18	1.05	0.75	0.38	0.5	0.86
met/met	0.26	-0.65		-0.63				-0.19	-0.38	-0.52				-0.26	-0.1	-0.03				-0.36	-0.28	0.03				-0.07	-0.24	-0.42	-0.51	-0.65
met/met	0.39	-0.04	0.29	-0.05	0.29	0.29	17	0.21	0.15	0.08	0.27	0.27	0.27	0.22	0.3	0.35	0.38	0.38	0.38	0.14	0.18	0.24	0.31	0.31	0.31	0.24	0.22	0.17	0.06	0.01	0.3
met/met	0.22	-0.15	0.2	-0.12	0.2	0.2	5	0.12	0.05	-0.02	0.2	0.2	0.2	0.07	0.16	0.19	0.22	0.22	0.22	0.13	0.17	0.2	0.2	0.2	0.2	0.18	0.11	0.04	-0.05	-0.36	0.2
met/met	0.21	-0.02		-0.02				0.12	0.08	0.04				0.11	0.16	0.18				0.15	0.18	0.18				0.17	0.14	0.08	0.03	-0.07
met/met	1.27	0.3	0.45	0.26	0.4	0.45	89	0.73	0.56	0.44	0.73	0.59	0.51	0.69	0.86	0.98	0.78	0.94	1.03	0.62	0.74	0.81	0.62	0.74	0.81	0.83	0.66	0.6	0.41	0.43	0.53
met/met	0.86	0.24	0.49	0.22	0.47	0.49	70	0.67	0.58	0.48	0.67	0.58	0.52	0.62	0.72	0.79	0.69	0.79	0.81	0.52	0.6	0.69	0.54	0.6	0.69	0.74	0.68	0.55	0.38	0.37	0.52
met/met	0.97	0.58	0.67	0.62	0.69	0.67	120	0.83	0.79	0.74	0.83	0.79	0.74	0.84	0.85	0.86	0.85	0.85	0.88	0.64	0.76	0.83	0.7	0.76	0.83	0.85	0.84	0.8	0.72	0.61	0.69
met/met	0.73	0.04	0.46	0.02	0.43	0.46	41	0.48	0.36	0.27	0.52	0.47	0.48	0.48	0.6	0.63	0.61	0.67	0.62	0.41	0.45	0.57	0.48	0.49	0.57	0.52	0.48	0.37	0.22	-0.06	0.47

## Sheet: anat_ROI
P1947 Code	peak	mean	pmean_p0.05	median	pmedian_p0.05	pclu_p0.05	ext_p0.05	sph_r6	sph_r7.5	sph_r10	psph_p0.05_r6	psph_p0.05_r7.5	psph_p0.05_r10	pctl_q75	pctl_q90	pctl_q95	ppctl_p0.05_q75	ppctl_p0.05_q90	ppctl_p0.05_q95	pkcorr_corr0.7	pkcorr_corr0.8	pkcorr_corr0.9	ppkcorr_p0.05_corr0.7	ppkcorr_p0.05_corr0.8	ppkcorr_p0.05_corr0.9	topvox_n10	topvox_n20	topvox_n50	topvox_n100	eigen	peigen_p0.05
val/val	2.39	0.41	0.63	0.35	0.54	0.63	1402	1.09	0.95	0.83	1.09	0.95	0.83	0.98	1.16	1.28	1.1	1.22	1.32	1.05	1.3	1.64	1.06	1.3	1.64	1.24	1.14	1.04	0.99	0.73	0.87
val/val	2.03	0.44	0.7	0.39	0.64	0.7	1354	1.34	1.23	1.1	1.34	1.23	1.11	1.05	1.23	1.31	1.15	1.29	1.35	1.13	1.31	1.52	1.13	1.31	1.52	1.54	1.45	1.36	1.23	0.81	0.86
val/val	1.86	0.24	0.9	0.15	0.83	1.17	150	1.4	1.26	1.07	1.48	1.48	1.41	0.78	0.94	1.03	1.08	1.14	1.21	0.94	1.03	1.44	1.35	1.33	1.62	1.62	1.49	1.43	1.26	0.3	1.09
val/val	2.43	0.22	0.89	0.22	0.76	0.89	909	1.93	1.74	1.55	1.93	1.74	1.55	1.18	1.58	1.81	1.53	1.83	2	1.38	1.56	1.8	1.38	1.56	1.8	2.23	2.08	2	1.8	-1.08	1.14
val/val	1.5	0.06	0.43	0.04	0.35	0.43	639	1.01	0.87	0.71	1.01	0.87	0.71	0.49	0.72	0.88	0.78	0.97	1.09	0.79	0.95	1.14	0.79	0.95	1.14	1.22	1.1	0.97	0.84	-0.23	0.55
val/val	1.32	0.26	0.57	0.22	0.51	0.57	1024	1.01	0.91	0.76	1.01	0.91	0.78	0.76	0.92	1	0.89	1	1.05	0.84	0.92	1.05	0.84	0.92	1.05	1.18	1.11	1.03	0.93	0.53	0.66
val/val	3.49	0.66	1.1	0.53	0.96	1.1	1297	2.24	2.11	1.97	2.24	2.11	1.97	1.74	2.17	2.38	1.98	2.31	2.51	1.93	2.2	2.6	1.93	2.2	2.6	2.51	2.33	2.25	2.17	1.35	1.41
val/val	2.4	0.21	0.65	0.17	0.54	0.65	784	1.08	0.88	0.74	1.08	0.88	0.78	0.78	1.06	1.27	1.08	1.35	1.47	1.25	1.5	1.84	1.25	1.5	1.84	1.26	1.09	0.9	0.74	0.56	0.75
val/val	1.35	0.41	0.62	0.41	0.58	0.62	1246	0.96	0.92	0.87	0.96	0.92	0.87	0.81	0.92	0.96	0.87	0.96	0.97	0.79	0.9	1.1	0.79	0.9	1.1	0.95	0.98	0.94	0.93	0.66	0.71
val/val	2.17	0.39	0.66	0.3	0.58	0.68	1119	1.47	1.33	1.18	1.47	1.33	1.18	1	1.27	1.44	1.16	1.39	1.55	1.15	1.36	1.58	1.15	1.36	1.58	1.67	1.54	1.51	1.36	0.82	0.87
val/val	3.19	0.41	0.84	0.27	0.7	0.84	1123	2.07	1.79	1.5	2.07	1.79	1.5	1.26	1.66	1.91	1.54	1.89	2.08	1.13	1.34	1.71	1.14	1.34	1.71	2.41	2.25	1.99	1.78	0.99	1.14
val/val	1.31	0.26	0.52	0.24	0.47	0.52	1186	0.97	0.84	0.68	0.97	0.84	0.72	0.75	0.9	0.97	0.85	0.96	1.02	0.88	0.99	1.13	0.88	0.99	1.13	1.14	1.06	0.97	0.85	0.56	0.62
val/val	1.36	0.29	0.53	0.25	0.46	0.53	1157	1.15	1.03	0.88	1.15	1.03	0.88	0.77	0.97	1.08	0.91	1.07	1.15	0.92	1.04	1.2	0.92	1.04	1.2	1.27	1.23	1.11	1	0.64	0.68
val/val	2.5	0.53	0.95	0.5	0.88	0.96	1224	1.27	1.06	0.85	1.27	1.06	0.91	1.33	1.47	1.52	1.42	1.51	1.59	1.26	1.44	1.74	1.26	1.44	1.74	1.54	1.41	1.06	1.05	0.98	1.1
val/val	1.81	0.35	0.73	0.29	0.66	0.74	1066	1.44	1.26	1.04	1.44	1.26	1.05	1.04	1.26	1.36	1.21	1.36	1.42	1.09	1.21	1.42	1.09	1.21	1.42	1.63	1.47	1.36	1.29	0.79	0.88
val/val	2.27	0.39	0.74	0.3	0.63	0.75	1093	0.84	0.7	0.58	0.84	0.7	0.6	1.07	1.34	1.46	1.26	1.44	1.57	1.15	1.34	1.65	1.15	1.34	1.65	0.95	0.96	0.73	0.59	0.85	0.97
val/val	1.33	0.29	0.45	0.26	0.4	0.45	1370	1.03	0.92	0.82	1.03	0.92	0.82	0.69	0.87	0.98	0.77	0.93	1.05	0.87	0.98	1.14	0.87	0.98	1.14	1.15	1.09	1.06	0.97	0.5	0.56
val/val	1.55	0.21	0.48	0.22	0.41	0.48	1160	1.03	0.94	0.84	1.03	0.94	0.84	0.71	0.93	1.07	0.84	1.04	1.14	0.77	0.96	1.18	0.77	0.96	1.18	1.25	1.1	1.12	1.03	0.57	0.62
val/val	1.74	0.37	0.6	0.35	0.53	0.6	1376	1.36	1.19	0.98	1.36	1.19	0.99	0.92	1.15	1.3	1.03	1.24	1.37	0.94	1.12	1.3	0.94	1.12	1.3	1.52	1.47	1.32	1.18	0.67	0.74
val/val	1.48	0.43	0.69	0.44	0.68	0.7	1300	1.21	1.09	0.94	1.21	1.09	0.98	0.99	1.1	1.17	1.05	1.14	1.22	0.93	1.05	1.24	0.93	1.05	1.24	1.33	1.29	1.21	1.12	0.72	0.78
val/val	0.84	0.22	0.37	0.23	0.33	0.37	1227	0.67	0.6	0.51	0.67	0.6	0.52	0.51	0.61	0.66	0.58	0.65	0.7	0.61	0.66	0.74	0.61	0.66	0.74	0.74	0.7	0.65	0.62	0.34	0.45
val/val	2.58	0.45	0.82	0.4	0.74	0.82	1315	1.98	1.75	1.49	1.98	1.75	1.49	1.28	1.57	1.76	1.43	1.69	1.9	1.19	1.38	1.87	1.19	1.38	1.87	2.31	2.07	1.92	1.67	0.99	1.04
val/val	2.05	0.57	0.69	0.49	0.6	0.69	1708	1.66	1.46	1.26	1.66	1.46	1.26	1.14	1.32	1.4	1.2	1.35	1.44	1.05	1.22	1.46	1.05	1.22	1.46	1.71	1.72	1.52	1.39	0.9	0.93
val/val	1.84	0.46	0.64	0.46	0.59	0.64	1509	1.51	1.32	1.14	1.51	1.32	1.14	0.94	1.17	1.33	1.02	1.26	1.38	1.28	1.4	1.61	1.28	1.4	1.61	1.73	1.61	1.43	1.27	0.61	0.77
val/val	3.18	0.49	0.94	0.31	0.84	0.95	1163	2.22	1.88	1.56	2.22	1.91	1.7	1.44	1.82	2.09	1.7	2.04	2.23	1.38	1.6	2.08	1.38	1.6	2.08	2.7	2.54	2.23	1.91	1.19	1.27
val/val	1.68	0.27	0.57	0.3	0.5	0.57	1266	1.07	1	0.91	1.07	1	0.91	0.81	0.98	1.05	0.92	1.04	1.07	0.9	1.04	1.23	0.9	1.04	1.23	1.14	1.09	1.04	0.97	0.58	0.69
val/val	1.78	0.25	0.54	0.2	0.5	0.54	1052	1.01	0.9	0.76	1.01	0.9	0.77	0.73	0.9	1	0.86	1	1.11	0.79	0.94	1.24	0.79	0.94	1.24	1.14	1.11	1.05	0.95	0.5	0.63
val/val	2.51	0.51	0.85	0.51	0.79	0.85	1408	1.85	1.66	1.45	1.85	1.66	1.45	1.25	1.48	1.66	1.35	1.6	1.75	1.2	1.36	1.69	1.2	1.36	1.69	2.04	1.99	1.81	1.66	1.04	1.08
val/val	1.78	0.4	0.6	0.37	0.51	0.6	1482	1.15	0.99	0.82	1.15	0.99	0.84	0.94	1.16	1.27	1.03	1.22	1.31	1.1	1.23	1.44	1.1	1.23	1.44	1.32	1.25	1.17	1.07	0.67	0.79
val/val	2.07	0.21	0.61	0.14	0.54	0.61	810	0.89	0.77	0.65	0.89	0.78	0.69	0.75	0.97	1.07	0.97	1.1	1.04	0.95	1.25	1.53	1.19	1.25	1.53	1.07	1.02	0.86	0.7	0.39	0.76
val/val	1.36	0.02	0.56	0.01	0.49	0.6	423	1.11	0.97	0.79	1.11	0.97	0.8	0.56	0.81	0.95	0.9	1.07	1.15	0.77	0.92	1.07	0.77	0.92	1.07	1.21	1.17	1.04	0.9	0.42	0.64
val/val	1.7	0.16	0.68	0.09	0.62	0.68	819	1.35	1.18	1	1.35	1.18	1.01	0.86	1.11	1.24	1.11	1.28	1.33	0.83	0.99	1.19	0.83	0.99	1.19	1.5	1.42	1.27	1.12	0.29	0.77
val/val	1.39	0.27	0.62	0.33	0.58	0.62	1179	0.87	0.82	0.77	0.87	0.82	0.77	0.82	0.93	0.98	0.88	0.97	1.01	0.82	0.88	1.01	0.82	0.88	1.01	0.89	0.88	0.84	0.81	0.64	0.7
val/val	0.6	0.03	0.26	0.03	0.24	0.28	193	0.45	0.39	0.3	0.45	0.39	0.36	0.23	0.31	0.36	0.37	0.46	0.51	0.42	0.48	0.54	0.43	0.48	0.54	0.54	0.48	0.42	0.33	0.03	0.28
val/val	1.38	0.14	0.47	0.15	0.42	0.49	497	0.9	0.8	0.67	0.9	0.8	0.7	0.56	0.73	0.85	0.75	0.88	0.96	0.89	1	1.18	0.9	1	1.18	0.99	0.99	0.85	0.85	0.29	0.6
val/val	0.96	0.04	0.42	0.14	0.38	0.42	782	0.75	0.68	0.6	0.75	0.68	0.6	0.48	0.61	0.68	0.62	0.71	0.77	0.67	0.78	0.86	0.67	0.78	0.86	0.84	0.8	0.71	0.62	0.03	0.49
val/val	1.17	0.11	0.5	0.09	0.46	0.51	650	0.74	0.6	0.47	0.76	0.69	0.65	0.56	0.73	0.82	0.77	0.85	0.89	0.67	0.78	0.94	0.67	0.78	0.94	0.98	0.87	0.81	0.74	0.34	0.57
val/val	2.48	0.49	0.8	0.42	0.73	0.82	1352	1.41	1.27	1.18	1.41	1.28	1.21	1.24	1.51	1.67	1.36	1.61	1.76	1.26	1.46	1.77	1.26	1.46	1.77	1.83	1.62	1.71	1.64	0.95	1.03
val/val	1.19	0.17	0.49	0.11	0.44	0.49	838	0.92	0.78	0.64	0.92	0.78	0.65	0.61	0.77	0.85	0.76	0.87	0.94	0.73	0.82	0.98	0.73	0.82	0.98	0.99	0.91	0.75	0.69	0.4	0.56
val/val	2.02	0.53	0.73	0.48	0.64	0.73	1462	1.19	1.14	1.04	1.19	1.14	1.04	1.08	1.31	1.38	1.18	1.35	1.38	1.12	1.32	1.59	1.12	1.32	1.59	1.45	1.38	1.41	1.34	0.81	0.92
val/val	0.97	0.06	0.36	0.11	0.32	0.36	714	0.74	0.62	0.52	0.74	0.63	0.57	0.41	0.54	0.63	0.56	0.68	0.76	0.48	0.6	0.74	0.5	0.6	0.74	0.89	0.81	0.73	0.63	0.09	0.43
val/val	1.45	0.45	0.69	0.45	0.68	0.7	1323	0.94	0.83	0.72	0.94	0.83	0.72	0.95	1.02	1.06	0.99	1.05	1.07	1.11	1.08	1.24	1.11	1.08	1.24	1.07	1.01	0.9	0.77	0.67	0.78
val/val	3.28	0.5	0.97	0.39	0.84	0.98	1111	2.28	2.13	1.91	2.28	2.13	1.91	1.4	1.87	2.16	1.71	2.11	2.22	1.32	1.64	2.39	1.33	1.64	2.39	2.34	2.45	2.37	2.11	1.1	1.3
val/met	1.66	0.32	0.56	0.25	0.5	0.57	1206	1.32	1.13	0.97	1.32	1.13	0.98	0.83	1.02	1.12	0.94	1.09	1.19	0.92	1.18	1.36	0.92	1.18	1.36	1.43	1.4	1.23	1.1	0.66	0.75
val/met	0.66	0.08	0.36	0.14	0.34	0.36	628	0.47	0.4	0.34	0.49	0.47	0.45	0.39	0.47	0.52	0.49	0.55	0.58	0.5	0.53	0.56	0.54	0.55	0.59	0.57	0.54	0.53	0.51	0.04	0.42
val/met	1.57	0.2	0.58	0.17	0.5	0.58	905	1.23	1.1	0.86	1.23	1.1	0.89	0.77	1.01	1.15	0.98	1.16	1.28	0.83	1.02	1.21	0.83	1.02	1.21	1.41	1.3	1.12	0.86	0.58	0.69
val/met	1.69	0.41	0.73	0.38	0.69	0.73	1275	1.19	1.1	0.99	1.19	1.1	0.99	1.01	1.14	1.2	1.08	1.18	1.23	0.94	1.06	1.26	0.95	1.06	1.26	1.32	1.28	1.25	1.13	0.81	0.89
val/met	1.68	0.24	0.6	0.16	0.52	0.6	1005	1.24	1.11	0.97	1.24	1.11	0.97	0.85	1.11	1.26	1.07	1.26	1.31	0.82	0.98	1.28	0.84	0.98	1.28	1.38	1.33	1.24	1.11	0.62	0.75
val/met	0.93	-0.02	0.37	-0.01	0.33	0.42	158	0.57	0.45	0.34	0.6	0.56	0.53	0.28	0.41	0.5	0.55	0.67	0.76	0.37	0.48	0.64	0.45	0.5	0.64	0.78	0.64	0.61	0.49	0.07	0.41
val/met	1.38	0.21	0.52	0.16	0.49	0.52	1002	0.85	0.69	0.53	0.85	0.69	0.58	0.68	0.8	0.84	0.78	0.84	0.91	0.63	0.71	0.93	0.64	0.71	0.93	0.98	0.92	0.76	0.72	0.48	0.59
val/met	1.73	0.44	0.68	0.38	0.62	0.68	1337	1.25	1.13	1.04	1.25	1.13	1.04	1	1.13	1.22	1.08	1.18	1.25	0.86	1.04	1.31	0.86	1.04	1.31	1.36	1.34	1.23	1.13	0.76	0.82
val/met	1.88	0.17	0.78	0.15	0.71	1.04	74	1.34	1.12	0.87	1.34	1.19	1.1	0.67	0.86	1.01	1.07	1.25	1.39	0.94	1.36	1.56	1.34	1.45	1.56	1.48	1.43	1.15	0.94	0.27	0.81
val/met	1.45	0.2	0.48	0.19	0.4	0.49	709	1.12	0.97	0.81	1.12	0.97	0.82	0.57	0.79	0.94	0.8	0.99	1.12	0.78	0.93	1.14	0.78	0.93	1.14	1.29	1.22	1.06	0.94	0.43	0.6
val/met	1.59	0.04	0.77	0.02	0.73	0.79	295	0.83	0.73	0.6	0.89	0.87	0.77	0.73	0.91	0.96	0.97	1	1.02	0.22	0.34	0.91	0.9	0.95	1.08	1.08	0.97	0.9	0.73	0.13	0.86
val/met	2.44	0.32	0.63	0.21	0.49	0.63	1109	1.6	1.39	1.19	1.6	1.39	1.19	0.99	1.34	1.59	1.22	1.54	1.8	1.02	1.23	1.72	1.02	1.23	1.72	1.82	1.73	1.84	1.6	0.76	0.88
val/met	1.87	0.3	0.6	0.26	0.54	0.61	1026	1.03	0.93	0.8	1.03	0.93	0.81	0.78	0.9	0.93	0.87	0.93	0.97	1.26	1.46	1.57	1.26	1.46	1.57	1.2	1.13	1.04	0.91	0.49	0.7
val/met	1.39	0.22	0.52	0.17	0.47	0.52	849	1.17	1.02	0.86	1.17	1.02	0.86	0.65	0.84	0.99	0.83	1.03	1.16	0.83	0.97	1.14	0.83	0.97	1.14	1.31	1.25	1.11	0.99	0.27	0.55
val/met	1.95	0.38	0.64	0.3	0.54	0.64	1232	1.38	1.19	0.97	1.38	1.19	0.97	0.98	1.27	1.45	1.15	1.41	1.55	1.06	1.22	1.48	1.06	1.22	1.48	1.59	1.53	1.45	1.26	0.74	0.82
val/met	1.56	0.37	0.65	0.34	0.6	0.65	1246	1.06	0.98	0.88	1.06	0.98	0.88	0.93	1.06	1.11	1.02	1.1	1.14	0.89	1.05	1.2	0.89	1.05	1.2	1.1	1.1	1.01	0.95	0.77	0.81
val/met	1.58	0.4	0.61	0.38	0.57	0.61	1367	0.96	0.87	0.8	0.96	0.87	0.82	0.84	0.95	1.05	0.9	1.01	1.09	0.95	1.07	1.27	0.95	1.07	1.27	1.06	1.01	0.9	1.02	0.63	0.72
val/met	1.97	0.46	0.67	0.41	0.59	0.67	1422	1.21	1.08	0.9	1.21	1.08	0.9	0.9	1	1.05	0.94	1.02	1.11	0.92	1.09	1.22	0.92	1.09	1.22	1.34	1.27	1.2	1.01	0.83	0.9
val/met	1.57	0.22	0.7	0.11	0.65	0.7	832	1.06	0.93	0.76	1.06	0.94	0.85	0.89	1.09	1.19	1.09	1.2	1.23	0.91	1.05	1.23	0.91	1.05	1.23	1.23	1.13	1.07	1.03	0.69	0.82
val/met	1.78	-0.15	0.69	-0.1	0.58	0.85	49	1.14	0.93	0.69	1.14	1.01	0.92	0.32	0.5	0.65	1.13	1.38	1.49	1.02	1.2	1.37	1.02	1.2	1.37	1.27	1.05	0.8	0.5	-0.31	0.77
val/met	2.57	0.46	0.66	0.36	0.58	0.66	1451	1.23	1.12	1	1.23	1.12	1	1.05	1.16	1.21	1.09	1.19	1.23	1.34	1.5	1.74	1.34	1.5	1.74	1.36	1.32	1.23	1.21	0.92	0.95
val/met	1.5	0.21	0.52	0.16	0.49	0.52	872	1	0.78	0.59	1	0.82	0.73	0.63	0.79	0.87	0.79	0.89	0.97	0.76	0.97	1.1	0.76	0.97	1.1	1.13	0.96	0.74	0.52	0.45	0.6
val/met	1.75	0.35	0.56	0.32	0.49	0.56	1173	0.97	0.9	0.8	0.97	0.9	0.83	0.78	0.94	0.98	0.88	0.97	1	0.78	0.94	1.17	0.8	0.95	1.17	1.1	1.06	1.01	0.91	0.54	0.67
val/met	1.6	0.08	0.64	0.01	0.55	0.64	671	1.13	1.05	0.99	1.13	1.05	0.99	0.77	1.06	1.16	1.08	1.21	1.24	0.9	1.07	1.28	0.91	1.07	1.28	1.17	1.16	1.07	1.04	0.69	0.79
val/met	2.6	0.55	0.93	0.41	0.8	0.96	1220	1.95	1.82	1.66	1.95	1.82	1.66	1.48	1.83	2.04	1.66	1.97	2.14	1.34	1.58	1.88	1.34	1.58	1.88	2.09	2.06	2.16	2.04	1.19	1.26
val/met	1.74	0.31	0.55	0.28	0.48	0.55	1274	1.14	1.02	0.89	1.14	1.02	0.89	0.84	1.06	1.18	0.96	1.14	1.27	0.9	1.04	1.21	0.9	1.04	1.21	1.4	1.26	1.16	1.03	0.66	0.7
val/met	1.69	0.36	0.61	0.34	0.56	0.61	1364	1.25	1.15	1.06	1.25	1.15	1.06	0.92	1.07	1.18	0.99	1.14	1.22	0.97	1.1	1.34	0.97	1.1	1.34	1.32	1.34	1.23	1.15	0.72	0.82
val/met	2.52	0.55	0.93	0.54	0.89	0.94	1293	1.94	1.7	1.46	1.94	1.7	1.46	1.35	1.61	1.76	1.48	1.69	1.83	1.21	1.38	1.76	1.21	1.38	1.76	2.08	1.99	1.81	1.66	1.09	1.14
val/met	2.94	0.54	0.87	0.46	0.71	0.89	1378	1.86	1.78	1.7	1.86	1.78	1.7	1.44	1.78	1.91	1.62	1.85	2	1.41	1.68	2	1.41	1.68	2	2.09	1.92	1.95	1.85	1.11	1.17
val/met	1.79	0.47	0.74	0.52	0.71	0.74	1427	1.22	1.12	0.98	1.22	1.12	1	1.04	1.13	1.16	1.1	1.15	1.18	1.02	1.16	1.39	1.02	1.16	1.39	1.31	1.27	1.17	1.12	0.88	0.93
val/met	2.29	0.32	0.5	0.26	0.43	0.5	1308	0.98	0.89	0.78	0.98	0.89	0.78	0.78	1.02	1.17	0.9	1.11	1.21	0.98	1.17	1.57	0.98	1.17	1.57	1.14	1.05	1.08	1	0.58	0.65
val/met	2.25	0.29	0.71	0.22	0.61	0.72	1056	1.46	1.12	0.84	1.46	1.12	0.9	1.01	1.32	1.49	1.24	1.5	1.57	1.12	1.35	1.6	1.12	1.35	1.6	1.71	1.54	1.29	1.02	0.72	0.85
val/met	1.53	0.32	0.49	0.29	0.44	0.49	1328	0.5	0.41	0.34	0.5	0.42	0.39	0.7	0.82	0.87	0.76	0.85	0.87	0.83	0.97	1.13	0.83	0.97	1.13	0.61	0.5	0.59	0.74	0.49	0.58
val/met	1.58	0.32	0.6	0.28	0.56	0.61	1102	1.13	1.04	0.96	1.13	1.04	0.96	0.83	1	1.1	0.94	1.09	1.17	1.02	1.19	1.27	1.02	1.19	1.27	1.21	1.13	1.06	0.96	0.6	0.7
val/met	1.79	0.4	0.68	0.36	0.64	0.68	1235	1.45	1.25	1.07	1.45	1.25	1.07	0.95	1.11	1.19	1.04	1.17	1.25	1.03	1.24	1.46	1.03	1.24	1.46	1.56	1.42	1.29	1.25	0.75	0.81
val/met	2.03	0.54	0.78	0.53	0.71	0.78	1530	1.62	1.53	1.41	1.62	1.53	1.41	1.17	1.33	1.43	1.24	1.38	1.48	1.29	1.51	1.69	1.29	1.51	1.69	1.69	1.7	1.57	1.44	0.85	0.96
val/met	1.59	0.32	0.64	0.33	0.58	0.64	1184	0.99	0.86	0.72	0.99	0.86	0.77	0.9	1.01	1.07	0.98	1.05	1.14	1.04	1.14	1.23	1.04	1.14	1.23	1.05	1.07	0.92	0.86	0.75	0.82
val/met	1.28	0.25	0.47	0.21	0.43	0.47	1173	0.89	0.88	0.83	0.89	0.88	0.83	0.69	0.81	0.87	0.77	0.85	0.88	0.8	0.93	1.11	0.8	0.93	1.11	0.91	0.89	0.92	0.84	0.53	0.58
val/met	1.06	0.26	0.45	0.26	0.41	0.45	1010	0.7	0.6	0.5	0.7	0.6	0.53	0.55	0.64	0.67	0.62	0.67	0.71	0.55	0.83	0.88	0.76	0.83	0.88	0.82	0.75	0.71	0.62	0.25	0.53
val/met	2.51	0.42	0.65	0.36	0.56	0.65	1408	1.75	1.49	1.25	1.75	1.49	1.29	1.03	1.33	1.52	1.17	1.43	1.64	1.04	1.24	1.59	1.04	1.24	1.59	1.95	1.88	1.74	1.52	0.74	0.82
val/met	2.05	0.31	0.75	0.25	0.69	0.75	978	1.43	1.26	1.06	1.43	1.26	1.06	1	1.23	1.39	1.2	1.39	1.52	1.31	1.49	1.64	1.31	1.49	1.64	1.68	1.59	1.41	1.23	0.77	0.9
val/met	1.57	0.29	0.62	0.21	0.58	0.63	842	1.14	1.04	0.92	1.14	1.04	0.92	0.84	1.01	1.07	0.99	1.07	1.15	0.89	1.06	1.29	0.89	1.06	1.29	1.37	1.2	1.19	1.08	0.62	0.73
val/met	1.75	0.44	0.69	0.42	0.67	0.69	1360	1.31	1.22	1.12	1.31	1.22	1.12	1	1.16	1.27	1.08	1.24	1.34	1.07	1.16	1.41	1.08	1.16	1.41	1.44	1.43	1.36	1.19	0.76	0.86
val/met	1.46	0.04	0.4	0.01	0.36	0.44	352	0.71	0.62	0.51	0.71	0.62	0.54	0.47	0.64	0.77	0.68	0.84	0.93	0.7	0.84	1.02	0.7	0.84	1.02	0.87	0.78	0.69	0.74	0.24	0.48
val/met	1.55	0.27	0.57	0.27	0.5	0.57	1150	1.17	1.06	0.91	1.17	1.06	0.91	0.81	1	1.07	0.94	1.06	1.13	0.96	1.08	1.26	0.96	1.08	1.26	1.3	1.23	1.16	1.04	0.63	0.7
val/met	1.73	0.36	0.6	0.3	0.54	0.6	1198	1.26	1.2	1.11	1.26	1.2	1.11	0.86	1.09	1.24	1	1.21	1.27	1.12	1.33	1.54	1.12	1.33	1.54	1.35	1.29	1.27	1.24	0.59	0.72
val/met	1.86	0.23	0.55	0.2	0.49	0.56	1042	1.38	1.18	0.97	1.38	1.18	0.99	0.77	0.96	1.1	0.91	1.09	1.27	0.95	1.14	1.42	0.95	1.14	1.42	1.6	1.49	1.36	1.13	0.64	0.71
val/met	1.77	0.33	0.63	0.27	0.53	0.64	1133	1.06	0.96	0.87	1.06	0.96	0.87	0.94	1.14	1.15	1.08	1.13	1.21	1.01	1.13	1.36	1.01	1.13	1.36	1.26	1.16	1.07	1.05	0.72	0.82
val/met	2.53	0.45	0.83	0.35	0.72	0.83	1159	1.81	1.66	1.52	1.81	1.66	1.52	1.24	1.62	1.84	1.48	1.82	1.98	1.34	1.59	1.99	1.34	1.59	1.99	2.04	2.02	1.9	1.71	0.98	1.09
val/met	1.31	0.18	0.53	0.13	0.47	0.54	813	1.03	0.9	0.76	1.03	0.9	0.79	0.66	0.86	0.98	0.86	1	1.07	0.81	0.94	1.08	0.81	0.94	1.08	1.24	1.16	1.03	0.88	0.43	0.61
val/met	0.72	0.01	0.36	0	0.35	0.37	235	0.43	0.35	0.26	0.43	0.36	0.34	0.28	0.39	0.45	0.49	0.55	0.55	0.47	0.54	0.61	0.48	0.54	0.61	0.51	0.46	0.38	0.34	0.06	0.39
val/met	2.19	0.35	0.65	0.28	0.55	0.65	1151	1.47	1.26	1.01	1.47	1.27	1.11	0.94	1.23	1.41	1.14	1.38	1.54	1.15	1.33	1.59	1.15	1.33	1.59	1.75	1.67	1.55	1.3	0.74	0.86
val/met	2.81	0.33	0.58	0.27	0.5	0.59	1279	1.87	1.61	1.3	1.87	1.61	1.3	0.91	1.19	1.42	1.05	1.35	1.64	0.97	1.17	1.72	0.97	1.17	1.72	2.26	2.06	1.77	1.38	0.8	0.83
val/met	1.6	0.35	0.59	0.34	0.55	0.59	1249	0.99	0.91	0.81	0.99	0.91	0.81	0.83	0.97	1.01	0.92	1.01	1.06	0.82	0.96	1.16	0.82	0.96	1.16	1.08	1.04	0.97	0.86	0.55	0.7
val/met	3.24	0.36	0.75	0.29	0.6	0.75	1149	2.56	2.2	1.82	2.56	2.2	1.82	1.15	1.61	1.97	1.44	1.9	2.26	1.35	1.6	2.03	1.35	1.6	2.03	2.75	2.69	2.18	1.98	1.01	1.07
val/met	1.46	0.38	0.58	0.33	0.52	0.58	1406	1.12	1.04	0.93	1.12	1.04	0.93	0.84	0.95	1.01	0.9	0.99	1.04	0.92	1.05	1.24	0.92	1.05	1.24	1.2	1.16	1.12	1.03	0.64	0.74
val/met	3.42	0.8	1.05	0.76	1.01	1.05	1636	1.65	1.51	1.42	1.65	1.51	1.42	1.68	1.87	1.95	1.76	1.91	1.91	1.34	1.49	1.82	1.34	1.49	1.82	1.82	1.75	1.63	1.65	1.36	1.39
val/met	2.23	0.24	0.72	0.15	0.59	0.72	972	1.36	1.11	0.85	1.36	1.11	0.88	1.04	1.43	1.63	1.36	1.64	1.74	1.14	1.34	1.67	1.14	1.34	1.67	1.72	1.37	1.41	1.46	0.71	0.92
val/met	2.04	0.27	0.7	0.17	0.57	0.71	725	1.48	1.29	1.08	1.48	1.29	1.08	0.87	1.23	1.45	1.25	1.5	1.57	1.09	1.18	1.48	1.14	1.18	1.48	1.63	1.55	1.39	1.24	0.65	0.9
val/met	1.78	0.34	0.62	0.29	0.54	0.62	1212	1.05	0.99	0.9	1.05	0.99	0.9	0.93	1.03	1.07	1.01	1.06	1.06	1.01	1.17	1.36	1.01	1.17	1.36	1.12	1.04	1.04	1	0.71	0.83
val/met	2.13	0.41	0.64	0.39	0.56	0.64	1493	1.65	1.45	1.25	1.65	1.45	1.25	1.04	1.33	1.52	1.14	1.42	1.6	1.06	1.29	1.59	1.06	1.29	1.59	1.79	1.7	1.59	1.47	0.81	0.85
val/met	1.32	0.07	0.46	0.06	0.42	0.49	497	0.69	0.56	0.42	0.69	0.62	0.56	0.51	0.71	0.85	0.77	0.93	1.04	0.63	0.76	0.96	0.64	0.76	0.96	0.89	0.79	0.7	0.63	0.34	0.53
val/met	1.17	0.25	0.53	0.23	0.5	0.53	1058	0.88	0.74	0.6	0.88	0.74	0.63	0.7	0.83	0.87	0.8	0.87	0.9	0.68	0.76	0.91	0.68	0.76	0.91	0.99	0.93	0.84	0.73	0.51	0.6
val/met	1.64	0.14	0.54	0.09	0.47	0.55	584	1.18	1.01	0.83	1.18	1.01	0.83	0.66	0.9	1.04	0.93	1.1	1.21	0.8	0.94	1.17	0.8	0.94	1.17	1.29	1.25	1.09	0.98	0.12	0.62
val/met	1.07	0.2	0.41	0.2	0.37	0.41	1096	0.7	0.64	0.58	0.7	0.64	0.6	0.56	0.67	0.72	0.64	0.72	0.75	0.72	0.8	0.91	0.72	0.8	0.91	0.8	0.81	0.68	0.61	0.37	0.49
val/met	2.58	0.46	0.72	0.37	0.6	0.73	1320	2.1	1.87	1.59	2.1	1.87	1.59	1.14	1.46	1.76	1.31	1.65	1.95	1.22	1.44	1.75	1.22	1.44	1.75	2.24	2.21	2.04	1.79	0.82	0.94
val/met	1.48	0.27	0.53	0.23	0.48	0.53	1175	1.09	0.97	0.82	1.09	0.97	0.85	0.76	0.95	1.06	0.87	1.04	1.15	0.86	1.1	1.29	0.86	1.1	1.29	1.33	1.19	1.12	1.02	0.57	0.64
val/met	1.23	0.39	0.56	0.43	0.54	0.56	1413	1.01	0.9	0.78	1.01	0.9	0.78	0.75	0.86	0.94	0.8	0.91	0.98	0.87	1	1.12	0.87	1	1.12	1.1	1.03	0.91	0.82	0.4	0.61
val/met	1.62	0.21	0.59	0.14	0.55	0.59	772	1.13	0.97	0.81	1.13	0.97	0.81	0.71	0.89	1.01	0.9	1.04	1.13	0.8	1.07	1.29	0.8	1.07	1.29	1.36	1.22	1.02	0.85	0.39	0.65
val/met	1.45	0.18	0.43	0.12	0.35	0.52	608	0.98	0.9	0.78	0.98	0.9	0.78	0.59	0.81	0.93	0.79	0.95	1.01	0.74	0.87	1.06	0.74	0.87	1.06	1.06	1.02	1.03	0.95	0.37	0.56
val/met	1.07	0.08	0.43	0.09	0.38	0.44	602	0.76	0.62	0.47	0.76	0.62	0.54	0.46	0.6	0.68	0.63	0.7	0.77	0.42	0.5	0.66	0.55	0.59	0.72	0.92	0.81	0.68	0.54	0.2	0.51
val/met	1.55	0.41	0.64	0.35	0.6	0.64	1315	1.27	1.11	0.91	1.27	1.11	0.91	0.94	1.09	1.17	1.04	1.15	1.22	1.05	1.15	1.32	1.05	1.15	1.32	1.44	1.37	1.23	1.12	0.66	0.75
val/met	1.89	0.45	0.76	0.42	0.72	0.77	1229	1.52	1.37	1.22	1.52	1.37	1.22	1.08	1.25	1.32	1.18	1.3	1.36	1.17	1.39	1.63	1.17	1.39	1.63	1.64	1.6	1.41	1.26	0.8	0.91
val/met	1.78	0.31	0.62	0.29	0.55	0.62	1159	1.17	1.05	0.94	1.17	1.05	0.96	0.87	1.09	1.23	1.01	1.21	1.29	1.18	1.32	1.46	1.18	1.32	1.46	1.3	1.26	1.15	1.19	0.56	0.7
val/met	1.6	0.39	0.68	0.39	0.63	0.69	1296	1.23	1.13	1.02	1.23	1.13	1.04	0.99	1.15	1.26	1.08	1.22	1.34	1.08	1.25	1.39	1.08	1.25	1.39	1.47	1.37	1.32	1.21	0.76	0.82
val/met	2	0.2	0.52	0.2	0.45	0.53	949	1.53	1.43	1.29	1.53	1.43	1.29	0.68	0.94	1.15	0.9	1.17	1.32	1.06	1.19	1.47	1.06	1.19	1.47	1.63	1.59	1.35	1.16	0.38	0.62
val/met	1.54	0.13	0.56	0.03	0.53	0.57	677	1	0.88	0.79	1	0.88	0.79	0.65	0.82	0.88	0.84	0.94	1.07	0.82	0.93	1.15	0.82	0.93	1.15	1.13	1.07	0.98	0.88	0.41	0.65
val/met	1.4	0.35	0.46	0.28	0.39	0.46	1487	0.9	0.83	0.78	0.9	0.83	0.78	0.72	0.88	0.94	0.79	0.92	0.95	0.78	0.99	1.15	0.78	0.99	1.15	0.98	0.94	0.92	0.87	0.54	0.59
val/met	1.93	0.1	0.58	0.07	0.45	0.62	492	1.34	1.12	0.88	1.34	1.12	0.93	0.61	0.94	1.17	1.07	1.33	1.46	0.95	1.14	1.39	0.95	1.14	1.39	1.65	1.5	1.34	1.14	0.37	0.75
val/met	2.74	0.42	0.76	0.38	0.67	0.77	1254	2.11	1.78	1.42	2.11	1.78	1.44	1.15	1.48	1.7	1.34	1.64	1.9	1.03	1.3	1.67	1.03	1.3	1.67	2.47	2.21	1.93	1.66	0.87	0.95
val/met	2.75	0.36	0.76	0.27	0.67	0.76	1083	1.81	1.56	1.29	1.81	1.56	1.33	1.09	1.44	1.7	1.34	1.7	1.91	1.18	1.41	1.78	1.19	1.41	1.78	2.08	2	1.79	1.58	0.8	0.97
val/met	1.28	0.06	0.48	0.07	0.43	0.49	633	0.96	0.78	0.58	0.96	0.78	0.61	0.54	0.74	0.84	0.79	0.89	0.98	0.7	0.82	0.98	0.7	0.82	0.98	1.09	1.04	0.88	0.73	0.42	0.56
val/met	1.6	0.37	0.54	0.38	0.49	0.54	1400	1.09	0.96	0.82	1.09	0.96	0.82	0.76	0.93	1.07	0.84	1.01	1.13	1	1.2	1.36	1	1.2	1.36	1.31	1.19	1.16	1.05	0.53	0.62
val/met	2.04	0.56	0.8	0.56	0.73	0.8	1580	1.51	1.42	1.33	1.51	1.42	1.33	1.22	1.47	1.61	1.3	1.54	1.64	1.09	1.27	1.54	1.09	1.27	1.54	1.65	1.57	1.52	1.42	0.89	0.98
val/met	1.45	0.35	0.52	0.36	0.48	0.52	1447	1.16	0.99	0.82	1.16	0.99	0.82	0.77	0.95	1.08	0.84	1.01	1.11	0.85	0.96	1.12	0.85	0.96	1.12	1.28	1.23	1.05	0.93	0.52	0.6
val/met	1.79	0.3	0.6	0.25	0.51	0.6	1228	1.22	1.1	0.97	1.22	1.11	1.01	0.92	1.15	1.28	1.07	1.25	1.38	1.06	1.23	1.44	1.06	1.23	1.44	1.44	1.34	1.36	1.23	0.79	0.81
val/met	1.73	0.33	0.64	0.32	0.62	0.65	1217	1.31	1.09	0.88	1.31	1.09	0.9	0.92	1.09	1.2	1.02	1.17	1.31	0.86	0.96	1.19	0.86	0.96	1.19	1.53	1.43	1.26	1.08	0.72	0.78
val/met	0.73	-0.21	0.4	-0.19	0.38	0.49	20	0.38	0.27	0.13	0.5	0.49	0.49	0.17	0.3	0.38	0.5	0.52	0.58	0.32	0.4	0.54	0.52	0.55	0.6	0.57	0.48	0.27	0.27	-0.45	0.43
val/met	0.96	0.02	0.41	0.13	0.37	0.41	879	0.75	0.63	0.5	0.75	0.66	0.59	0.49	0.62	0.7	0.61	0.71	0.79	0.69	0.77	0.83	0.69	0.77	0.83	0.9	0.83	0.76	0.68	-0.19	0.45
val/met	0.81	0.04	0.35	0.02	0.33	0.38	261	0.67	0.6	0.5	0.67	0.6	0.5	0.39	0.49	0.53	0.5	0.55	0.58	0.5	0.55	0.65	0.5	0.55	0.65	0.71	0.62	0.52	0.48	0.17	0.39
val/met	2.17	0.15	0.65	0.09	0.51	0.76	510	1.74	1.53	1.39	1.74	1.53	1.39	0.8	1.2	1.44	1.24	1.53	1.68	1.04	1.24	1.61	1.04	1.24	1.61	1.89	1.8	1.58	1.44	0.57	0.85
val/met	2.81	0.4	0.75	0.32	0.62	0.77	1166	1.39	1.32	1.25	1.39	1.32	1.25	1.17	1.5	1.5	1.39	1.51	1.5	1.09	1.36	1.88	1.09	1.36	1.88	1.46	1.43	1.42	1.48	0.82	1.01
val/met	1.24	0.36	0.53	0.31	0.5	0.53	1340	0.9	0.76	0.63	0.9	0.76	0.69	0.78	0.86	0.89	0.83	0.88	0.92	0.71	0.79	0.93	0.71	0.79	0.93	1.04	0.94	0.81	0.68	0.59	0.65
val/met	0.45	-0.26	0.24	-0.26	0.24	0.22	14	0.2	0.13	0.04	0.24	0.22	0.22	0	0.12	0.19	0.34	0.39	0.41	0.18	0.23	0.31	0.25	0.27	0.31	0.24	0.18	0.09	0	-0.34	0.26
val/met	2.24	0.39	0.72	0.35	0.68	0.73	1136	1.22	1.09	0.97	1.22	1.09	0.97	0.99	1.16	1.25	1.09	1.24	1.29	0.87	1.04	1.37	0.88	1.04	1.37	1.36	1.33	1.2	1.16	0.71	0.9
val/met	1.83	0.52	0.66	0.54	0.64	0.66	1590	1.5	1.37	1.22	1.5	1.37	1.22	0.94	1.16	1.32	1	1.22	1.38	1.04	1.31	1.47	1.04	1.31	1.47	1.64	1.58	1.44	1.36	0.69	0.81
val/met	1.32	0.36	0.51	0.34	0.45	0.51	1487	0.9	0.82	0.73	0.9	0.82	0.74	0.76	0.9	0.95	0.82	0.94	0.98	0.75	0.86	1	0.75	0.86	1	1.03	0.94	0.88	0.86	0.56	0.63
val/met	1.62	0.28	0.54	0.24	0.46	0.54	1058	1.06	0.94	0.8	1.06	0.94	0.84	0.75	0.96	1.11	0.9	1.09	1.22	0.96	1.1	1.32	0.96	1.1	1.32	1.36	1.17	1.17	1.11	0.4	0.66
val/met	2.42	0.3	0.54	0.2	0.38	0.54	1171	1.52	1.33	1.12	1.52	1.33	1.12	0.89	1.22	1.41	1.11	1.36	1.51	1.16	1.42	1.81	1.16	1.42	1.81	1.66	1.65	1.5	1.35	0.74	0.88
val/met	1.27	0.27	0.52	0.28	0.48	0.52	1152	0.94	0.79	0.65	0.94	0.79	0.67	0.7	0.85	0.94	0.8	0.92	0.98	0.88	0.98	1.07	0.88	0.98	1.07	1.06	0.97	0.79	0.76	0.29	0.61
val/met	2.25	0.21	0.63	0.18	0.52	0.63	911	1.79	1.62	1.42	1.79	1.62	1.42	0.84	1.15	1.35	1.11	1.37	1.49	1.22	1.5	1.82	1.22	1.5	1.82	1.9	1.72	1.44	1.16	0.52	0.78
val/met	1.84	0.39	0.62	0.35	0.53	0.62	1271	1.25	1.13	1.01	1.25	1.13	1.01	0.91	1.15	1.26	1.04	1.23	1.33	1.07	1.23	1.5	1.07	1.23	1.5	1.51	1.37	1.33	1.14	0.72	0.78
val/met	1.98	0.64	0.77	0.59	0.69	0.77	1721	1.69	1.51	1.33	1.69	1.51	1.33	1.19	1.37	1.47	1.23	1.41	1.52	1.26	1.41	1.68	1.26	1.41	1.68	1.73	1.72	1.58	1.48	0.89	0.95
val/met	1.36	0.29	0.54	0.25	0.48	0.54	1116	0.97	0.9	0.79	0.97	0.9	0.8	0.74	0.92	1	0.87	0.99	1.07	0.79	0.93	1.1	0.79	0.93	1.1	1.11	1.08	0.97	0.89	0.37	0.64
val/met	1.47	0.24	0.51	0.23	0.44	0.51	1090	1.12	1.05	0.94	1.12	1.05	0.94	0.72	0.92	1.02	0.86	1.01	1.09	0.63	0.84	1.02	0.63	0.84	1.02	1.26	1.18	1.11	1.01	0.52	0.61
val/met	1.37	0.42	0.54	0.4	0.52	0.54	1516	1.1	1	0.87	1.1	1	0.87	0.77	0.91	0.98	0.81	0.94	1	0.77	0.9	1.14	0.77	0.91	1.14	1.18	1.13	1.09	0.98	0.6	0.65
met/met	0.49	-0.3	0.31	-0.26	0.3	0.31	48	0.36	0.29	0.21	0.36	0.34	0.33	0.08	0.23	0.31	0.38	0.41	0.42	0.17	0.22	0.28	0.31	0.32	0.34	0.39	0.32	0.29	0.2	-0.5	0.33
met/met	1.88	0.22	0.57	0.19	0.49	0.58	934	1.34	1.13	0.93	1.34	1.13	0.94	0.78	1.02	1.16	0.97	1.17	1.27	0.95	1.13	1.36	0.95	1.13	1.36	1.52	1.45	1.25	1.1	0.69	0.74
met/met	0.78	0.04	0.3	0.07	0.27	0.32	352	0.5	0.44	0.37	0.5	0.44	0.38	0.29	0.4	0.48	0.47	0.53	0.56	0.53	0.57	0.65	0.54	0.57	0.65	0.55	0.53	0.47	0.42	0.1	0.38
met/met	1.93	0.31	0.61	0.23	0.59	0.63	923	1.31	1.11	0.93	1.31	1.11	0.95	0.81	0.98	1.07	0.95	1.08	1.2	1.03	1.23	1.48	1.03	1.23	1.48	1.56	1.44	1.17	1.05	0.59	0.73
met/met	1.66	0.31	0.62	0.25	0.57	0.62	911	1.05	0.98	0.88	1.05	0.98	0.89	0.8	0.95	1.02	0.93	1.03	1.07	0.8	0.97	1.26	0.83	0.97	1.26	1.1	1.07	1.08	1.01	0.43	0.73
met/met	1.21	0.23	0.44	0.22	0.42	0.45	1225	0.95	0.87	0.81	0.95	0.87	0.81	0.62	0.75	0.85	0.7	0.83	0.89	0.75	0.9	1.06	0.75	0.9	1.06	1.02	0.99	0.84	0.82	0.5	0.55
met/met	1.71	0.55	0.66	0.5	0.6	0.66	1671	1.28	1.15	1.01	1.28	1.15	1.01	1.03	1.21	1.33	1.08	1.25	1.35	1.05	1.16	1.32	1.05	1.16	1.32	1.53	1.4	1.3	1.17	0.84	0.86
met/met	1.66	0.45	0.81	0.39	0.78	0.81	1005	1.26	1.14	1.03	1.26	1.14	1.03	1	1.17	1.25	1.14	1.26	1.34	0.98	1.09	1.24	0.98	1.09	1.24	1.46	1.36	1.24	1.13	0.68	0.88
met/met	1.85	0.38	0.77	0.34	0.73	0.77	862	0.66	0.56	0.46	0.68	0.62	0.61	0.89	0.95	0.97	0.95	0.95	0.95	0.96	1.12	1.32	1	1.13	1.33	0.7	0.69	0.58	0.67	0.71	0.91
met/met	2.61	0.65	0.8	0.57	0.7	0.8	1673	2.11	1.82	1.5	2.11	1.82	1.5	1.31	1.6	1.76	1.38	1.64	1.78	1.25	1.5	1.82	1.25	1.5	1.82	2.32	2.24	1.96	1.72	1.03	1.05
met/met	1.88	0.42	0.66	0.35	0.56	0.66	1332	1.44	1.29	1.13	1.44	1.29	1.15	1.04	1.29	1.47	1.16	1.4	1.54	1.06	1.27	1.53	1.06	1.27	1.53	1.63	1.56	1.53	1.4	0.73	0.83
met/met	2.43	0.27	0.88	0.17	0.74	0.89	875	1.73	1.6	1.39	1.73	1.6	1.4	1.21	1.59	1.78	1.55	1.8	1.82	1.36	1.57	1.93	1.36	1.57	1.93	1.95	1.81	1.72	1.61	1.03	1.15
met/met	1.39	0.22	0.51	0.2	0.46	0.55	606	1.08	0.99	0.9	1.08	0.99	0.9	0.66	0.87	1	0.83	1.02	1.15	1.1	1.2	1.32	1.1	1.2	1.32	1.22	1.14	1.14	1	0.37	0.61
met/met	1.56	0.4	0.6	0.39	0.54	0.6	1462	1.15	1	0.85	1.15	1	0.87	0.88	1.02	1.1	0.93	1.06	1.16	0.95	1.09	1.25	0.95	1.09	1.25	1.42	1.3	1.11	1.07	0.7	0.75
met/met	1.71	0.34	0.64	0.35	0.58	0.64	1323	1.18	1.1	1	1.18	1.1	1	0.94	1.11	1.18	1.04	1.15	1.22	1	1.2	1.42	1	1.2	1.42	1.27	1.29	1.16	1.13	0.75	0.81
met/met	2.14	0.46	0.72	0.42	0.65	0.72	1367	1.43	1.27	1.01	1.43	1.27	1.05	1.12	1.35	1.44	1.23	1.4	1.49	0.95	1.07	1.35	0.95	1.07	1.35	1.64	1.73	1.46	1.26	0.88	0.91
met/met	1.96	0.32	0.6	0.25	0.5	0.62	1041	1.19	0.99	0.79	1.19	0.99	0.82	0.87	1.13	1.31	1.04	1.29	1.43	0.91	1.1	1.4	0.91	1.1	1.4	1.39	1.3	1.16	0.99	0.64	0.76
met/met	1.84	0.27	0.67	0.18	0.61	0.68	928	1.24	1.1	0.95	1.24	1.1	0.98	0.93	1.15	1.23	1.12	1.22	1.29	1.18	1.5	1.58	1.18	1.5	1.58	1.4	1.37	1.29	1.19	0.57	0.82
met/met	3.6	0.51	0.95	0.33	0.8	0.96	1185	2.7	2.38	2.05	2.7	2.38	2.05	1.49	1.83	2.04	1.74	1.99	2.2	1.48	1.87	2.38	1.48	1.87	2.38	2.66	2.74	2.28	2.01	1.16	1.29
met/met	1.74	0.2	0.6	0.13	0.53	0.6	863	1.23	1.1	0.92	1.23	1.1	0.92	0.77	0.99	1.14	0.98	1.17	1.32	1.07	1.25	1.46	1.07	1.25	1.46	1.35	1.32	1.29	1.11	0.55	0.7
met/met	2.04	0.31	0.8	0.28	0.72	0.8	989	1.68	1.55	1.36	1.68	1.55	1.37	1.07	1.39	1.6	1.33	1.6	1.75	1.08	1.36	1.63	1.08	1.36	1.63	1.87	1.79	1.73	1.6	0.81	0.95
met/met	1.81	0.51	0.74	0.46	0.67	0.75	1350	1.35	1.15	0.94	1.35	1.15	0.94	1.11	1.31	1.37	1.21	1.35	1.41	1.14	1.25	1.51	1.14	1.25	1.51	1.56	1.37	1.17	0.98	0.85	0.9
met/met	1.64	0.14	0.51	0.09	0.41	0.56	518	1.22	1.03	0.84	1.22	1.03	0.9	0.65	0.93	1.1	0.94	1.17	1.29	0.95	1.06	1.25	0.95	1.06	1.25	1.38	1.32	1.25	1.09	0.39	0.7
met/met	2.01	0.31	0.79	0.22	0.75	0.8	1011	1.49	1.4	1.28	1.49	1.4	1.28	1.09	1.27	1.36	1.25	1.36	1.41	1.01	1.2	1.49	1.01	1.2	1.49	1.55	1.53	1.41	1.35	0.79	0.92
met/met	2.24	0.35	0.63	0.28	0.6	0.63	1217	1.73	1.52	1.22	1.73	1.52	1.22	0.93	1.15	1.34	1.06	1.29	1.46	0.89	1.17	1.48	0.89	1.17	1.48	1.72	1.55	1.19	0.93	0.77	0.81
met/met	1.45	0.23	0.58	0.14	0.51	0.59	925	1.24	1.14	1.01	1.24	1.14	1.01	0.8	1.04	1.15	1.02	1.16	1.21	0.91	1.06	1.24	0.91	1.06	1.24	1.33	1.28	1.17	1.09	0.55	0.73
met/met	1.05	0.15	0.46	0.17	0.42	0.46	906	0.72	0.62	0.51	0.72	0.66	0.62	0.59	0.73	0.79	0.71	0.8	0.85	0.79	0.86	0.94	0.79	0.86	0.94	0.87	0.8	0.81	0.73	0.3	0.52
met/met	1.27	0.22	0.54	0.27	0.5	0.54	1138	0.85	0.72	0.6	0.85	0.73	0.66	0.73	0.89	0.96	0.84	0.96	1	0.76	0.87	1	0.77	0.87	1	0.98	0.94	0.81	0.72	0.41	0.64
met/met	1.6	0.29	0.59	0.34	0.57	0.6	1256	1.09	0.99	0.88	1.09	0.99	0.89	0.83	0.96	1.03	0.91	1.02	1.07	0.79	0.91	1.18	0.79	0.91	1.18	1.15	1.15	1.06	0.98	0.65	0.69
met/met	1.06	0.18	0.45	0.13	0.41	0.46	736	0.84	0.75	0.64	0.84	0.75	0.64	0.54	0.7	0.78	0.7	0.8	0.86	0.71	0.78	0.9	0.71	0.78	0.9	0.93	0.9	0.83	0.79	0.37	0.51
met/met	2.05	0.45	0.74	0.37	0.69	0.75	1260	1.45	1.27	1.08	1.45	1.27	1.08	1.04	1.21	1.31	1.14	1.29	1.37	1.13	1.25	1.5	1.13	1.25	1.5	1.53	1.52	1.33	1.24	0.86	0.91
met/met	1.25	0.2	0.43	0.16	0.39	0.43	1067	0.77	0.67	0.56	0.77	0.68	0.61	0.58	0.7	0.78	0.67	0.78	0.83	0.72	0.86	1.02	0.72	0.86	1.02	0.91	0.85	0.81	0.74	0.39	0.5
met/met	1.87	0.34	0.7	0.3	0.66	0.71	817	1.45	1.27	1.1	1.45	1.27	1.12	0.81	0.97	1.06	0.98	1.08	1.16	1.19	1.32	1.51	1.19	1.32	1.51	1.55	1.43	1.23	1.1	0.38	0.8
met/met	1.62	0.29	0.49	0.25	0.44	0.49	1248	1.32	1.14	0.96	1.32	1.14	0.96	0.72	0.93	1.09	0.84	1.04	1.19	0.85	0.98	1.19	0.85	0.98	1.19	1.46	1.42	1.21	1.09	0.58	0.64
met/met	1.24	0.09	0.39	0.07	0.33	0.41	590	0.93	0.77	0.59	0.93	0.77	0.64	0.45	0.62	0.75	0.65	0.82	0.95	0.72	0.87	1.05	0.72	0.87	1.05	1.11	1.04	0.91	0.73	0.26	0.45
met/met	1.55	0.34	0.57	0.32	0.5	0.57	1227	1.41	1.29	1.11	1.41	1.29	1.11	0.8	1.02	1.15	0.93	1.11	1.24	0.96	1.17	1.35	0.96	1.17	1.35	1.48	1.4	1.26	1.13	0.53	0.66
met/met	1.5	0.46	0.6	0.48	0.57	0.6	1545	1.23	1.12	0.99	1.23	1.12	0.99	0.85	1	1.1	0.9	1.04	1.14	0.91	1.07	1.24	0.91	1.07	1.24	1.38	1.3	1.22	1.11	0.58	0.67
met/met	0.99	0.14	0.36	0.12	0.32	0.36	826	0.76	0.7	0.61	0.76	0.7	0.63	0.45	0.58	0.67	0.58	0.68	0.75	0.6	0.69	0.78	0.6	0.69	0.78	0.79	0.77	0.71	0.64	0.3	0.42
met/met	1.44	0.34	0.63	0.32	0.62	0.63	1134	0.96	0.89	0.89	0.96	0.9	0.89	0.84	0.97	1.03	0.92	1.02	1.09	0.76	0.87	1.09	0.76	0.87	1.09	1.24	1.11	1.05	0.95	0.59	0.71
met/met	0.79	0.09	0.34	0.11	0.32	0.34	716	0.52	0.44	0.34	0.52	0.45	0.39	0.38	0.49	0.55	0.5	0.57	0.58	0.47	0.55	0.65	0.48	0.55	0.65	0.58	0.56	0.5	0.44	0.17	0.37
met/met	1.52	0.2	0.59	0.13	0.56	0.59	818	0.85	0.71	0.6	0.85	0.71	0.67	0.72	0.9	0.98	0.91	1	1.01	0.75	0.96	1.17	0.76	0.96	1.17	1.03	0.94	0.91	0.83	0.51	0.67
met/met	1.95	0.37	0.7	0.3	0.61	0.7	1185	1.37	1.18	0.99	1.37	1.18	0.99	1.03	1.3	1.45	1.2	1.41	1.51	0.96	1.21	1.52	0.96	1.21	1.52	1.64	1.5	1.39	1.25	0.77	0.88
met/met	1.65	0.27	0.59	0.24	0.51	0.59	1111	1.14	1.08	0.97	1.14	1.08	0.97	0.83	1.07	1.22	1.01	1.2	1.28	0.83	0.99	1.25	0.83	0.99	1.25	1.36	1.26	1.26	1.12	0.59	0.71
met/met	1.05	0.23	0.52	0.31	0.51	0.52	1243	0.75	0.69	0.61	0.75	0.69	0.62	0.67	0.75	0.78	0.72	0.78	0.79	0.62	0.73	0.86	0.63	0.73	0.86	0.83	0.79	0.76	0.72	0.45	0.55
met/met	1.12	0.22	0.44	0.2	0.4	0.44	958	0.76	0.65	0.54	0.76	0.68	0.6	0.54	0.68	0.77	0.65	0.79	0.88	0.57	0.72	0.9	0.57	0.72	0.9	0.94	0.82	0.68	0.56	0.33	0.49
met/met	2.64	0.32	0.69	0.25	0.59	0.69	1104	2.04	1.75	1.44	2.04	1.75	1.44	0.95	1.3	1.56	1.19	1.54	1.74	0.94	1.3	1.8	0.94	1.3	1.8	2.17	2.18	1.82	1.55	0.7	0.87
met/met	1.04	0.12	0.45	0.1	0.42	0.46	809	0.79	0.67	0.54	0.79	0.67	0.58	0.56	0.71	0.77	0.72	0.78	0.81	0.7	0.74	0.87	0.7	0.74	0.87	0.91	0.86	0.74	0.63	0.26	0.49
met/met	1.92	0.44	0.71	0.39	0.66	0.72	1261	1.27	1.15	1.01	1.27	1.15	1.01	1	1.22	1.36	1.11	1.33	1.39	1.09	1.25	1.48	1.09	1.25	1.48	1.38	1.35	1.27	1.22	0.73	0.84
met/met	1.47	0.29	0.51	0.29	0.44	0.51	1291	1.17	1	0.82	1.17	1	0.84	0.75	0.98	1.13	0.87	1.09	1.2	0.98	1.09	1.22	0.98	1.09	1.22	1.3	1.26	1.09	1.06	0.56	0.65
met/met	1.31	0.19	0.51	0.16	0.47	0.51	1013	0.9	0.8	0.67	0.9	0.8	0.72	0.68	0.84	0.89	0.81	0.9	0.92	0.8	0.87	1.05	0.8	0.87	1.05	0.97	0.93	0.87	0.77	0.28	0.6
met/met	0.82	-0.07	0.35	-0.05	0.33	0.35	351	0.56	0.46	0.36	0.56	0.49	0.45	0.3	0.43	0.5	0.51	0.6	0.64	0.52	0.59	0.69	0.54	0.59	0.69	0.66	0.62	0.58	0.49	-0.02	0.38
met/met	1.56	0.33	0.58	0.29	0.53	0.6	1289	1.04	0.92	0.8	1.04	0.92	0.81	0.89	1.06	1.16	0.99	1.12	1.19	0.92	1.1	1.25	0.92	1.1	1.25	1.11	1.11	1.01	0.9	0.71	0.74
met/met	1.17	0.39	0.55	0.44	0.54	0.55	1539	0.95	0.87	0.81	0.95	0.87	0.81	0.71	0.82	0.89	0.74	0.85	0.91	0.79	0.88	1.02	0.79	0.88	1.02	1.02	1.03	0.92	0.87	0.45	0.58
met/met	1.79	0.29	0.55	0.23	0.46	0.55	1151	1.28	1.12	0.96	1.28	1.12	0.96	0.83	1.08	1.24	1	1.22	1.34	0.94	1.1	1.31	0.94	1.1	1.31	1.5	1.35	1.21	1.07	0.63	0.72
met/met	2.06	0.46	0.64	0.36	0.54	0.64	1455	1.51	1.34	1.16	1.51	1.34	1.16	1.03	1.3	1.42	1.14	1.38	1.48	1.06	1.25	1.46	1.06	1.25	1.46	1.74	1.59	1.46	1.41	0.76	0.82
met/met	1.24	0.34	0.43	0.3	0.39	0.43	1594	0.85	0.77	0.67	0.85	0.77	0.67	0.66	0.77	0.8	0.7	0.79	0.81	0.61	0.71	0.94	0.68	0.8	0.94	0.97	0.9	0.83	0.75	0.51	0.56
met/met	1.51	0.1	0.39	0.07	0.32	0.39	747	0.85	0.8	0.72	0.85	0.8	0.72	0.47	0.67	0.76	0.7	0.81	0.89	0.82	0.94	1.06	0.84	0.96	1.06	0.99	0.89	0.87	0.8	0.31	0.52
met/met	1.44	0.23	0.63	0.17	0.57	0.63	866	1.19	1.04	0.88	1.19	1.04	0.88	0.83	1.05	1.15	1.03	1.16	1.19	0.92	1	1.2	0.92	1	1.2	1.28	1.25	1.14	1.04	0.23	0.73
met/met	2.54	0.14	0.73	0.06	0.63	0.73	643	1.81	1.48	1.16	1.81	1.48	1.17	0.85	1.2	1.42	1.27	1.57	1.75	1.16	1.49	1.77	1.16	1.49	1.77	2.16	1.79	1.44	1.14	0.62	0.9
met/met	1.66	-0.5	0.66	-0.55	0.57	0.73	78	0.96	0.67	0.37	1.02	0.9	0.81	0.11	0.44	0.67	1.1	1.38	1.57	0.86	1.07	1.36	0.88	1.07	1.36	1.4	1.14	0.84	0.57	-0.57	0.71
met/met	1.89	0.32	0.55	0.26	0.47	0.55	1170	1.43	1.31	1.12	1.43	1.31	1.12	0.83	1.08	1.24	0.98	1.2	1.35	0.77	0.92	1.24	0.77	0.92	1.24	1.63	1.47	1.4	1.2	0.57	0.68
met/met	0.77	0.1	0.3	0.12	0.27	0.3	852	0.56	0.5	0.44	0.56	0.5	0.44	0.37	0.47	0.55	0.46	0.56	0.62	0.55	0.6	0.68	0.55	0.6	0.68	0.67	0.63	0.61	0.54	0.01	0.34
met/met	0.56	0.09	0.29	0.1	0.28	0.28	262	0.43	0.39	0.34	0.43	0.39	0.35	0.3	0.37	0.42	0.4	0.45	0.46	0.39	0.44	0.51	0.39	0.44	0.51	0.47	0.44	0.41	0.35	0.03	0.32
met/met	2.34	0.25	0.55	0.22	0.46	0.55	1063	1.48	1.27	1.07	1.48	1.27	1.07	0.79	1.06	1.28	0.97	1.26	1.51	0.79	1.01	1.52	0.79	1.01	1.52	1.81	1.71	1.44	1.29	0.62	0.73
met/met	2.36	0.26	0.73	0.16	0.66	0.73	952	1.59	1.32	1.07	1.59	1.32	1.07	1.02	1.33	1.55	1.27	1.56	1.73	1.06	1.25	1.64	1.06	1.25	1.64	1.88	1.75	1.43	1.19	0.73	0.91
met/met	1.41	0.24	0.53	0.24	0.49	0.53	999	1.04	0.93	0.83	1.04	0.93	0.84	0.71	0.84	0.9	0.81	0.9	0.96	0.88	1.07	1.16	0.93	1.07	1.16	1.08	1.12	1.01	0.88	0.3	0.65
met/met	3.12	0.66	0.9	0.56	0.76	0.9	1497	1.33	1.16	0.96	1.33	1.16	0.98	1.42	1.74	1.93	1.53	1.81	1.97	1.51	2	2.44	1.51	2	2.44	1.6	1.48	1.37	1.34	1.04	1.12

## Sheet: task_ROI
P1947 Code	peak	mean	pmean_p0.05	median	pmedian_p0.05	pclu_p0.05	ext_p0.05	sph_r6	sph_r7.5	sph_r10	psph_p0.05_r6	psph_p0.05_r7.5	psph_p0.05_r10	pctl_q75	pctl_q90	pctl_q95	ppctl_p0.05_q75	ppctl_p0.05_q90	ppctl_p0.05_q95	pkcorr_corr0.7	pkcorr_corr0.8	pkcorr_corr0.9	ppkcorr_p0.05_corr0.7	ppkcorr_p0.05_corr0.8	ppkcorr_p0.05_corr0.9	topvox_n10	topvox_n20	topvox_n50	topvox_n100	eigen	peigen_p0.05
val/val	2.39	0.5	0.63	0.47	0.56	0.63	981	1.09	0.96	0.83	1.09	0.96	0.83	1	1.14	1.22	1.05	1.17	1.26	1.04	1.24	1.63	1.04	1.24	1.63	1.24	1.18	1.03	0.98	0.76	0.81
val/val	1.78	0.61	0.7	0.56	0.63	0.7	1077	1.4	1.28	1.14	1.4	1.28	1.14	1.12	1.25	1.34	1.15	1.26	1.36	1.08	1.17	1.38	1.08	1.17	1.38	1.54	1.44	1.36	1.24	0.81	0.84
val/val	1.78	0.29	0.87	0.23	0.82	0.59	92	0.54	0.46	0.36	0.6	0.61	0.61	0.8	0.93	0.95	0.96	1.01	1.01	1.35	1.48	1.66	1.44	1.48	1.66	0.59	0.53	0.48	0.44	0.34	1.03
val/val	2.43	0.47	0.96	0.5	0.86	0.97	733	1.93	1.74	1.55	1.93	1.74	1.55	1.41	1.76	1.93	1.62	1.88	2.05	1.37	1.55	1.79	1.37	1.55	1.79	2.23	2.08	2	1.8	3.42	1.2
val/val	1.5	0.17	0.43	0.12	0.35	0.43	542	1	0.85	0.71	1	0.85	0.71	0.58	0.82	0.97	0.79	0.98	1.11	0.77	0.93	1.14	0.77	0.93	1.14	1.22	1.09	0.95	0.76	0.44	0.55
val/val	1.32	0.42	0.58	0.38	0.52	0.58	854	1.03	0.92	0.78	1.03	0.92	0.79	0.86	0.98	1.03	0.92	1.01	1.06	0.87	0.94	1.05	0.87	0.94	1.05	1.18	1.11	1.03	0.93	0.6	0.67
val/val	3.49	0.89	1.1	0.76	0.95	1.1	1003	2.29	2.18	2.02	2.29	2.18	2.02	1.93	2.32	2.53	2.04	2.37	2.59	1.92	2.22	2.59	1.92	2.22	2.59	2.51	2.39	2.23	2.31	1.44	1.46
val/val	2.19	0.31	0.66	0.25	0.56	0.66	533	1.3	1.16	1.02	1.3	1.16	1.02	0.84	1.11	1.29	1.09	1.31	1.37	1.27	1.43	1.75	1.27	1.43	1.75	1.31	1.19	0.96	0.86	0.54	0.73
val/val	1.35	0.52	0.6	0.49	0.58	0.6	989	0.96	0.91	0.86	0.96	0.91	0.86	0.83	0.96	0.97	0.87	0.96	0.98	0.77	0.88	1.1	0.77	0.88	1.1	0.95	0.97	0.93	0.91	0.65	0.68
val/val	2.15	0.5	0.67	0.41	0.6	0.67	878	1.45	1.3	1.13	1.45	1.3	1.13	1.07	1.31	1.44	1.16	1.38	1.51	1.11	1.28	1.48	1.11	1.28	1.48	1.6	1.38	1.3	1.31	0.8	0.86
val/val	2.81	0.59	0.8	0.48	0.69	0.8	896	1.92	1.67	1.38	1.92	1.67	1.38	1.33	1.68	1.89	1.45	1.77	1.94	1.11	1.31	1.63	1.11	1.31	1.63	2.2	2	1.68	1.54	1	1.08
val/val	1.26	0.42	0.53	0.4	0.49	0.53	958	0.98	0.84	0.69	0.98	0.84	0.72	0.81	0.93	0.99	0.86	0.95	1	0.73	0.83	0.97	0.73	0.83	0.97	1.09	1.01	0.89	0.77	0.6	0.63
val/val	1.35	0.38	0.53	0.34	0.48	0.53	863	1.12	0.98	0.84	1.12	0.98	0.84	0.8	0.97	1.07	0.88	1.03	1.11	0.87	1	1.16	0.87	1	1.16	1.24	1.18	1.01	0.89	0.62	0.65
val/val	2.5	0.75	0.96	0.73	0.91	0.96	959	1.26	1.06	0.87	1.26	1.06	0.93	1.39	1.48	1.55	1.43	1.49	1.57	1.27	1.44	1.73	1.27	1.44	1.73	1.58	1.35	1.14	1	1.04	1.11
val/val	1.81	0.52	0.74	0.48	0.65	0.74	868	1.44	1.24	1.03	1.44	1.24	1.04	1.14	1.33	1.43	1.23	1.37	1.45	1.09	1.21	1.44	1.09	1.21	1.44	1.63	1.45	1.38	1.27	0.82	0.89
val/val	2.21	0.52	0.74	0.44	0.64	0.74	854	1.13	0.91	0.72	1.13	0.91	0.74	1.14	1.38	1.52	1.26	1.43	1.59	1.19	1.47	1.76	1.19	1.47	1.76	1.21	1.04	0.81	0.66	0.9	0.96
val/val	1.33	0.4	0.49	0.37	0.44	0.49	983	1.04	0.94	0.82	1.04	0.94	0.82	0.75	0.92	1.04	0.79	0.95	1.08	0.86	0.99	1.15	0.86	0.99	1.15	1.13	1.15	1.05	0.94	0.55	0.58
val/val	1.55	0.38	0.49	0.32	0.42	0.49	949	1.03	0.93	0.82	1.03	0.93	0.82	0.79	1.02	1.11	0.85	1.06	1.15	0.77	0.98	1.19	0.77	0.98	1.19	1.18	1.19	1.13	1.02	0.58	0.62
val/val	1.67	0.56	0.63	0.52	0.57	0.63	1110	1.36	1.19	0.98	1.36	1.19	0.99	1.03	1.24	1.38	1.06	1.26	1.39	0.94	1.14	1.26	0.94	1.14	1.26	1.52	1.47	1.32	1.18	0.74	0.77
val/val	1.48	0.63	0.72	0.64	0.71	0.72	1077	1.21	1.09	0.97	1.21	1.09	0.99	1.05	1.16	1.23	1.07	1.17	1.24	0.96	1.09	1.26	0.96	1.09	1.26	1.33	1.29	1.21	1.12	0.78	0.81
val/val	0.84	0.31	0.4	0.3	0.38	0.4	880	0.67	0.6	0.52	0.67	0.6	0.52	0.57	0.65	0.7	0.6	0.67	0.71	0.62	0.66	0.74	0.62	0.66	0.74	0.74	0.7	0.65	0.62	0.41	0.46
val/val	2.58	0.67	0.85	0.62	0.78	0.85	988	2.01	1.8	1.54	2.01	1.8	1.54	1.41	1.7	1.92	1.48	1.77	2	1.18	1.38	1.89	1.18	1.38	1.89	2.31	2.28	1.97	1.66	1.08	1.09
val/val	2.04	0.74	0.77	0.68	0.7	0.77	1184	1.61	1.41	1.21	1.61	1.41	1.21	1.21	1.34	1.43	1.21	1.35	1.43	1.04	1.2	1.39	1.04	1.2	1.39	1.71	1.67	1.42	1.27	0.95	0.95
val/val	1.84	0.59	0.68	0.57	0.62	0.68	1048	1.54	1.37	1.16	1.54	1.37	1.16	1.01	1.24	1.37	1.05	1.28	1.41	1.28	1.43	1.63	1.28	1.43	1.63	1.73	1.61	1.36	1.18	0.72	0.78
val/val	3.18	0.68	0.95	0.53	0.85	0.95	877	2.27	1.96	1.65	2.27	1.96	1.71	1.55	1.91	2.19	1.7	2.04	2.24	1.36	1.59	2.06	1.36	1.59	2.06	2.77	2.5	2.18	1.83	1.21	1.28
val/val	1.48	0.35	0.53	0.34	0.46	0.53	841	1.06	0.98	0.9	1.06	0.98	0.9	0.81	0.96	1.01	0.89	1	1.03	0.84	0.92	1.12	0.84	0.92	1.12	1.1	1.08	1.01	0.93	1.45	0.69
val/val	1.78	0.39	0.53	0.34	0.48	0.53	842	1.01	0.88	0.73	1.01	0.88	0.75	0.79	0.93	1.04	0.85	0.99	1.09	0.76	0.92	1.18	0.76	0.92	1.18	1.14	1.1	0.98	0.86	0.53	0.62
val/val	2.51	0.68	0.84	0.65	0.76	0.84	1011	1.79	1.58	1.36	1.79	1.58	1.36	1.26	1.5	1.67	1.31	1.56	1.7	1.18	1.33	1.64	1.18	1.33	1.64	2.01	1.94	1.68	1.51	1.03	1.04
val/val	1.78	0.55	0.65	0.5	0.57	0.65	1053	1.16	1.03	0.9	1.16	1.03	0.9	1.06	1.25	1.33	1.11	1.27	1.35	1.12	1.25	1.44	1.12	1.25	1.44	1.32	1.25	1.17	1.05	0.81	0.83
val/val	2.05	0.3	0.58	0.25	0.5	0.54	322	0.92	0.8	0.68	0.92	0.81	0.71	0.78	0.99	1.06	0.96	1.08	1.03	1.03	1.17	1.44	1.15	1.2	1.44	1.08	1.07	0.89	0.74	0.55	0.75
val/val	1.36	0.1	0.56	0.08	0.47	0.6	305	1.13	0.99	0.8	1.13	0.99	0.81	0.62	0.87	1.02	0.92	1.11	1.18	0.75	0.91	1.07	0.76	0.91	1.07	1.24	1.16	1	0.84	0.45	0.64
val/val	1.7	0.32	0.66	0.29	0.6	0.66	661	1.3	1.15	0.98	1.3	1.15	0.98	0.93	1.16	1.27	1.1	1.27	1.29	0.84	1.01	1.26	0.84	1.01	1.26	1.44	1.35	1.17	1.06	0.49	0.75
val/val	1.4	0.46	0.63	0.47	0.6	0.63	902	0.83	0.79	0.75	0.83	0.79	0.75	0.87	0.97	1.01	0.9	0.99	1.04	0.77	0.87	0.93	0.77	0.87	0.93	0.86	0.77	0.8	0.82	0.67	0.71
val/val	0.6	0.08	0.27	0.08	0.25	0.3	158	0.47	0.44	0.36	0.47	0.44	0.4	0.27	0.35	0.4	0.38	0.48	0.53	0.43	0.5	0.55	0.44	0.5	0.55	0.54	0.5	0.41	0.33	0.09	0.29
val/val	1.37	0.2	0.49	0.21	0.44	0.53	298	0.9	0.79	0.64	0.9	0.79	0.67	0.61	0.78	0.88	0.76	0.89	1	0.9	1.03	1.14	0.9	1.03	1.14	0.99	0.99	0.83	0.77	0.35	0.58
val/val	0.96	0.17	0.45	0.22	0.41	0.45	572	0.76	0.69	0.61	0.76	0.69	0.61	0.56	0.68	0.71	0.66	0.72	0.78	0.67	0.78	0.86	0.67	0.78	0.86	0.84	0.8	0.72	0.62	0.27	0.5
val/val	1.17	0.2	0.49	0.16	0.46	0.5	454	0.71	0.58	0.48	0.74	0.65	0.61	0.58	0.71	0.81	0.72	0.82	0.87	0.65	0.74	0.92	0.65	0.74	0.92	0.95	0.81	0.73	0.64	0.33	0.54
val/val	2.48	0.63	0.83	0.59	0.75	0.83	976	1.41	1.3	1.22	1.41	1.32	1.25	1.32	1.58	1.74	1.38	1.63	1.8	1.23	1.46	1.79	1.23	1.46	1.79	1.83	1.62	1.71	1.56	1.04	1.04
val/val	1.19	0.29	0.49	0.24	0.45	0.49	683	0.92	0.77	0.59	0.92	0.77	0.59	0.69	0.81	0.88	0.77	0.87	0.94	0.74	0.83	0.99	0.74	0.83	0.99	1	0.88	0.72	0.68	0.42	0.56
val/val	2.02	0.7	0.77	0.63	0.69	0.77	1079	1.22	1.14	1.06	1.22	1.14	1.06	1.18	1.35	1.4	1.22	1.36	1.42	1.15	1.35	1.59	1.15	1.35	1.59	1.52	1.3	1.38	1.32	0.87	0.93
val/val	0.97	0.17	0.39	0.17	0.36	0.39	532	0.75	0.63	0.52	0.75	0.64	0.58	0.48	0.61	0.69	0.59	0.72	0.78	0.48	0.6	0.74	0.5	0.6	0.74	0.89	0.81	0.73	0.62	0.22	0.44
val/val	1.45	0.58	0.7	0.6	0.71	0.7	1006	0.95	0.84	0.74	0.95	0.84	0.74	0.97	1.04	1.09	1	1.07	1.1	1.13	1.08	1.22	1.13	1.08	1.22	1.06	1.01	0.88	0.75	0.71	0.78
val/val	3.28	0.65	0.98	0.55	0.84	0.98	819	1.78	1.68	1.6	1.78	1.68	1.6	1.52	1.95	2.18	1.72	2.14	2.24	1.29	1.6	2.45	1.3	1.6	2.45	2.01	2.36	2.34	2.05	1.11	1.29
val/met	1.6	0.46	0.59	0.42	0.53	0.59	947	1.27	1.08	0.92	1.27	1.08	0.94	0.9	1.06	1.14	0.97	1.09	1.17	0.93	1.1	1.29	0.93	1.1	1.29	1.38	1.33	1.11	0.98	0.71	0.75
val/met	0.66	0.14	0.37	0.21	0.34	0.37	476	0.49	0.42	0.35	0.5	0.47	0.46	0.42	0.5	0.54	0.5	0.56	0.58	0.55	0.55	0.56	0.56	0.57	0.59	0.57	0.53	0.52	0.49	0.06	0.37
val/met	1.57	0.31	0.58	0.3	0.52	0.58	722	1.14	1.01	0.91	1.14	1.01	0.91	0.84	1.03	1.16	0.96	1.14	1.25	0.83	1.01	1.22	0.83	1.01	1.22	1.22	1.26	1.07	0.93	0.63	0.68
val/met	1.69	0.57	0.77	0.55	0.75	0.77	916	1.19	1.1	0.99	1.19	1.1	0.99	1.07	1.18	1.23	1.11	1.21	1.24	0.96	1.07	1.26	0.97	1.07	1.26	1.32	1.28	1.25	1.13	0.85	0.93
val/met	1.65	0.42	0.62	0.33	0.54	0.62	835	1.24	1.12	0.97	1.24	1.12	0.97	0.98	1.21	1.3	1.09	1.27	1.31	0.89	0.92	1.16	0.89	0.92	1.16	1.38	1.33	1.24	1.1	0.68	0.77
val/met	0.93	0.07	0.35	0.05	0.32	0.39	125	0.52	0.4	0.29	0.56	0.52	0.5	0.33	0.44	0.52	0.52	0.61	0.71	0.34	0.45	0.62	0.42	0.47	0.62	0.66	0.62	0.53	0.42	0.15	0.39
val/met	1.38	0.35	0.52	0.34	0.5	0.52	826	0.84	0.68	0.53	0.84	0.68	0.58	0.74	0.82	0.88	0.78	0.84	0.89	0.67	0.73	0.87	0.67	0.73	0.87	0.98	0.91	0.74	0.73	0.53	0.6
val/met	1.73	0.61	0.72	0.58	0.66	0.72	1026	1.26	1.17	1.07	1.26	1.17	1.07	1.09	1.2	1.27	1.12	1.22	1.3	0.86	1.03	1.31	0.86	1.03	1.31	1.36	1.34	1.23	1.16	0.82	0.85
val/met	1.71	0.28	0.71	0.23	0.64	0.92	50	1.25	1.02	0.81	1.25	1.08	0.98	0.64	0.83	0.95	0.96	1.08	1.2	1.22	1.46	1.53	1.22	1.46	1.53	1.34	1.16	0.9	0.71	0.37	0.77
val/met	1.41	0.28	0.48	0.25	0.41	0.48	618	1.11	0.97	0.8	1.11	0.97	0.8	0.64	0.84	1	0.8	1	1.13	0.79	0.89	1.08	0.79	0.89	1.08	1.28	1.2	1.04	0.86	0.46	0.59
val/met	1.59	0.23	0.78	0.22	0.73	0.8	270	0.38	0.24	0.15	0.55	0.55	0.53	0.82	0.95	0.98	0.96	1.03	1.06	0.37	0.47	0.92	0.91	0.95	1.08	0.44	0.27	0.62	0.66	0.31	0.88
val/met	2.32	0.44	0.63	0.34	0.5	0.63	864	1.61	1.38	1.17	1.61	1.38	1.17	1.08	1.41	1.71	1.21	1.55	1.8	1.02	1.25	1.71	1.02	1.25	1.71	1.82	1.73	1.76	1.49	0.81	0.87
val/met	1.78	0.44	0.59	0.4	0.54	0.59	878	0.44	0.34	0.3	0.44	0.37	0.36	0.84	0.91	0.92	0.88	0.91	0.94	1.24	1.37	1.48	1.24	1.37	1.48	0.49	0.44	0.49	0.76	0.6	0.68
val/met	1.39	0.33	0.53	0.28	0.47	0.53	714	1.17	1.03	0.87	1.17	1.03	0.87	0.74	0.95	1.1	0.86	1.07	1.19	0.84	0.98	1.15	0.84	0.98	1.15	1.31	1.25	1.11	0.99	0.39	0.57
val/met	1.95	0.51	0.67	0.43	0.56	0.67	924	1.38	1.19	0.97	1.38	1.19	0.97	1.11	1.4	1.54	1.21	1.47	1.61	1.06	1.22	1.48	1.06	1.22	1.48	1.59	1.53	1.45	1.26	0.83	0.86
val/met	1.56	0.55	0.67	0.54	0.62	0.67	1026	1.07	0.98	0.89	1.07	0.98	0.89	1	1.11	1.15	1.04	1.12	1.15	0.9	1.06	1.23	0.91	1.06	1.23	1.1	1.1	1.02	0.95	0.82	0.82
val/met	1.58	0.54	0.64	0.51	0.62	0.64	996	0.96	0.89	0.81	0.96	0.89	0.83	0.89	1	1.09	0.91	1.03	1.1	0.97	1.08	1.27	0.97	1.08	1.27	1.04	0.98	1.06	1.02	0.69	0.75
val/met	1.97	0.63	0.71	0.58	0.64	0.71	1070	1.2	1.07	0.91	1.2	1.07	0.91	0.96	1.04	1.15	0.98	1.06	1.18	0.94	1.14	1.23	0.94	1.14	1.23	1.34	1.27	1.2	1.02	0.86	0.91
val/met	1.57	0.38	0.71	0.31	0.66	0.72	686	1.08	0.94	0.76	1.08	0.95	0.85	1.01	1.16	1.22	1.1	1.21	1.23	0.91	1.05	1.23	0.91	1.05	1.23	1.25	1.17	1.11	0.98	0.75	0.83
val/met	1.05	-0.12	0.55	-0.08	0.52	0.77	4	0.58	0.4	0.28	0.79	0.77	0.77	0.27	0.39	0.46	0.69	0.79	1.05	0.52	0.6	0.79	0.79	0.79	0.79	0.49	0.34	0.26	0.32	-0.26	0.56
val/met	1.49	0.51	0.58	0.44	0.51	0.58	1054	1.21	1.08	0.97	1.21	1.08	0.97	0.98	1.15	1.21	1.01	1.16	1.22	1.05	1.16	1.28	1.05	1.16	1.28	1.35	1.28	1.15	1.11	0.73	0.75
val/met	1.5	0.32	0.52	0.28	0.49	0.65	44	1.01	0.73	0.51	1.01	0.84	0.73	0.7	0.82	0.91	0.78	0.89	0.97	0.82	1.04	1.24	0.82	1.04	1.24	1.11	0.88	0.59	0.43	0.5	0.6
val/met	1.56	0.44	0.55	0.39	0.48	0.55	914	0.99	0.9	0.79	0.99	0.9	0.82	0.81	0.95	1	0.86	0.98	1.02	0.83	0.94	1.17	0.85	0.94	1.17	1.08	1.04	0.98	0.92	0.56	0.64
val/met	1.6	0.04	0.69	-0.06	0.62	0.69	392	1.12	1.02	0.95	1.12	1.02	0.95	0.8	1.08	1.16	1.11	1.22	1.23	0.89	1.08	1.26	0.9	1.08	1.26	1.15	1.08	1.03	0.86	-0.97	0.82
val/met	2.6	0.79	0.99	0.7	0.86	0.99	991	1.95	1.83	1.68	1.95	1.83	1.68	1.65	1.97	2.14	1.74	2.04	2.17	1.34	1.57	1.88	1.34	1.57	1.88	2.09	2.06	2.16	2.03	1.27	1.31
val/met	1.74	0.49	0.58	0.44	0.51	0.58	1007	1.11	0.99	0.85	1.11	0.99	0.85	0.93	1.11	1.23	0.97	1.15	1.25	0.89	1.03	1.2	0.89	1.03	1.2	1.35	1.17	1.08	0.96	0.68	0.71
val/met	1.69	0.52	0.66	0.49	0.61	0.67	960	1.25	1.14	1.05	1.25	1.14	1.05	1	1.13	1.21	1.04	1.17	1.2	0.97	1.1	1.34	0.97	1.1	1.34	1.32	1.34	1.18	1.14	0.75	0.84
val/met	2.52	0.82	0.94	0.83	0.93	0.94	1079	1.92	1.68	1.44	1.92	1.68	1.44	1.41	1.65	1.82	1.44	1.68	1.85	1.18	1.34	1.76	1.18	1.34	1.76	2.08	1.99	1.78	1.61	1.14	1.14
val/met	2.94	0.77	0.87	0.63	0.72	0.87	1074	1.9	1.84	1.73	1.9	1.84	1.73	1.54	1.84	2	1.59	1.86	2.05	1.39	1.69	2.03	1.39	1.69	2.03	2.09	2.03	1.96	1.83	1.12	1.16
val/met	1.79	0.69	0.81	0.73	0.78	0.81	1066	1.02	0.95	0.85	1.02	0.98	0.93	1.11	1.16	1.19	1.13	1.16	1.21	1.04	1.17	1.4	1.04	1.17	1.4	1.24	1.23	1.16	1.13	0.99	0.98
val/met	1.74	0.39	0.5	0.35	0.44	0.5	934	0.96	0.86	0.72	0.96	0.86	0.72	0.79	0.98	1.1	0.85	1.03	1.1	0.9	1.06	1.27	0.9	1.06	1.27	1.14	1.03	1	0.94	0.57	0.62
val/met	2.25	0.41	0.66	0.37	0.59	0.66	789	1.36	1.1	0.83	1.36	1.1	0.88	1	1.26	1.43	1.12	1.37	1.51	1.05	1.29	1.55	1.05	1.29	1.55	1.63	1.49	1.22	0.96	0.66	0.76
val/met	1.53	0.42	0.49	0.38	0.45	0.49	1007	0.53	0.4	0.34	0.53	0.42	0.38	0.74	0.85	0.87	0.77	0.86	0.87	0.85	0.96	1.15	0.85	0.96	1.15	0.55	0.48	0.8	0.78	0.51	0.57
val/met	1.58	0.44	0.6	0.43	0.56	0.6	898	1.15	1.05	0.96	1.15	1.05	0.96	0.88	1.02	1.11	0.93	1.07	1.15	0.97	1.11	1.23	0.97	1.11	1.23	1.17	1.06	0.95	0.88	0.63	0.69
val/met	1.79	0.57	0.7	0.53	0.65	0.7	959	1.44	1.26	1.11	1.44	1.26	1.11	1.03	1.18	1.26	1.07	1.2	1.29	1.04	1.25	1.45	1.04	1.25	1.45	1.55	1.44	1.27	1.25	0.79	0.83
val/met	2.03	0.78	0.86	0.77	0.81	0.86	1129	1.62	1.52	1.4	1.62	1.52	1.4	1.25	1.39	1.49	1.26	1.41	1.51	1.38	1.53	1.68	1.38	1.53	1.68	1.69	1.7	1.56	1.42	0.94	0.99
val/met	1.56	0.44	0.65	0.47	0.59	0.65	907	1	0.87	0.71	1	0.87	0.76	0.93	1.04	1.14	0.97	1.07	1.16	0.95	1.11	1.27	0.95	1.11	1.27	1.05	1.03	0.9	0.84	0.8	0.8
val/met	1.19	0.33	0.49	0.34	0.46	0.49	877	0.9	0.88	0.81	0.9	0.88	0.81	0.72	0.82	0.87	0.76	0.84	0.86	0.8	0.92	1.03	0.8	0.92	1.03	0.92	0.92	0.88	0.78	0.55	0.58
val/met	0.9	0.32	0.44	0.32	0.41	0.44	779	0.7	0.6	0.5	0.7	0.6	0.53	0.56	0.65	0.69	0.61	0.68	0.73	0.7	0.76	0.84	0.7	0.76	0.84	0.82	0.75	0.7	0.61	0.32	0.47
val/met	2.51	0.52	0.7	0.47	0.6	0.7	935	1.75	1.5	1.27	1.75	1.5	1.3	1.18	1.45	1.67	1.27	1.52	1.78	1.05	1.25	1.59	1.05	1.25	1.59	1.95	1.88	1.74	1.49	0.87	0.91
val/met	2.05	0.49	0.75	0.42	0.68	0.75	802	1.42	1.25	1.05	1.42	1.25	1.05	1.1	1.32	1.47	1.21	1.42	1.54	1.31	1.47	1.62	1.31	1.47	1.62	1.68	1.56	1.37	1.17	0.79	0.88
val/met	1.57	0.47	0.64	0.43	0.6	0.66	758	1.24	1.1	0.98	1.24	1.1	0.98	0.95	1.05	1.11	1.01	1.09	1.16	0.89	1.06	1.29	0.89	1.06	1.29	1.37	1.27	1.22	1.09	0.67	0.75
val/met	1.75	0.56	0.71	0.54	0.69	0.71	945	1.28	1.25	1.16	1.28	1.25	1.16	1.04	1.19	1.3	1.08	1.23	1.32	1.07	1.15	1.38	1.08	1.15	1.38	1.37	1.45	1.27	1.14	0.8	0.87
val/met	1.71	0.12	0.41	0.11	0.35	0.47	317	0.73	0.64	0.54	0.73	0.64	0.56	0.54	0.76	0.88	0.74	0.9	1	0.72	0.86	1.11	0.72	0.86	1.11	0.87	0.78	0.72	0.77	0.32	0.51
val/met	1.55	0.46	0.59	0.45	0.54	0.6	979	1.17	1.07	0.92	1.17	1.07	0.92	0.92	1.05	1.11	0.96	1.07	1.13	0.96	1.08	1.26	0.96	1.08	1.26	1.3	1.23	1.15	1.03	0.68	0.72
val/met	1.73	0.48	0.59	0.42	0.52	0.59	955	1.25	1.18	1.07	1.25	1.18	1.07	0.93	1.17	1.26	0.99	1.22	1.29	1.09	1.31	1.54	1.09	1.31	1.54	1.35	1.31	1.27	1.19	0.64	0.7
val/met	1.86	0.38	0.58	0.35	0.53	0.58	839	1.47	1.33	1.13	1.47	1.33	1.13	0.87	1.05	1.22	0.95	1.12	1.28	0.98	1.17	1.43	0.98	1.17	1.43	1.6	1.51	1.35	1.14	0.73	0.74
val/met	1.77	0.52	0.65	0.44	0.55	0.65	955	1.06	0.97	0.88	1.06	0.97	0.88	1.06	1.12	1.21	1.11	1.16	1.21	1.01	1.14	1.36	1.01	1.14	1.36	1.26	1.16	1.07	1.07	0.8	0.84
val/met	2.53	0.66	0.89	0.57	0.78	0.89	901	1.78	1.61	1.5	1.78	1.61	1.5	1.4	1.75	1.94	1.53	1.85	1.98	1.34	1.58	1.97	1.34	1.58	1.97	2.04	1.98	1.93	1.68	1.04	1.12
val/met	1.31	0.28	0.56	0.28	0.51	0.56	673	1.07	0.92	0.78	1.07	0.92	0.81	0.76	0.93	1.03	0.88	1.02	1.09	0.81	0.94	1.09	0.81	0.94	1.09	1.26	1.14	1	0.86	0.47	0.63
val/met	0.72	0.02	0.35	0.02	0.34	0.35	147	0.38	0.29	0.2	0.39	0.36	0.34	0.28	0.38	0.44	0.47	0.55	0.56	0.43	0.55	0.59	0.45	0.55	0.59	0.49	0.44	0.35	0.36	0.09	0.37
val/met	2.19	0.5	0.69	0.45	0.6	0.69	886	1.47	1.21	0.99	1.47	1.23	1.08	1.08	1.34	1.5	1.18	1.43	1.57	1.16	1.32	1.6	1.16	1.32	1.6	1.75	1.67	1.48	1.23	0.82	0.88
val/met	2.72	0.49	0.58	0.42	0.52	0.58	1012	1.8	1.55	1.23	1.8	1.55	1.23	0.96	1.22	1.44	1.02	1.27	1.5	0.93	1.23	1.62	0.93	1.23	1.62	2.08	1.89	1.46	1.14	0.78	0.79
val/met	1.6	0.49	0.65	0.5	0.62	0.65	939	0.99	0.91	0.82	0.99	0.91	0.82	0.92	1.01	1.06	0.96	1.02	1.07	0.82	0.96	1.16	0.82	0.96	1.16	1.09	1.04	0.99	0.88	0.67	0.73
val/met	3.24	0.53	0.75	0.41	0.59	0.75	887	2.55	2.2	1.8	2.55	2.2	1.8	1.31	1.79	2.19	1.47	1.97	2.32	1.34	1.59	2.04	1.34	1.59	2.04	2.75	2.69	2.19	1.9	1.08	1.1
val/met	1.42	0.52	0.61	0.48	0.57	0.61	1020	0.91	0.85	0.76	0.91	0.85	0.76	0.88	0.99	1.05	0.9	1	1.07	0.95	1.07	1.2	0.95	1.07	1.2	0.99	0.93	0.86	0.78	0.71	0.75
val/met	3.42	1.1	1.16	1.08	1.11	1.16	1180	1.69	1.55	1.46	1.69	1.55	1.46	1.79	1.92	1.95	1.8	1.94	1.95	1.37	1.51	1.83	1.37	1.51	1.83	1.8	1.73	1.69	1.63	1.47	1.47
val/met	2.23	0.41	0.71	0.29	0.57	0.71	743	1.27	1.04	0.79	1.27	1.04	0.82	1.14	1.48	1.64	1.34	1.6	1.72	1.15	1.34	1.66	1.15	1.34	1.66	1.61	1.3	1.24	1.4	0.73	0.92
val/met	1.95	0.33	0.67	0.25	0.56	0.68	537	1.49	1.29	1.06	1.49	1.29	1.06	0.9	1.22	1.42	1.18	1.45	1.53	1.17	1.25	1.46	1.17	1.25	1.46	1.65	1.55	1.37	1.18	0.62	0.83
val/met	1.78	0.48	0.65	0.42	0.57	0.65	900	1.01	0.93	0.83	1.01	0.93	0.83	0.97	1.05	1.07	1.01	1.07	1.09	1.03	1.2	1.36	1.03	1.2	1.36	1.13	1.04	0.95	0.95	0.75	0.82
val/met	2.13	0.64	0.69	0.58	0.61	0.69	1151	1.67	1.46	1.24	1.67	1.46	1.24	1.19	1.47	1.61	1.21	1.49	1.63	1.06	1.28	1.59	1.06	1.28	1.59	1.79	1.71	1.58	1.51	0.87	0.89
val/met	1.32	0.2	0.48	0.15	0.43	0.51	387	0.75	0.67	0.57	0.75	0.67	0.6	0.6	0.79	0.9	0.79	0.94	1.04	0.64	0.77	0.96	0.65	0.77	0.96	0.89	0.82	0.73	0.62	0.36	0.54
val/met	1.17	0.39	0.53	0.38	0.5	0.53	858	0.88	0.74	0.6	0.88	0.74	0.63	0.75	0.85	0.9	0.8	0.87	0.91	0.67	0.76	0.91	0.67	0.76	0.91	0.99	0.93	0.84	0.73	0.53	0.6
val/met	1.64	0.28	0.55	0.21	0.47	0.54	532	1.18	1.02	0.83	1.18	1.02	0.84	0.76	0.99	1.13	0.94	1.13	1.24	0.85	1.01	1.22	0.85	1.01	1.22	1.29	1.25	1.08	0.95	0.32	0.62
val/met	1.07	0.3	0.42	0.28	0.4	0.43	823	0.75	0.67	0.59	0.75	0.67	0.6	0.6	0.7	0.75	0.65	0.73	0.77	0.71	0.81	0.94	0.71	0.81	0.94	0.86	0.79	0.61	0.51	0.39	0.48
val/met	2.58	0.58	0.74	0.49	0.63	0.74	945	2.09	1.86	1.59	2.09	1.86	1.59	1.22	1.52	1.84	1.3	1.64	1.96	1.17	1.4	1.76	1.17	1.4	1.76	2.24	2.14	1.91	1.61	0.86	0.94
val/met	1.45	0.41	0.53	0.38	0.49	0.53	937	1.07	0.93	0.76	1.07	0.93	0.8	0.8	0.95	1.04	0.85	0.98	1.07	0.87	1.07	1.27	0.87	1.07	1.27	1.28	1.17	1.03	0.9	0.58	0.62
val/met	1.23	0.51	0.59	0.53	0.57	0.59	1045	1.06	0.94	0.83	1.06	0.94	0.83	0.79	0.9	0.97	0.81	0.92	1	0.89	1.04	1.13	0.89	1.04	1.13	1.13	1.06	0.92	0.83	0.54	0.62
val/met	1.55	0.28	0.58	0.24	0.54	0.58	576	1.17	1	0.83	1.17	1	0.83	0.74	0.93	1.05	0.9	1.07	1.15	0.78	0.98	1.22	0.78	0.98	1.22	1.34	1.23	1	0.82	0.44	0.64
val/met	1.45	0.29	0.45	0.23	0.36	0.53	508	0.99	0.89	0.76	0.99	0.89	0.76	0.69	0.89	1.01	0.8	0.97	1.05	0.74	0.88	1.07	0.74	0.88	1.07	1.11	1.03	1.04	0.93	0.43	0.57
val/met	1.07	0.18	0.43	0.18	0.38	0.43	491	0.7	0.57	0.45	0.7	0.59	0.49	0.5	0.62	0.69	0.62	0.71	0.77	0.38	0.49	0.65	0.55	0.61	0.72	0.84	0.75	0.61	0.51	0.26	0.5
val/met	1.55	0.57	0.67	0.54	0.63	0.67	1026	1.27	1.11	0.93	1.27	1.11	0.93	1.03	1.16	1.23	1.06	1.18	1.25	1.05	1.15	1.32	1.05	1.15	1.32	1.44	1.37	1.23	1.13	0.72	0.77
val/met	1.75	0.52	0.76	0.47	0.73	0.76	851	1.37	1.26	1.15	1.37	1.26	1.15	1.1	1.26	1.32	1.18	1.29	1.35	1.06	1.2	1.4	1.06	1.2	1.4	1.44	1.33	1.15	1.19	0.82	0.89
val/met	1.78	0.47	0.63	0.44	0.57	0.63	910	1.21	1.09	0.98	1.21	1.09	0.98	0.95	1.15	1.25	1.01	1.22	1.31	1.17	1.34	1.5	1.17	1.34	1.5	1.31	1.25	1.21	1.13	0.63	0.71
val/met	1.6	0.61	0.73	0.62	0.7	0.73	1041	1.35	1.27	1.15	1.35	1.27	1.15	1.08	1.23	1.33	1.12	1.25	1.37	1.09	1.25	1.39	1.09	1.25	1.39	1.47	1.44	1.32	1.27	0.81	0.85
val/met	1.9	0.26	0.46	0.27	0.41	0.46	706	1.28	1.13	0.96	1.28	1.13	0.96	0.6	0.77	0.96	0.71	0.93	1.12	1.02	1.15	1.34	1.02	1.15	1.34	1.4	1.22	0.97	0.78	0.29	0.49
val/met	1.39	0.18	0.55	0.09	0.52	0.57	463	0.98	0.88	0.77	0.98	0.88	0.77	0.68	0.82	0.89	0.82	0.93	1.05	0.8	0.95	1.13	0.8	0.95	1.13	1.11	1.03	0.93	0.84	0.43	0.63
val/met	1.35	0.41	0.47	0.36	0.42	0.47	1025	0.89	0.82	0.74	0.89	0.82	0.74	0.74	0.87	0.89	0.78	0.88	0.9	0.75	0.94	1.06	0.75	0.94	1.06	0.98	0.93	0.86	0.81	0.53	0.57
val/met	1.85	0.14	0.53	0.11	0.43	0.54	366	1.26	1.01	0.76	1.26	1.01	0.81	0.59	0.88	1.09	0.97	1.2	1.39	0.81	0.99	1.26	0.81	0.99	1.26	1.51	1.38	1.1	0.94	0.32	0.65
val/met	2.68	0.62	0.74	0.53	0.65	0.74	999	1.87	1.61	1.3	1.87	1.61	1.32	1.21	1.54	1.78	1.29	1.61	1.84	0.94	1.25	1.58	0.94	1.25	1.58	2.25	2.05	1.81	1.54	0.85	0.91
val/met	2.75	0.59	0.77	0.49	0.66	0.77	907	1.79	1.54	1.28	1.79	1.54	1.32	1.25	1.62	1.86	1.38	1.73	1.94	1.17	1.39	1.74	1.18	1.39	1.74	2.08	2	1.77	1.54	0.89	0.98
val/met	1.28	0.21	0.48	0.16	0.43	0.48	512	0.96	0.78	0.59	0.96	0.78	0.61	0.61	0.79	0.88	0.79	0.91	0.99	0.7	0.81	0.98	0.7	0.81	0.98	1.09	1.04	0.84	0.69	0.39	0.55
val/met	1.46	0.46	0.55	0.45	0.52	0.55	990	1.06	0.93	0.79	1.06	0.93	0.79	0.8	0.96	1.08	0.84	1	1.11	0.85	1	1.2	0.85	1	1.2	1.25	1.11	1.05	0.94	0.56	0.62
val/met	2.04	0.81	0.9	0.8	0.84	0.9	1118	1.57	1.48	1.38	1.57	1.48	1.38	1.35	1.58	1.67	1.38	1.59	1.68	1.1	1.26	1.54	1.1	1.26	1.54	1.64	1.6	1.51	1.41	1.01	1.04
val/met	1.45	0.49	0.54	0.47	0.5	0.54	1103	1.16	0.99	0.83	1.16	0.99	0.83	0.85	1.03	1.13	0.88	1.05	1.14	0.86	0.96	1.13	0.86	0.96	1.13	1.28	1.25	1.08	0.94	0.59	0.62
val/met	1.79	0.41	0.61	0.35	0.5	0.61	863	1.26	1.14	1.01	1.26	1.16	1.06	0.99	1.22	1.37	1.09	1.31	1.42	1.06	1.23	1.44	1.06	1.23	1.44	1.41	1.44	1.4	1.2	0.82	0.81
val/met	1.73	0.54	0.67	0.56	0.65	0.67	1006	1.31	1.09	0.93	1.31	1.09	0.94	1	1.16	1.3	1.04	1.19	1.34	0.86	0.96	1.19	0.86	0.96	1.19	1.53	1.43	1.26	1.08	0.77	0.8
val/met	0.67	-0.19	0.37	-0.15	0.35	0.37	37	0.31	0.24	0.17	0.36	0.37	0.37	0.17	0.28	0.35	0.49	0.47	0.51	0.3	0.42	0.59	0.54	0.54	0.59	0.4	0.38	0.34	0.24	-0.38	0.39
val/met	0.96	0.11	0.44	0.21	0.41	0.44	627	0.75	0.64	0.54	0.75	0.66	0.6	0.56	0.68	0.75	0.65	0.75	0.82	0.7	0.77	0.83	0.7	0.77	0.83	0.9	0.83	0.76	0.67	0	0.48
val/met	0.81	0.12	0.37	0.09	0.36	0.4	243	0.66	0.59	0.51	0.66	0.59	0.51	0.45	0.53	0.56	0.52	0.57	0.61	0.5	0.55	0.64	0.5	0.55	0.64	0.7	0.64	0.54	0.49	0.2	0.4
val/met	1.94	0.29	0.63	0.2	0.51	0.73	386	1.54	1.36	1.24	1.54	1.36	1.24	0.88	1.23	1.42	1.18	1.43	1.56	0.98	1.15	1.49	0.98	1.15	1.49	1.67	1.56	1.46	1.29	0.57	0.81
val/met	2.81	0.59	0.77	0.51	0.65	0.77	955	1.37	1.28	1.21	1.37	1.28	1.21	1.3	1.52	1.49	1.41	1.5	1.5	1.11	1.38	1.87	1.11	1.38	1.87	1.45	1.39	1.44	1.46	0.93	1.03
val/met	1.24	0.51	0.59	0.5	0.57	0.59	1048	0.91	0.77	0.68	0.91	0.77	0.71	0.84	0.88	0.93	0.86	0.9	0.94	0.71	0.79	0.93	0.71	0.79	0.93	1.08	0.97	0.85	0.72	0.65	0.68
val/met	0.45	-0.31	0.26	-0.32	0.25	0.26	33	0.26	0.16	0.07	0.3	0.27	0.27	-0.02	0.1	0.19	0.37	0.41	0.43	0.19	0.22	0.31	0.27	0.27	0.31	0.35	0.27	0.2	0.08	-0.39	0.28
val/met	2.24	0.61	0.76	0.6	0.73	0.76	968	1.22	1.09	0.97	1.22	1.09	0.97	1.08	1.24	1.28	1.12	1.25	1.32	0.89	1.07	1.38	0.89	1.07	1.38	1.36	1.33	1.2	1.16	0.82	0.93
val/met	1.83	0.62	0.73	0.66	0.71	0.73	1050	1.51	1.4	1.24	1.51	1.4	1.24	1.03	1.27	1.44	1.08	1.31	1.46	1.05	1.35	1.5	1.05	1.35	1.5	1.64	1.58	1.44	1.33	0.76	0.83
val/met	1.32	0.51	0.55	0.47	0.5	0.55	1126	0.92	0.83	0.75	0.92	0.83	0.75	0.83	0.94	0.99	0.84	0.95	1.01	0.74	0.85	1	0.74	0.85	1	1.03	0.94	0.94	0.87	0.63	0.65
val/met	1.62	0.37	0.61	0.31	0.54	0.61	734	1.06	0.94	0.8	1.06	0.94	0.84	0.86	1.07	1.19	0.99	1.17	1.28	0.96	1.1	1.32	0.96	1.1	1.32	1.36	1.17	1.17	1.1	0.47	0.72
val/met	2.42	0.37	0.53	0.26	0.38	0.53	822	1.5	1.29	1.06	1.5	1.29	1.06	0.93	1.22	1.4	1.09	1.34	1.5	1.14	1.4	1.81	1.14	1.4	1.81	1.66	1.65	1.47	1.23	0.72	0.84
val/met	1.27	0.33	0.54	0.33	0.49	0.54	782	0.96	0.8	0.66	0.96	0.8	0.68	0.77	0.91	0.98	0.84	0.96	1.03	0.91	1.02	1.09	0.91	1.02	1.09	1.09	0.98	0.86	0.83	0.33	0.62
val/met	2.22	0.37	0.59	0.33	0.5	0.6	765	1.63	1.46	1.24	1.63	1.46	1.24	0.87	1.13	1.28	1.02	1.28	1.39	1.11	1.31	1.57	1.12	1.31	1.57	1.62	1.43	1.12	0.92	0.56	0.69
val/met	1.84	0.5	0.61	0.46	0.53	0.61	1001	1.24	1.12	0.97	1.24	1.12	0.97	0.98	1.19	1.3	1.04	1.24	1.34	1.06	1.23	1.51	1.06	1.23	1.51	1.49	1.36	1.28	1.09	0.71	0.75
val/met	1.98	0.82	0.85	0.76	0.79	0.85	1177	1.33	1.17	1.02	1.33	1.17	1.02	1.28	1.45	1.56	1.29	1.46	1.57	1.25	1.4	1.69	1.25	1.4	1.69	1.39	1.32	1.09	1.01	0.97	1
val/met	1.36	0.4	0.57	0.37	0.52	0.57	847	0.94	0.87	0.79	0.94	0.87	0.79	0.83	0.97	1.07	0.9	1.02	1.1	0.78	0.93	1.1	0.78	0.93	1.1	1.11	1	0.98	0.89	0.49	0.67
val/met	1.47	0.35	0.52	0.33	0.45	0.52	838	1.12	1.02	0.89	1.12	1.02	0.89	0.78	0.96	1.07	0.86	1.02	1.1	0.7	0.87	1.06	0.7	0.87	1.06	1.24	1.17	1.07	0.94	0.53	0.61
val/met	1.37	0.49	0.55	0.49	0.53	0.55	1078	1.06	0.95	0.81	1.06	0.95	0.81	0.78	0.91	0.97	0.8	0.92	0.99	0.82	0.93	1.16	0.82	0.93	1.16	1.17	1.11	1.01	0.88	0.6	0.63
met/met	0.27	-0.36		-0.3				0.1	-0.01	-0.12				-0.04	0.06	0.12				0.07	0.13	0.18				0.23	0.17	0.07	0.01	-0.54
met/met	1.88	0.37	0.57	0.33	0.49	0.57	796	0.98	0.8	0.62	0.98	0.8	0.64	0.86	1.09	1.21	0.97	1.17	1.3	0.93	1.12	1.35	0.93	1.12	1.35	1.08	0.97	0.77	0.61	0.73	0.74
met/met	0.66	0.06	0.3	0.08	0.28	0.31	292	0.5	0.43	0.36	0.5	0.43	0.37	0.3	0.4	0.48	0.46	0.51	0.55	0.45	0.5	0.57	0.48	0.5	0.57	0.55	0.52	0.46	0.41	0.12	0.36
met/met	1.93	0.41	0.63	0.35	0.6	0.63	749	1.31	1.08	0.9	1.31	1.08	0.92	0.87	1.02	1.12	0.96	1.09	1.22	1.02	1.22	1.48	1.02	1.22	1.48	1.56	1.38	1.11	1.03	0.62	0.73
met/met	1.66	0.45	0.63	0.4	0.57	0.63	797	1.06	0.96	0.87	1.06	0.96	0.89	0.88	1	1.08	0.95	1.04	1.09	0.82	0.97	1.25	0.83	0.97	1.25	1.1	1.07	1.08	1	0.58	0.72
met/met	1.21	0.35	0.46	0.35	0.42	0.46	956	0.97	0.89	0.81	0.97	0.89	0.81	0.68	0.81	0.89	0.71	0.85	0.92	0.75	0.92	1.05	0.75	0.92	1.05	1.02	1	0.84	0.82	0.53	0.55
met/met	1.71	0.68	0.72	0.63	0.66	0.72	1148	1.3	1.17	1.04	1.3	1.17	1.04	1.11	1.28	1.37	1.13	1.29	1.37	1.05	1.15	1.32	1.05	1.15	1.32	1.53	1.4	1.28	1.12	0.89	0.89
met/met	1.66	0.63	0.82	0.64	0.8	0.82	863	1.19	1.09	0.99	1.19	1.09	1	1.1	1.23	1.31	1.16	1.28	1.35	0.98	1.07	1.23	0.98	1.07	1.23	1.46	1.27	1.24	1.11	0.8	0.9
met/met	1.82	0.49	0.75	0.47	0.7	0.75	688	0.66	0.57	0.5	0.67	0.64	0.63	0.9	0.94	0.93	0.93	0.92	0.96	0.94	1.11	1.31	0.97	1.11	1.31	0.7	0.66	0.58	0.69	0.75	0.88
met/met	2.61	0.85	0.89	0.78	0.81	0.89	1175	2.11	1.82	1.51	2.11	1.82	1.51	1.45	1.7	1.84	1.47	1.71	1.86	1.26	1.51	1.83	1.26	1.51	1.83	2.32	2.24	1.96	1.71	1.11	1.11
met/met	1.83	0.59	0.7	0.52	0.64	0.7	1020	1.44	1.27	1.09	1.44	1.27	1.11	1.13	1.34	1.48	1.17	1.39	1.51	1.01	1.23	1.47	1.01	1.23	1.47	1.59	1.49	1.41	1.29	0.79	0.84
met/met	2.43	0.55	0.89	0.44	0.75	0.89	771	1.7	1.56	1.36	1.7	1.56	1.36	1.36	1.71	1.83	1.55	1.8	1.84	1.32	1.55	1.92	1.32	1.55	1.92	1.93	1.76	1.75	1.53	1.03	1.15
met/met	1.39	0.28	0.54	0.28	0.49	0.61	394	1.1	1.02	0.95	1.1	1.02	0.95	0.74	0.95	1.09	0.89	1.07	1.18	1.15	1.25	1.32	1.15	1.25	1.32	1.22	1.14	1.14	0.98	0.39	0.62
met/met	1.56	0.61	0.66	0.58	0.61	0.66	1122	1.17	1.04	0.9	1.17	1.04	0.9	0.95	1.08	1.17	0.97	1.09	1.18	0.94	1.09	1.25	0.94	1.09	1.25	1.42	1.3	1.11	1.07	0.75	0.78
met/met	1.71	0.56	0.67	0.54	0.62	0.67	1036	1.18	1.1	1	1.18	1.1	1	1.03	1.16	1.24	1.06	1.18	1.26	1	1.2	1.42	1	1.2	1.42	1.27	1.29	1.16	1.11	0.77	0.82
met/met	2.14	0.65	0.73	0.58	0.65	0.73	1098	1.48	1.26	1.01	1.48	1.26	1.04	1.2	1.39	1.49	1.23	1.41	1.51	0.94	1.06	1.35	0.94	1.06	1.35	1.8	1.61	1.47	1.22	0.89	0.9
met/met	1.96	0.43	0.62	0.35	0.53	0.62	834	0.56	0.49	0.46	0.56	0.49	0.51	0.97	1.25	1.4	1.09	1.33	1.43	0.92	1.1	1.39	0.92	1.1	1.39	0.61	0.55	0.84	1.12	0.7	0.79
met/met	1.84	0.45	0.69	0.37	0.64	0.69	797	1.24	1.1	0.95	1.24	1.1	0.98	1.04	1.2	1.29	1.13	1.25	1.31	1.17	1.46	1.54	1.17	1.46	1.54	1.4	1.37	1.29	1.2	0.71	0.83
met/met	3.57	0.67	0.97	0.56	0.85	0.98	866	1.89	1.7	1.5	1.89	1.7	1.52	1.59	1.83	2	1.72	1.91	2.04	1.38	1.79	2.26	1.38	1.79	2.26	2.19	1.97	2.09	1.89	1.18	1.28
met/met	1.74	0.35	0.62	0.31	0.57	0.62	721	1.24	1.11	0.92	1.24	1.11	0.92	0.88	1.09	1.22	1.01	1.2	1.31	1.08	1.26	1.48	1.08	1.26	1.48	1.35	1.32	1.27	1.09	0.62	0.73
met/met	2.04	0.46	0.86	0.44	0.79	0.86	727	1.68	1.54	1.37	1.68	1.54	1.37	1.22	1.54	1.72	1.42	1.67	1.78	1.12	1.36	1.63	1.12	1.36	1.63	1.87	1.79	1.73	1.59	0.98	1.02
met/met	1.81	0.62	0.76	0.58	0.69	0.76	985	1.36	1.16	0.95	1.36	1.16	0.95	1.17	1.35	1.43	1.23	1.37	1.45	1.16	1.28	1.51	1.16	1.28	1.51	1.55	1.44	1.21	1.02	0.91	0.93
met/met	1.64	0.23	0.56	0.15	0.47	0.62	370	1.22	1.04	0.83	1.22	1.04	0.91	0.78	1.04	1.21	0.99	1.22	1.32	0.95	1.06	1.25	0.95	1.06	1.25	1.38	1.32	1.24	1.06	0.47	0.73
met/met	2.01	0.5	0.79	0.44	0.73	0.79	804	1.51	1.42	1.29	1.51	1.42	1.29	1.18	1.33	1.39	1.26	1.37	1.44	1.02	1.21	1.51	1.02	1.21	1.51	1.55	1.53	1.41	1.31	0.87	0.94
met/met	1.92	0.49	0.64	0.46	0.6	0.64	941	1.34	1.1	0.9	1.34	1.1	0.9	0.99	1.2	1.37	1.06	1.28	1.43	0.87	1.05	1.38	0.87	1.05	1.38	1.41	1.13	0.85	0.85	0.8	0.81
met/met	1.45	0.33	0.58	0.24	0.5	0.58	679	1.22	1.11	0.96	1.22	1.11	0.96	0.84	1.07	1.15	1	1.14	1.2	0.9	1.06	1.22	0.9	1.06	1.22	1.31	1.19	1.1	1.04	0.55	0.7
met/met	1.05	0.26	0.49	0.28	0.46	0.49	694	0.73	0.68	0.62	0.73	0.68	0.65	0.66	0.78	0.82	0.74	0.81	0.87	0.79	0.86	0.94	0.79	0.86	0.94	0.87	0.8	0.81	0.76	0.43	0.54
met/met	1.27	0.37	0.54	0.4	0.51	0.54	887	0.86	0.74	0.62	0.86	0.75	0.67	0.77	0.91	0.98	0.82	0.94	1	0.74	0.85	0.98	0.75	0.85	0.98	1	0.91	0.8	0.72	0.45	0.62
met/met	1.58	0.5	0.61	0.53	0.61	0.61	1037	1.1	0.99	0.88	1.1	0.99	0.9	0.89	1	1.07	0.92	1.02	1.09	0.78	0.9	1.1	0.78	0.9	1.1	1.15	1.15	1.07	0.97	0.7	0.71
met/met	1.06	0.24	0.45	0.19	0.42	0.46	568	0.84	0.74	0.63	0.84	0.74	0.63	0.59	0.73	0.81	0.71	0.82	0.86	0.71	0.79	0.91	0.71	0.79	0.91	0.93	0.89	0.82	0.75	0.39	0.51
met/met	1.94	0.59	0.75	0.58	0.71	0.75	967	1.45	1.28	1.08	1.45	1.28	1.08	1.09	1.25	1.35	1.14	1.29	1.38	1.11	1.2	1.49	1.11	1.2	1.49	1.54	1.52	1.32	1.19	0.89	0.91
met/met	1.25	0.32	0.43	0.31	0.4	0.43	897	0.75	0.65	0.55	0.75	0.66	0.59	0.63	0.73	0.8	0.66	0.76	0.82	0.7	0.85	1	0.7	0.85	1	0.91	0.8	0.75	0.68	0.44	0.5
met/met	1.87	0.46	0.71	0.43	0.67	0.71	694	1.44	1.26	1.1	1.44	1.26	1.12	0.9	1.04	1.11	1	1.09	1.16	1.17	1.3	1.49	1.17	1.3	1.49	1.51	1.4	1.21	1.09	0.55	0.82
met/met	1.62	0.43	0.53	0.4	0.47	0.53	993	1.32	1.14	0.98	1.32	1.14	0.98	0.84	1.05	1.21	0.89	1.11	1.26	0.85	0.98	1.19	0.85	0.98	1.19	1.46	1.42	1.21	1.1	0.66	0.68
met/met	1.23	0.14	0.4	0.13	0.33	0.4	505	0.91	0.74	0.56	0.91	0.74	0.62	0.49	0.66	0.78	0.66	0.82	0.96	0.68	0.81	1	0.68	0.81	1	1.1	0.99	0.83	0.65	0.28	0.45
met/met	1.55	0.46	0.56	0.42	0.5	0.56	941	0.94	0.77	0.64	0.94	0.77	0.67	0.85	1.05	1.18	0.92	1.11	1.21	0.94	1.15	1.34	0.94	1.15	1.34	1.02	0.88	0.76	0.67	0.57	0.65
met/met	1.5	0.58	0.64	0.57	0.61	0.64	1068	1.23	1.12	1	1.23	1.12	1	0.92	1.08	1.18	0.95	1.1	1.2	0.92	1.08	1.24	0.92	1.08	1.24	1.38	1.3	1.23	1.11	0.64	0.71
met/met	0.99	0.23	0.37	0.22	0.33	0.37	736	0.63	0.54	0.44	0.63	0.54	0.44	0.51	0.64	0.71	0.59	0.69	0.76	0.62	0.72	0.82	0.62	0.72	0.82	0.67	0.63	0.59	0.53	0.33	0.42
met/met	1.44	0.47	0.66	0.49	0.64	0.66	862	1.03	0.9	0.73	1.03	0.9	0.76	0.89	0.99	1.07	0.93	1.02	1.1	0.77	0.87	1.14	0.77	0.87	1.14	1.14	1.04	0.91	0.8	0.65	0.73
met/met	0.79	0.19	0.36	0.19	0.33	0.36	600	0.52	0.44	0.36	0.52	0.46	0.4	0.44	0.54	0.57	0.52	0.58	0.58	0.48	0.55	0.65	0.48	0.55	0.65	0.58	0.56	0.5	0.43	0.23	0.38
met/met	1.46	0.33	0.59	0.28	0.58	0.59	665	0.85	0.71	0.59	0.85	0.71	0.67	0.79	0.95	0.99	0.9	0.99	1.01	0.79	0.93	1.17	0.79	0.93	1.17	1.03	0.94	0.91	0.83	0.55	0.66
met/met	1.93	0.54	0.72	0.49	0.65	0.72	934	1.37	1.18	1	1.37	1.18	1	1.14	1.37	1.49	1.22	1.42	1.51	0.88	1.06	1.41	0.88	1.06	1.41	1.64	1.5	1.39	1.25	0.84	0.88
met/met	1.65	0.41	0.61	0.36	0.53	0.61	828	1.32	1.24	1.12	1.32	1.24	1.12	0.94	1.17	1.29	1.04	1.25	1.33	0.83	1	1.28	0.83	1	1.28	1.42	1.37	1.29	1.15	0.62	0.73
met/met	1.05	0.39	0.53	0.42	0.53	0.53	881	0.75	0.69	0.62	0.75	0.69	0.63	0.72	0.78	0.8	0.75	0.8	0.81	0.63	0.73	0.86	0.64	0.73	0.86	0.83	0.79	0.76	0.71	0.48	0.57
met/met	1.12	0.29	0.45	0.28	0.41	0.45	717	0.85	0.74	0.64	0.85	0.74	0.64	0.59	0.75	0.85	0.68	0.83	0.92	0.56	0.72	0.9	0.57	0.72	0.9	0.97	0.86	0.69	0.54	0.37	0.49
met/met	2.64	0.48	0.7	0.42	0.6	0.7	845	2.04	1.75	1.43	2.04	1.75	1.43	1.08	1.47	1.73	1.25	1.6	1.84	0.96	1.3	1.81	0.96	1.3	1.81	2.17	2.18	1.82	1.51	0.84	0.9
met/met	1.04	0.22	0.45	0.19	0.42	0.45	631	0.63	0.5	0.35	0.63	0.54	0.47	0.61	0.74	0.79	0.71	0.79	0.83	0.7	0.74	0.87	0.7	0.74	0.87	0.73	0.57	0.45	0.52	0.33	0.49
met/met	1.92	0.53	0.69	0.49	0.62	0.69	931	1.27	1.15	1.01	1.27	1.15	1.01	1.04	1.3	1.39	1.13	1.35	1.41	1.07	1.24	1.45	1.07	1.24	1.45	1.38	1.35	1.27	1.26	0.76	0.82
met/met	1.47	0.4	0.52	0.37	0.46	0.52	915	0.9	0.75	0.62	0.9	0.75	0.62	0.8	1.03	1.18	0.88	1.1	1.21	1	1.09	1.22	1	1.09	1.22	0.96	0.83	0.66	0.65	0.58	0.64
met/met	1.19	0.26	0.53	0.26	0.5	0.53	712	0.9	0.79	0.68	0.9	0.79	0.72	0.74	0.86	0.89	0.83	0.87	0.89	0.79	0.84	0.96	0.79	0.84	0.96	0.97	0.93	0.85	0.78	0.47	0.6
met/met	0.8	0.05	0.34	0.03	0.32	0.34	305	0.53	0.43	0.33	0.53	0.46	0.42	0.35	0.44	0.5	0.48	0.55	0.61	0.48	0.58	0.64	0.49	0.58	0.64	0.63	0.58	0.51	0.44	0.06	0.36
met/met	1.56	0.51	0.63	0.5	0.58	0.63	1022	1.06	0.96	0.88	1.06	0.96	0.88	0.97	1.12	1.18	1	1.15	1.18	0.92	1.11	1.26	0.92	1.11	1.26	1.11	1.11	1.02	0.92	0.75	0.77
met/met	1.17	0.54	0.58	0.55	0.57	0.58	1131	1.04	0.99	0.91	1.04	0.99	0.91	0.77	0.87	0.92	0.78	0.87	0.93	0.81	0.89	1.02	0.81	0.89	1.02	1.06	1.02	0.95	0.9	0.58	0.61
met/met	1.79	0.45	0.57	0.36	0.48	0.57	933	1.32	1.12	0.94	1.32	1.12	0.94	0.93	1.17	1.31	1.01	1.24	1.37	0.95	1.12	1.32	0.95	1.12	1.32	1.44	1.36	1.17	1.15	0.67	0.72
met/met	2.06	0.55	0.65	0.49	0.57	0.65	1038	1.46	1.3	1.11	1.46	1.3	1.11	1.08	1.32	1.46	1.13	1.37	1.47	1.03	1.21	1.42	1.03	1.21	1.42	1.69	1.59	1.46	1.29	0.76	0.81
met/met	1.22	0.37	0.46	0.34	0.41	0.46	979	0.85	0.76	0.66	0.85	0.76	0.66	0.68	0.79	0.8	0.71	0.8	0.82	0.7	0.76	0.89	0.7	0.76	0.89	0.95	0.87	0.78	0.75	0.5	0.56
met/met	1.37	0.17	0.37	0.15	0.31	0.37	603	0.82	0.77	0.7	0.82	0.77	0.7	0.51	0.68	0.79	0.65	0.79	0.86	0.83	0.9	1	0.83	0.9	1	0.98	0.88	0.83	0.71	0.28	0.46
met/met	1.44	0.4	0.64	0.35	0.59	0.64	768	1.19	1.05	0.92	1.19	1.05	0.92	0.94	1.1	1.17	1.04	1.17	1.2	0.91	1	1.2	0.91	1	1.2	1.28	1.25	1.14	1.04	0.42	0.72
met/met	2.54	0.27	0.7	0.17	0.6	0.7	516	1.75	1.44	1.14	1.75	1.44	1.16	0.93	1.25	1.47	1.24	1.52	1.71	1.12	1.43	1.73	1.12	1.43	1.73	1.91	1.62	1.28	1	0.62	0.86
met/met	1.46	-0.46	0.58	-0.47	0.51	0.67	46	0.81	0.54	0.27	0.87	0.77	0.71	0.16	0.44	0.63	0.9	1.16	1.3	0.67	0.82	1.18	0.75	0.82	1.18	1.1	0.9	0.62	0.36	-0.48	0.63
met/met	2.03	0.47	0.6	0.41	0.52	0.6	964	1.65	1.46	1.25	1.65	1.46	1.25	0.97	1.21	1.39	1.05	1.28	1.46	0.79	0.94	1.3	0.79	0.94	1.3	1.76	1.62	1.46	1.25	0.66	0.72
met/met	0.77	0.15	0.32	0.17	0.29	0.32	668	0.56	0.5	0.43	0.56	0.5	0.44	0.42	0.51	0.58	0.48	0.58	0.63	0.55	0.6	0.67	0.55	0.6	0.67	0.67	0.63	0.6	0.54	0.28	0.36
met/met	0.53	0.08	0.29	0.07	0.28	0.3	230	0.43	0.4	0.37	0.43	0.4	0.37	0.3	0.37	0.41	0.4	0.44	0.47	0.41	0.45	0.49	0.41	0.45	0.49	0.45	0.46	0.42	0.37	0	0.31
met/met	2.34	0.43	0.57	0.39	0.49	0.57	956	1.48	1.28	1.07	1.48	1.28	1.07	0.92	1.2	1.43	1	1.28	1.52	0.8	1	1.52	0.8	1	1.52	1.81	1.71	1.53	1.29	0.72	0.76
met/met	2.36	0.44	0.72	0.39	0.65	0.72	817	1.58	1.32	1.08	1.58	1.32	1.08	1.11	1.4	1.62	1.24	1.55	1.74	1.02	1.21	1.62	1.02	1.21	1.62	1.83	1.73	1.42	1.17	0.81	0.89
met/met	1.41	0.36	0.54	0.34	0.49	0.54	796	1.04	0.96	0.85	1.04	0.96	0.85	0.76	0.86	0.91	0.82	0.9	0.91	0.9	1.1	1.17	0.93	1.1	1.17	1.08	1.12	0.98	0.84	0.47	0.64
met/met	3.12	0.82	0.95	0.71	0.82	0.95	1076	1.33	1.15	0.97	1.33	1.15	0.99	1.57	1.86	1.97	1.62	1.9	1.99	1.48	2	2.44	1.48	2	2.44	1.6	1.48	1.44	1.36	1.17	1.19
